# Supplementary material for: Transcriptomic characterization of signaling pathways associated with osteoblastic differentiation of MC-3T3E1 cells
Source: PLoS One. 2019 Jan 4;14(1):e0204197. doi: 10.1371/journal.pone.0204197 (PMC6319725; doi:10.1371/journal.pone.0204197)
Supplement: S1 Table — Gene symbol, accession number, annotation, NanoString probe ID, and mRNA abundance data are shown for triplicate determinations at each of four time points. (XLSX) [file pone.0204197.s005.xlsx]

## Sheet: Table S1
S1 TABLE - NANOSTRING DATA - MC3T3-E1 DIFFERENTIATION
Gene Name	Accession #	Class Name	Probe Name	Day 2.1	Day 2.2	Day 2.3	Day 5.1	Day 5.2	Day 5.3	Day 10.1	Day 10.2	Day 10.3	Day 28.1	Day 28.2	Day 28.3		Annotation
Acta2	NM_007392.2	Endogenous	NM_007392.2:45	68020.1	68371.8	66719	32461	31759.2	30915.7	13453.5	19587	16328.9	14842.6	19973.8	13126		alpha 2 actin
Activin AB	NM_008381.3	Endogenous	NM_008381.3:1084	13.65	13.47	20.81	16.3	14.61	6.07	18.2	18.15	15.13	14.69	15.58	17.03		inhibin subunit beta-A; TGF-beta superfamily
Activin RIIA (Acvr2a)	NM_007396.4	Endogenous	NM_007396.4:4680	468.75	553.93	525.67	518.06	483.74	466.01	273.05	407.31	352.57	533.59	541.68	598.46		activin A receptor type 2A; TGF-beta receptor superfamily
Adam17	NM_001277266.1	Endogenous	NM_001277266.1:3168	1217.85	1301.77	1269.4	1427.24	1379.9	1394.22	351.46	609.26	506.17	1149.18	1275.1	1137.32		a disintegrin and metalloproteinase 17
Alk-1 (Avcrl1)	NM_009612.2	Endogenous	NM_009612.2:2985	10.92	10.77	8.14	8.58	3.44	8.35	12.6	6.81	8.15	11.01	14.38	6.08		activin A receptor-like type 1; TGF-beta superfamily
Alk-2 (Acvr 1)	NM_007394.3	Endogenous	NM_007394.3:2255	1641.09	1668.96	1683.78	1177.64	1186.58	1109.61	439.67	852.05	683.04	1122.25	1284.69	1093.53		activin A receptor type 1; ; TGF-beta receptor superfamily
Alk-3 (Bmpr1a)	NM_009758.4	Endogenous	NM_009758.4:1790	4917.8	5157.71	5010.64	4586.2	4629.46	4535.58	2390.2	3256.18	2892.73	3695.97	4304.66	3677.12		BMP receptor type 1A
Alk-4 (Acvr 1B)	NM_007395.3	Endogenous	NM_007395.3:1295	241.2	212.77	249.72	202.42	211.37	204.16	93.82	145.22	98.91	400.19	329.56	423.3		activin A receptor type 1B; TGF-beta superfamily
Alk-5 (TgfbrI)	NM_009370.2	Endogenous	NM_009370.2:4425	1971.49	2150.17	2090.03	2166.59	2131.72	2053.76	1305.02	1971.86	1709.34	3583.38	3413.05	3820.66		TGF-beta receptor
Alk-6 (Bmpr1b)	NM_007560.3	Endogenous	NM_007560.3:2750	4.55	9.88	10.86	9.43	4.3	10.63	12.6	9.08	9.31	12.24	14.38	13.38		BMP receptor type 1B
Alk-7 (Acvr1C)	NM_001033369.3	Endogenous	NM_001033369.3:2250	21.84	19.75	18.1	17.15	14.61	16.7	35.01	24.96	29.09	19.58	19.17	37.71		activin A receptor type 1C; TGF-beta receptor superfamily
Alpl	NM_007431.2	Endogenous	NM_007431.2:205	26.4	32.32	24.43	50.61	56.71	62.99	96.62	162.24	132.65	370.82	315.18	351.53		alkaline phosphatase; matrix mineralization
Amh	NM_007445.2	Endogenous	NM_007445.2:355	4.55	8.08	2.71	6.86	6.87	6.07	4.2	5.67	4.65	11.01	11.98	7.3		anti-Mullerian hormone
Amhr2	NM_144547.2	Endogenous	NM_144547.2:1718	22.75	32.32	31.67	32.59	43.82	42.5	130.22	183.8	150.11	560.51	595.61	541.29		anti-Mullerian hormone receptor 2
April	NM_023517.2	Endogenous	NM_023517.2:1443	28.22	21.55	24.43	27.45	18.9	16.7	50.41	53.32	57.02	77.1	68.31	72.98		TNF ligand family
atf4	NM_009716.2	Endogenous	NM_009716.2:812	15781	16182.4	15990.1	8096.82	8007.9	8180.9	13188.8	12863.6	13745.7	18248.5	24156.2	18549.8		CREB-2; transcription factor
axin2	NM_015732.4	Endogenous	NM_015732.4:1120	71	54.76	84.14	293.34	308.46	311.18	183.43	245.06	196.65	126.05	146.21	135.02		beta-catenin stabilization
Bad	NM_007522.2	Endogenous	NM_007522.2:304	162.93	215.47	190.91	173.26	170.98	176.84	291.25	273.43	287.41	226.41	220.51	245.71		Bcl2 associated apoptosis regulator
Bambi	NM_026505.2	Endogenous	NM_026505.2:684	89.2	104.14	119.43	152.67	148.64	135.85	201.63	229.18	196.65	275.36	292.41	273.69		TGF-beta receptor family
Bax	NM_007527.3	Endogenous	NM_007527.3:735	4389.89	4505.03	4576.35	5365.86	5125.23	5463.8	4185.31	4024.27	4030.74	3203.99	3570.04	2943.65		Bcl2 associated apoptosis regulator
Bcl2	NM_009741.3	Endogenous	NM_009741.3:1844	198.42	184.04	220.76	172.4	174.42	169.25	100.82	148.63	132.65	217.84	244.47	278.55		apoptosis regulator
Bcl2l1	NM_009743.4	Endogenous	NM_009743.4:200	671.73	685	629.72	458.02	502.64	426.54	179.23	238.26	221.09	436.91	442.21	434.25		Bcl2-like 1
Bcl2l11	NM_009754.3	Endogenous	NM_009754.3:2897	271.24	272.03	283.19	338.8	311.9	318.01	149.83	285.91	246.69	423.45	370.31	430.6		Bcl2-like 11
Bcl6	NM_009744.3	Endogenous	NM_009744.3:185	220.27	234.32	254.24	277.04	306.74	281.58	145.62	341.5	223.41	933.78	1145.67	999.87		zinc finger transcription factor
Bglap	NM_031368.4	Endogenous	NM_031368.4:5	7.28	8.98	6.33	6.86	10.31	5.31	32.21	19.29	19.78	37.94	53.93	53.52		major non-collagenous structural protein of bone matrix
Bmp1	NM_009755.2	Endogenous	NM_009755.2:1711	2035.2	2053.21	2103.6	1011.24	985.52	1032.19	1099.19	1355.79	1143.83	2240.83	2111.59	2464.39		metalloproteinase, matrix formation
Bmp2	NM_007553.2	Endogenous	NM_007553.2:885	14.56	15.26	18.1	14.58	14.61	15.18	26.6	30.63	18.62	24.48	16.78	20.68		bone morphogenic growth factor similar to TGF-b
Bmp4	NM_007554.2	Endogenous	NM_007554.2:1500	2939.03	3161.06	2771.32	2121.13	2035.48	2101.58	1624.27	2110.27	1887.37	2898.03	2655.66	2988.65		bone morphogenic growth factor similar to TGF-b
Bmpr2	NM_007561.3	Endogenous	NM_007561.3:505	1438.11	1545.97	1560.74	1254.84	1289.68	1196.13	222.64	431.13	364.21	1092.88	1077.36	1132.45		ser/thr kinase; BMP receptor
C-fos	NM_010234.2	Endogenous	NM_010234.2:1330	269.42	292.67	260.57	253.03	275.81	269.43	126.02	203.09	158.25	134.62	188.15	171.51		transcription factor
C1qa	NM_007572.2	Endogenous	NM_007572.2:566	23.67	26.93	27.14	35.17	27.49	19.73	12.6	22.69	26.76	34.27	40.75	23.11		complement component 1q alpha
C1qb	NM_009777.2	Endogenous	NM_009777.2:865	17.29	17.06	15.38	16.3	16.33	13.66	11.2	18.15	15.13	31.82	26.36	17.03		complement component 1q beta
C3ar1	NM_009779.2	Endogenous	NM_009779.2:555	24.58	22.44	24.43	22.3	18.04	28.08	44.81	45.38	46.54	37.94	44.34	49.87		complement C3a GPCR
C5ar1	NM_007577.3	Endogenous	NM_007577.3:595	31.86	25.14	39.81	13.72	12.89	22.77	26.6	49.92	19.78	63.64	37.15	54.74		complement C5a GPCR
Calcr	NM_001042725.1	Endogenous	NM_001042725.1:805	12.74	6.28	9.95	7.72	5.16	7.59	5.6	11.35	5.82	15.91	14.38	13.38		calcitonin GPCR
Ccl2	NM_011333.3	Endogenous	NM_011333.3:415	373.18	345.64	360.1	266.75	270.65	245.91	98.02	96.44	98.91	79.55	119.84	71.77		chemokine; ligand for CCR2 and CCR4
Ccr5	NM_009917.5	Endogenous	NM_009917.5:1340	11.83	8.08	7.24	3.43	8.59	4.55	8.4	3.4	8.15	11.01	7.19	9.73		GPCR; chemokine receptor
Cd105 (Endoglin)	NM_001146350.1	Endogenous	NM_001146350.1:574	12.74	16.16	12.67	13.72	12.89	12.9	7	9.08	8.15	13.46	22.77	12.16		component of TGF-beta receptor complex
Cd109	NM_153098.3	Endogenous	NM_153098.3:2720	2360.15	2543.4	2604.85	3895.74	3969.58	3816.08	1034.77	1943.49	1477.78	2648.37	2885.75	2337.89		endopeptidase inhibitor; role in osteoclastogenesis
Cd11b	NM_001082960.1	Endogenous	NM_001082960.1:3025	5.46	8.08	7.24	6.86	6.01	6.07	5.6	9.08	9.31	6.12	7.19	7.3		integrin alpha m
Cd16	NM_010188.5	Endogenous	NM_010188.5:1175	3.64	3.59	5.43	6.86	1.72	3.79	4.2	6.81	2.33	11.01	4.79	3.65		Fc receptor III
Cd163	NM_053094.2	Endogenous	NM_053094.2:3225	17.29	26.93	19.91	9.43	15.47	12.9	8.4	15.88	5.82	9.79	13.18	8.51		cysteine rich scavenger receptor
Cd206	NM_008625.1	Endogenous	NM_008625.1:3992	2.73	2.69	4.52	9.43	10.31	6.83	7	12.48	11.64	14.69	20.37	18.25		mannose receptor C type 1
Cd32	NM_001077189.1	Endogenous	NM_001077189.1:1225	18.2	13.47	19.91	16.3	14.61	19.73	19.6	24.96	40.73	37.94	28.76	31.63		Fc receptor Iib
Cd40lg	NM_011616.2	Endogenous	NM_011616.2:600	23.67	24.24	23.52	23.16	19.76	22.77	12.6	23.83	29.09	47.73	40.75	46.22		CD40 ligand
Cd44	NM_009851.2	Endogenous	NM_009851.2:3075	20153.6	21370.6	20163.8	22032.1	22448.8	21717.8	5963.6	10359.6	8517.62	7491.07	9375.1	7224.1		cell-surface glycoprotein involved in cell-cell interactions, cell adhesion and migration; receptor for hyaluronic acid (HA)
Cd46	NM_010778.3	Endogenous	NM_010778.3:115	16.38	11.67	10.86	10.29	16.33	8.35	16.8	15.88	10.47	14.69	16.78	25.54		complement regulatory protein
Cd47	NM_010581.3	Endogenous	NM_010581.3:165	5083.46	5183.75	4947.31	4115.31	4086.43	3872.25	2423.81	2918.08	2604.16	6264.79	6625.97	6387.22		thrombospondin binding; cell sdhesion to extracellular matrix; calcium uptake
Cd55	NM_010016.2	Endogenous	NM_010016.2:1058	28.22	26.93	25.33	29.16	30.93	25.8	8.4	23.83	16.29	31.82	46.74	45.01		decay accelerating foctor for complement
Cd56 (NCAM)	NM_001113204.1	Endogenous	NM_001113204.1:740	5397.48	5557.22	5556.22	2815.87	2825.1	2740.63	551.69	1046.06	757.51	2836.84	3245.27	2739.29		adhesion protein cell:cell or cell:matrix interactions
Cd59	NM_001111060.1	Endogenous	NM_001111060.1:1589	26.4	37.71	30.76	23.16	19.76	24.29	29.4	49.92	40.73	62.42	51.53	70.55		cell surface glycoprotein; complement binding
Cd86	NM_019388.3	Endogenous	NM_019388.3:251	5.46	5.39	8.14	5.15	3.44	6.83	1.4	9.08	3.49	2.45	13.18	8.51		immunoglobulin superfamily; membrane protein
Cd9	NM_007657.3	Endogenous	NM_007657.3:620	9200.29	9619.65	9709.13	18988.9	18312.5	19265.6	41459.6	37020.6	39339.3	33001.8	30485	32303.5		tetraspanin; cell surface glycoprotein; cell differentiaiton, adhesion and signaling
Cdh1	NM_009864.2	Endogenous	NM_009864.2:1610	21.84	17.06	18.1	11.15	11.17	11.38	8.4	7.94	9.31	14.69	8.39	18.25		cadherin; cell adhesion
Cebpb	NM_009883.3	Endogenous	NM_009883.3:1147	4126.84	4095.65	4152.01	2410.18	2397.21	2431.73	1506.65	2555.02	2108.46	3758.38	4441.28	4268.29		transcription factor
Cfb	NM_008198.2	Endogenous	NM_008198.2:1685	10.92	5.39	8.14	9.43	7.73	14.42	5.6	17.02	15.13	25.7	47.94	40.14		complement factor B
Chordin	NM_009893.2	Endogenous	NM_009893.2:582	111.04	124.79	131.19	79.77	97.09	108.53	221.24	332.42	281.59	363.48	377.5	412.35		BMP antagonist
Col10a1	NM_009925.4	Endogenous	NM_009925.4:1850	4.55	3.59	4.52	7.72	3.44	7.59	5.6	4.54	5.82	2479.48	2310.52	2632.25		collagen-ossification
Col1a1	NM_007742.3	Endogenous	NM_007742.3:215	413818	457955	452592	463246	497892	460240	97760.3	288115	187099	470387	533447	488391		collagen; abundant in bone
Col1a2	NM_007743.2	Endogenous	NM_007743.2:4025	84239.8	92105.4	88052.6	87424.2	91764.3	88449.2	33870.3	91739.1	62016.9	172506	224370	149289		collagen osteogenesis
Col2a1	NM_001113515.2	Endogenous	NM_001113515.2:4346	20531.3	20980.1	20460.6	3347.66	3285.64	2694.33	175.03	377.81	336.28	871.37	520.11	913.5		collagen-cartilage
Cpt1a	NM_013495.1	Endogenous	NM_013495.1:2475	2454.81	2378.2	2365.98	1198.23	1177.99	1138.45	534.89	966.64	749.36	668.21	649.53	761.46		carnitine palmitoyltransferase
Crim1	NM_015800.3	Endogenous	NM_015800.3:1476	1899.58	1910.46	1947.98	958.07	998.41	861.43	193.23	372.13	250.18	419.77	426.63	385.59		transmembrane protein; role in TGF b and BMP signaling
Csf1	NM_001113530.1	Endogenous	NM_001113530.1:833	12994	13059	12823.4	3839.13	3941.23	3620.27	729.52	1208.3	1016.99	6695.58	6255.66	8245.86		cytokine; ligand for CSF1 receptor tyrosine kinase
Csf2	NM_009969.4	Endogenous	NM_009969.4:452	9.1	13.47	7.24	10.29	7.73	11.38	9.8	7.94	9.31	9.79	8.39	17.03		cytokine; GPCR ligand
Csf3	NM_009971.1	Endogenous	NM_009971.1:830	18.2	15.26	14.48	9.43	11.17	16.7	15.4	17.02	12.8	12.24	19.17	25.54		cytokine; JAK/STAT signaling
Ctla4	NM_009843.3	Endogenous	NM_009843.3:1475	20.93	17.96	31.67	22.3	18.9	19.73	30.81	32.9	39.56	34.27	29.96	35.28		immunoglobulin superfamily; inhibitory to T cells
Ctnnb1	NM_007614.2	Endogenous	NM_007614.2:2975	13593.8	14293.5	14134.4	16994.7	17510.8	17647.5	12530.7	20555.9	16843.2	26204.7	26014.9	25587.8		catenin, beta 1
Ctsk	NM_007802.3	Endogenous	NM_007802.3:0	2764.27	2818.11	2813.85	3409.41	3511.62	3620.27	11609.4	11471.5	11759.4	12024.1	14746.4	12376.7		cathepsin K lysosomal cysteine proteinase involved in bone remodeling and resorption
Cxcl1	NM_008176.1	Endogenous	NM_008176.1:560	9.1	5.39	7.24	9.43	8.59	9.11	7	9.08	11.64	11.01	29.96	17.03		ligand for CXCR2 GPCR
Cxcl10	NM_021274.1	Endogenous	NM_021274.1:115	27.31	16.16	20.81	20.59	18.04	21.25	18.2	32.9	24.44	26.92	23.97	25.54		ligand for CXCR3 GPCR
Cxcl11	NM_019494.1	Endogenous	NM_019494.1:345	8.19	8.98	7.24	12.87	10.31	15.18	11.2	13.61	9.31	12.24	15.58	14.6		ligand for CXCR3 GPCR
Cxcl13	NM_018866.2	Endogenous	NM_018866.2:551	3.64	3.59	9.05	7.72	4.3	8.35	8.4	9.08	9.31	9.79	15.58	12.16		ligand for CXCR3 and CXCR5 GPCR
Cxcl2	NM_009140.2	Endogenous	NM_009140.2:765	0.91	1.8	8.14	4.29	1.72	4.55	7	13.61	5.82	11.01	7.19	8.51		ligand for CXCR1 and CXCR2 GPCR
Cxcl9	NM_008599.2	Endogenous	NM_008599.2:40	9.1	8.98	10.86	17.15	9.45	6.07	15.4	10.21	9.31	15.91	13.18	12.16		ligand for CXCR3 GPCR
Cxcr5	NM_007551.2	Endogenous	NM_007551.2:1648	11.83	7.18	8.14	4.29	7.73	9.87	9.8	10.21	8.15	13.46	4.79	7.3		chemokine GPCR
Dcstamp	NM_029422.3	Endogenous	NM_029422.3:288	27.31	23.34	30.76	12.87	22.34	23.53	25.2	49.92	33.74	36.71	32.36	45.01		seven tramsmembrane protein; involved in osteoclastogenesis
Decorin	NM_001190451.1	Endogenous	NM_001190451.1:1319	3165.67	3205.95	3289.76	4489.27	4879.49	5969.27	17416.1	27315.6	23609.6	14317.6	19343.4	15682.8		small cellular or pericellular matrix proteoglycan; binds to type I collagen fibrils; role in matrix assembly
Dermatopontin	NM_019759.2	Endogenous	NM_019759.2:940	32.77	24.24	20.81	21.44	27.49	23.53	1195.8	1143.63	1089.14	345.12	488.95	364.91		extracellular matrix protein
Dkk1	NM_010051.3	Endogenous	NM_010051.3:55	28.22	20.65	20.81	11.15	16.33	15.18	23.8	26.09	27.93	40.39	27.56	38.92		dikkopf; WNT signaling inhibitor
Dmp-1	NM_016779.2	Endogenous	NM_016779.2:120	20.02	25.14	23.52	18.87	39.52	35.67	120.42	176.99	169.89	2541.9	2027.7	2751.46		dentin matrix protein 1
Dspp	NM_010080.2	Endogenous	NM_010080.2:3574	10.92	16.16	9.95	14.58	12.03	15.94	14	15.88	16.29	14.69	17.98	20.68		dentin sialophosphoprotein
Egf	NM_010113.3	Endogenous	NM_010113.3:4375	14.56	17.96	19	23.16	23.2	25.05	53.21	47.65	39.56	102.8	113.85	117.99		epidermal growth factor
Elane	NM_015779.2	Endogenous	NM_015779.2:491	20.93	15.26	29.86	16.3	15.47	14.42	29.4	29.5	25.6	30.6	31.16	31.63		neutrophil elastase; hydrolyzes elastin and type IV collagen
Emr1	NM_010130.1	Endogenous	NM_010130.1:995	10.92	8.08	13.57	9.43	3.44	9.11	4.2	10.21	8.15	13.46	9.59	4.87		adhesion GPCR; EGF-like repeats
Eomes	NM_010136.2	Endogenous	NM_010136.2:2665	32.77	43.09	28.95	41.17	47.26	34.91	8.4	34.04	31.42	34.27	39.55	43.79		transcription factor; involved in mesoderm development
Erbin	NM_021563.2	Endogenous	NM_021563.2:2308	5091.65	5155.02	5205.17	2877.63	2863.77	2821.08	809.34	1504.42	1100.77	2585.95	2813.85	2493.58		regulates ERBB2 function and localization; Ras signaling pathway by disrupting Ras-Raf
Ets1	NM_001038642.1	Endogenous	NM_001038642.1:740	1165.05	1106.06	1136.4	701.61	730.33	674.72	239.44	331.29	304.87	657.2	645.94	748.08		transcription factor
Fgf2	NM_008006.2	Endogenous	NM_008006.2:509	125.61	136.46	131.19	95.21	85.92	87.28	60.21	93.03	73.31	105.25	97.07	110.69		fibroblast growth factor 2
Fgf23	NM_022657.3	Endogenous	NM_022657.3:1246	23.67	37.71	43.43	36.88	34.37	37.19	25.2	35.17	13.96	47.73	58.72	49.87		phosphatonin; renal phosphate transport
Fgf4	NM_010202.5	Endogenous	NM_010202.5:2785	27.31	19.75	26.24	24.02	15.47	28.08	29.4	32.9	31.42	25.7	28.76	40.14		fibroblast growth factor 4
Fgf8	NM_001166361.1	Endogenous	NM_001166361.1:590	10.92	12.57	13.57	9.43	12.89	14.42	9.8	17.02	5.82	7.34	14.38	15.81		fibroblast growth factor 8
Fizz1	NM_020509.3	Endogenous	NM_020509.3:164	21.84	14.36	13.57	27.45	17.18	12.9	21	17.02	18.62	17.13	28.76	30.41		resistin-like beta
Fkbp51	NM_010220.3	Endogenous	NM_010220.3:2125	634.41	611.38	683.1	589.25	590.28	547.21	117.62	188.34	180.36	292.5	292.41	293.15		cis-trans prolyl isomerase; protein folding and trafficking
Flt3L	NM_013520.2	Endogenous	NM_013520.2:529	130.16	115.81	133	102.07	123.73	110.81	200.23	224.64	198.98	312.08	354.73	330.86		fms related tyorsine kinase 3; receptor tyorsine kinase
Foxo1	NM_019739.2	Endogenous	NM_019739.2:2530	229.37	242.4	248.81	163.82	195.9	175.32	63.01	111.19	93.09	449.15	450.6	426.95		forkhead box 1; transcription factor
Foxp3	NM_054039.1	Endogenous	NM_054039.1:150	18.2	25.14	20.81	22.3	21.48	21.25	15.4	29.5	18.62	23.25	32.36	25.54		forkhead box 3; transcription factor
Fst	NM_008046.1	Endogenous	NM_008046.1:680	3954.81	4156.7	3891.43	2183.74	2098.21	2148.63	2695.45	3361.69	3216.22	3216.23	3779.76	3413.17		follistatin; regulator of TGF-beta signaling
Fstl3	NM_031380.2	Endogenous	NM_031380.2:194	182.95	166.99	191.81	54.04	57.57	56.92	44.81	60.13	20.94	72.21	91.08	72.98		follistatin-like 3
Fstl4	NM_177059.3	Endogenous	NM_177059.3:1904	13.65	14.36	8.14	10.29	13.75	11.38	16.8	19.29	19.78	18.36	29.96	23.11		follistatin-like 4
Furin (PACE)	NM_011046.2	Endogenous	NM_011046.2:2011	3534.3	3470.8	3642.62	2913.65	2833.7	2925.82	929.76	2026.32	1445.2	2087.85	1614.25	2370.73		subtilisin-like protein converatase; TGF-beta processing
G6pd2	NM_019468.2	Endogenous	NM_019468.2:1093	2011.54	2091.81	2022.17	2207.76	2257.16	2163.05	487.28	837.3	671.4	549.5	673.5	526.69		glucose 6 phosphate dehydrogenase pathway
Gata3	NM_008091.3	Endogenous	NM_008091.3:1943	67.35	62.84	57	25.73	25.78	15.94	14	15.88	17.45	25.7	40.75	24.33		GATA family transcription factor 3
Gdf1	NM_001163282.2	Endogenous	NM_001163282.2:1481	20.02	13.47	19.91	10.29	12.03	18.22	21	23.83	19.78	37.94	38.35	42.57		ligand for TGF-beta family; primarily brain
Gdf15 (MIC-1)	NM_011819.2	Endogenous	NM_011819.2:715	243.93	230.73	233.43	64.33	67.02	66.03	75.61	98.71	93.09	129.73	206.13	154.48		ligand for TGF-beta family
Gdf2 (BMP9)	NM_019506.4	Endogenous	NM_019506.4:1458	12.74	16.16	18.1	14.58	11.17	9.11	21	18.15	17.45	17.13	19.17	13.38		ligand for TGF-beta family
Gdf3 (Vgr-2)	NM_008108.4	Endogenous	NM_008108.4:335	7.28	6.28	11.76	7.72	7.73	4.55	9.8	4.54	3.49	6.12	10.79	13.38		ligand for TGF-beta family
Gfra1	NM_010279.2	Endogenous	NM_010279.2:2738	7.28	14.36	15.38	12.87	14.61	11.38	14	14.75	9.31	25.7	22.77	21.89		glial dervived neurotrophic factor receptor alpha 1; activation of RET
Gfra2	NM_008115.2	Endogenous	NM_008115.2:1683	2463.91	2654.72	2418.46	2263.51	2382.61	2478.03	828.94	1931.01	1360.26	643.73	904.79	644.68		GDNF receptor alpha 2
Gfra3	NM_010280.3	Endogenous	NM_010280.3:1600	8.19	14.36	13.57	12.87	10.31	9.87	15.4	12.48	12.8	17.13	13.18	21.89		GDNF receptor alpha 3
Gfra4	NM_001271002.1	Endogenous	NM_001271002.1:802	9.1	4.49	3.62	1.72	6.87	6.83	9.8	6.81	5.82	7.34	10.79	17.03		GDNF receptor alpha 4
Gli1	NM_010296.2	Endogenous	NM_010296.2:2279	33.68	37.71	37.1	49.75	47.26	44.02	29.4	30.63	25.6	67.31	53.93	66.9		shh pathway transcription factor
Gprasp1	NM_001004359.2	Endogenous	NM_001004359.2:3058	139.26	116.71	145.67	132.95	146.07	144.2	54.61	97.57	90.76	198.26	174.97	187.32		GPCR associated sorting protein 1
Gprasp2	NM_001163017.1	Endogenous	NM_001163017.1:1720	6.37	6.28	5.43	6.86	4.3	8.35	2.8	5.67	9.31	3.67	8.39	9.73		GPCR associated sorting protein 2
Gremlin	NM_011824.4	Endogenous	NM_011824.4:1085	1507.29	1375.39	1481.12	882.59	910.77	799.19	1503.85	2140.91	1790.79	2712.01	2955.26	3135.83		BMP antagonist
GzmB	NM_013542.2	Endogenous	NM_013542.2:1020	6.37	7.18	4.52	3.43	2.58	8.35	14	11.35	10.47	13.46	15.58	12.16		granzyme B; serine protease
Havcr2	NM_134250.2	Endogenous	NM_134250.2:1220	14.56	27.83	18.1	18.01	16.33	14.42	19.6	13.61	11.64	18.36	22.77	24.33		hepatitis A virus cellular receptor 2
Hk2	NM_013820.3	Endogenous	NM_013820.3:480	1229.68	1299.98	1312.83	1099.59	1142.76	1042.82	375.26	562.74	388.65	1955.68	2002.53	1814.84		hexokinase
Hmgb1	NM_010439.3	Endogenous	NM_010439.3:1574	7215.15	7324.04	7116.95	8710.94	8507.1	8643.87	3731.63	3812.11	3686.31	3599.28	4154.86	3449.66		transcription factor
Hmox1	NM_010442.2	Endogenous	NM_010442.2:610	2189.03	2325.24	2157.89	1182.79	1165.1	1149.83	889.15	1461.31	1283.46	4495.13	6500.14	4775.52		heme oxygenase
Ibsp	NM_008318.3	Endogenous	NM_008318.3:114	33.68	31.42	37.1	2368.15	2184.13	3104.17	39544.1	42270.2	40772.9	151119	154266	119070		major structural protein of the bone matrix
Ifng	NM_008337.1	Endogenous	NM_008337.1:95	20.93	23.34	32.57	18.01	17.18	12.9	11.2	20.42	13.96	23.25	20.37	12.16		interferon gamma
Ift122	NM_031177.4	Endogenous	NM_031177.4:3936	789.14	879.82	845.06	644.14	623.79	607.93	365.46	669.39	502.68	850.56	933.56	853.9		intraflagellar transport protein 122
Ift139	NM_001047604.1	Endogenous	NM_001047604.1:4026	881.98	906.75	859.54	1130.47	1154.79	1122.51	469.08	650.1	559.7	1278.9	1198.4	1082.58		intraflagellar transport protein 139
Ift140	NM_134126.3	Endogenous	NM_134126.3:1828	565.23	660.76	601.67	742.78	760.41	735.44	305.25	537.78	413.08	534.81	518.91	532.78		intraflagellar transport protein 140
Ift172	NM_026298.5	Endogenous	NM_026298.5:318	425.06	432.73	445.15	357.67	387.51	334.7	201.63	312	226.9	744.09	743.01	683.61		intraflagellar transport protein 172
Ift88	NM_009376.2	Endogenous	NM_009376.2:2608	108.31	107.73	104.05	113.22	90.22	117.64	103.62	114.59	119.85	187.25	224.1	181.24		intraflagellar transport protein 88
Igsf1	NM_183335.2	Endogenous	NM_183335.2:32	16.38	28.73	31.67	20.59	13.75	20.49	21	37.44	31.42	25.7	32.36	35.28		immunoglobulin superfamily member 1
Ihh	NM_010544.2	Endogenous	NM_010544.2:1950	6.37	8.08	9.95	7.72	8.59	10.63	5.6	12.48	10.47	20.81	21.57	15.81		indian hedgehog
Il-10	NM_010548.1	Endogenous	NM_010548.1:985	14.56	16.16	22.62	10.29	15.47	12.9	9.8	10.21	13.96	19.58	13.18	9.73		cytokine; JAK/STAT signaling
Il-12a	NM_008351.1	Endogenous	NM_008351.1:355	10.01	10.77	9.95	30.88	36.09	37.95	77.01	105.51	122.18	413.65	228.89	493.85		cytokine; JAK/STAT signaling
Il-13	NM_008355.2	Endogenous	NM_008355.2:425	19.11	31.42	17.19	17.15	18.04	11.38	23.8	32.9	33.74	26.92	34.75	27.98		cytokine; JAK/STAT singaling
Il-15	NM_008357.2	Endogenous	NM_008357.2:854	11.83	9.88	9.05	4.29	3.44	7.59	7	10.21	13.96	7.34	5.99	3.65		cytokine; JAK/STAT signaling
Il-15ra	NM_008358.2	Endogenous	NM_008358.2:800	71	96.06	80.52	69.47	74.75	73.62	103.62	64.67	79.13	99.13	94.67	107.04		cytokine receptor; IL15 receptor-alpha alpha subunit
Il-17a	NM_010552.3	Endogenous	NM_010552.3:205	7.28	11.67	14.48	11.15	12.89	11.38	11.2	14.75	15.13	23.25	22.77	10.95		cytokine; NFkappaB and MAPK
Il-1b	NM_008361.3	Endogenous	NM_008361.3:1120	21.84	19.75	17.19	15.44	21.48	23.53	28	43.11	34.91	20.81	26.36	36.49		cytokine; JAK/STAT signaling
Il-2	NM_008366.2	Endogenous	NM_008366.2:485	6.37	3.59	4.52	7.72	4.3	6.07	5.6	9.08	11.64	15.91	11.98	12.16		cytokine; JAK/STAT signaling
Il-21r	NM_021887.1	Endogenous	NM_021887.1:619	7.28	1.8	2.71	1.72	4.3	6.07	8.4	5.67	2.33	8.57	16.78	13.38		cytokine receptor; IL21 receptor
Il-2rb	NM_008368.3	Endogenous	NM_008368.3:2365	47.33	58.36	55.19	43.74	36.09	45.54	51.81	79.42	51.2	126.05	127.03	122.85		cytokine receptor; IL2 receptor beta subunit
Il-2rg	NM_013563.3	Endogenous	NM_013563.3:1226	12.74	17.06	14.48	14.58	9.45	14.42	15.4	13.61	16.29	37.94	29.96	23.11		cytokine receptor; IL2 receptor gamma subunit
Il-4	NM_021283.1	Endogenous	NM_021283.1:345	19.11	26.93	14.48	17.15	15.47	15.94	26.6	39.71	30.25	29.37	22.77	27.98		cytokine; JAK/STAT signaling
Il-4ra	NM_001008700.3	Endogenous	NM_001008700.3:670	596.18	627.54	615.25	359.38	383.21	354.44	247.84	399.36	329.3	369.6	418.24	485.34		cytokine receptor; JAK/STAT pathway
Il-6	NM_031168.1	Endogenous	NM_031168.1:40	65.53	65.54	62.43	59.18	57.57	53.89	37.81	51.06	45.38	39.16	51.53	41.36		cytokine; JAK/STAT signaling
Il-7	NM_008371.2	Endogenous	NM_008371.2:1055	792.78	816.97	790.77	428	450.23	428.82	102.22	115.72	94.25	91.79	107.86	74.2		cytokine; JAK/STAT signaling
Il-7ra	NM_008372.3	Endogenous	NM_008372.3:1020	14.56	8.98	19.91	17.15	16.33	13.66	12.6	20.42	10.47	13.46	23.97	18.25		cytokine; JAK/STAT signaling
Il18r1	NM_001161842.1	Endogenous	NM_001161842.1:620	10.01	7.18	11.76	17.15	13.75	9.87	26.6	21.56	23.27	14.69	9.59	20.68		cytokine receptor; IL18 receptor
Il1rl1	NM_001025602.2	Endogenous	NM_001025602.2:815	1020.33	1051.29	1072.16	987.23	1045.67	1045.1	950.76	1176.53	1092.63	195.81	213.32	153.26		cytokine receptor
Il2ra	NM_008367.2	Endogenous	NM_008367.2:325	16.38	8.98	14.48	10.29	12.89	15.94	9.8	11.35	12.8	14.69	19.17	14.6		cytokine receptor; IL2 receptor alpha
Il9r	NM_008374.2	Endogenous	NM_008374.2:2817	10.92	3.59	6.33	7.72	8.59	6.83	8.4	9.08	8.15	15.91	11.98	15.81		cytokine receptor; IL9 receptor
Inos	NM_010927.3	Endogenous	NM_010927.3:3715	33.68	32.32	21.71	25.73	23.2	28.08	51.81	71.48	75.63	74.65	57.52	81.5		inducible nitric oxide synthase
Irf-5	NM_012057.3	Endogenous	NM_012057.3:1826	1031.26	969.6	1036.87	358.52	353.14	302.83	92.42	146.36	133.82	140.74	162.98	131.37		interferon regulatory factor 5; transcription factor
Lag3	NM_008479.1	Endogenous	NM_008479.1:1700	27.31	36.81	43.43	38.6	48.12	47.06	42.01	51.06	33.74	44.06	62.32	62.04		immunoglobulin superfamily
Ldha	NM_010699.1	Endogenous	NM_010699.1:255	37188	40741.9	38094.6	39672.7	38368.3	39063.2	33322.8	40360.7	36341.8	39436.7	37162.5	33262		lactate dehydrogenase A
Lef1	NM_010703.3	Endogenous	NM_010703.3:1337	260.32	288.19	296.77	268.46	299.87	296.76	215.64	371	253.67	515.23	385.89	574.13		transcriptoin factor; Wnt signaling
Lefty	NM_010094.3	Endogenous	NM_010094.3:1255	79.19	89.78	77.81	76.34	85.06	85.76	81.21	87.36	90.76	91.79	98.27	96.09		ligand for TGF-beta superfamily
Lilr4b	NM_008147.1	Endogenous	NM_008147.1:212	23.67	28.73	31.67	20.59	24.06	22.77	26.6	31.77	27.93	52.62	49.13	46.22		leukocyte immunoglobulin-like receptor
Lrrc32	NM_001113379.1	Endogenous	NM_001113379.1:953	16.38	23.34	26.24	33.45	36.95	33.39	43.41	54.46	33.74	89.34	89.88	113.12		negative regulator of cytokine secretion
Mmp1	NM_032006.3	Endogenous	NM_032006.3:954	23.67	25.14	19.91	12.01	13.75	18.22	22.4	36.31	34.91	28.15	38.35	31.63		martix metalloproteinase 1; collagen catabolism
Mmp14	NM_008608.3	Endogenous	NM_008608.3:554	7743.06	7724.45	7547.63	6321.35	6268.84	6333.57	4898.03	10371	7591.39	10323	12351.9	9806.48		matrix metalloproteinase; breakdown of extracellular matrix
Mmp16	NM_019724.3	Endogenous	NM_019724.3:3075	359.53	351.93	348.34	374.82	349.7	340.02	103.62	125.94	117.52	346.34	358.32	334.51		matrix metalloproteinase 16
Mmp2	NM_008610.2	Endogenous	NM_008610.2:2376	31407.3	33033.6	32477.8	30388.8	31443	32237.8	14667.5	38320.8	26096.3	19197	23084.8	21714.9		matrix metalloproteinase 2
Mmp9	NM_013599.2	Endogenous	NM_013599.2:1570	36.41	36.81	29.86	40.31	33.51	26.56	18.2	31.77	20.94	31.82	40.75	29.19		matrix metalloproteinase 9
Msx1	NM_010835.2	Endogenous	NM_010835.2:591	70.09	91.57	82.33	102.07	108.26	103.22	85.41	102.11	102.4	91.79	91.08	69.33		transcritional repressor; bone development
Msx2	NM_013601.2	Endogenous	NM_013601.2:786	671.73	770.29	701.2	482.89	436.48	414.4	82.61	132.74	128	111.37	166.58	74.2		transcriptional repressor; bone development
Nanog	NM_028016.2	Endogenous	NM_028016.2:1082	80.1	102.35	83.24	42.89	64.44	63.75	47.61	74.88	62.83	62.42	61.12	57.17		transcription factor; inhibitor of stem cell differentiation
Nd4	NM_026610.1	Endogenous	NM_026610.1:197	1812.21	1934.7	1829.45	1852.66	1830.99	1936.12	3027.31	2231.67	2679.79	4823.12	4407.73	4585.76		NADH dehydrogenase
Nfatc1	NM_016791.4	Endogenous	NM_016791.4:1570	605.28	610.49	693.96	506.05	619.5	553.29	228.24	340.37	261.81	599.68	648.34	655.63		transcription factor; beta-catenin independent WNT signaling
Nfkb	NM_008689.2	Endogenous	NM_008689.2:2125	1576.46	1701.28	1647.59	1592.77	1618.76	1558.16	547.49	894.03	660.93	936.23	1005.46	1030.28		nuclear factor kB
Ngf	NM_001112698.1	Endogenous	NM_001112698.1:630	923.85	986.65	949.11	671.59	714.01	680.03	180.63	204.22	166.4	217.84	359.52	223.81		nerve growth factor
Nicalin	NM_134009.3	Endogenous	NM_134009.3:838	3540.67	3672.8	3536.76	3564.66	3387.89	3460.13	823.34	1476.06	1158.95	1196.91	1149.27	1285.72		regulation of protein complex assembly; signal transdiction
Noggin	NM_008711.2	Endogenous	NM_008711.2:895	55.52	49.38	43.43	24.87	22.34	19.73	35.01	56.73	47.71	247.21	279.23	226.25		inactivator of TGF-beta receptor family signaling
Nos2	NM_010927.3	Endogenous	NM_010927.3:3715	33.68	32.32	21.71	25.73	23.2	28.08	51.81	71.48	75.63	74.65	57.52	81.5		inducible nitric oxide synthase
Ocstamp	NM_029021.1	Endogenous	NM_029021.1:1072	5.46	8.98	8.14	6	5.16	13.66	14	9.08	5.82	14.69	13.18	15.81		transmembrane protein; stimulator of osteoclast nucleation
Pcx	NM_008797.3	Endogenous	NM_008797.3:3815	598	667.94	640.58	1311.44	1318.04	1284.17	266.04	469.71	363.05	920.32	980.29	891.61		pyruvate carboxylase
Pdcd1	NM_008798.1	Endogenous	NM_008798.1:1134	13.65	21.55	18.1	9.43	8.59	9.87	15.4	23.83	29.09	26.92	32.36	37.71		programmed cell death 1; apoptosis
Pdgfa	NM_008808.3	Endogenous	NM_008808.3:805	2138.97	2155.56	2181.41	3537.21	3279.63	3631.65	3982.27	6240.06	5076.83	4266.27	4187.22	4065.15		platelet derived growth factor
Pdlim7	NM_001114088.1	Endogenous	NM_001114088.1:211	6445.12	6510.66	6456.47	2897.36	2882.67	2839.29	1597.67	2003.63	1737.27	1920.19	2285.35	2015.55		LIM domains of this protein bind to protein kinases, whereas the PDZ domain binds to actin filaments cytoskeletal signaling
Pfkl	NM_008826.4	Endogenous	NM_008826.4:2154	2988.18	3455.53	3141.38	2025.92	1983.93	1949.03	1027.77	2343.99	1419.6	2980.03	2340.48	2787.95		phosphofructokinase
Pgam1	NM_023418.2	Endogenous	NM_023418.2:466	7995.19	8800.88	8313.97	7070.13	7046.44	7073.57	6567.11	9208.06	7408.7	8235.15	8579.37	7366.41		phosphoglycerate mutase; role in glycolysis
Pgd	NM_001081274.1	Endogenous	NM_001081274.1:324	2145.34	2189.67	2131.65	2201.75	2101.64	2057.56	784.13	1084.64	953	1020.67	1193.61	1162.86		phosphoglycerate dehydrogenase; second dehydrogenase in the pentose phosphate shunt
Pilrb1	NM_133209.2	Endogenous	NM_133209.2:704	21.84	17.06	16.29	6.86	12.89	18.22	15.4	28.36	24.44	31.82	31.16	40.14		immunoglobulin like receptor
Plg	NM_008877.2	Endogenous	NM_008877.2:2455	7.28	7.18	6.33	7.72	6.01	12.14	14	7.94	15.13	11.01	10.79	15.81		plasminogen
Postn	NM_015784.2	Endogenous	NM_015784.2:759	51236.9	52132.9	54653.8	51978.3	50981.6	57098.6	8786.48	21715.4	15236.3	9421.05	13744.5	11550.8		periostin; osteoblast specific factor
Pou5f1	NM_013633.2	Endogenous	NM_013633.2:735	16.38	30.52	27.14	16.3	16.33	16.7	22.4	30.63	31.42	26.92	33.56	34.06		transcription factor
Pparg	NM_011146.1	Endogenous	NM_011146.1:1060	19.11	15.26	12.67	14.58	14.61	24.29	12.6	26.09	10.47	20.81	16.78	29.19		regulator of adipocyte differentiation
Ppargc1a	NM_008904.1	Endogenous	NM_008904.1:1875	10.92	5.39	9.05	6.86	6.87	6.07	5.6	15.88	9.31	13.46	8.39	6.08		ppar-gamma co-activator 1a
Prdm1	NM_007548.3	Endogenous	NM_007548.3:1440	5.46	8.08	2.71	6.86	6.01	4.55	8.4	9.08	3.49	17.13	11.98	17.03		transcriptional repressor of interferon beta expression
Prf1	NM_011073.2	Endogenous	NM_011073.2:1350	14.56	13.47	12.67	12.87	12.03	10.63	15.4	11.35	12.8	19.58	14.38	10.95		pore forming protein 1
Ptch1	NM_008957.2	Endogenous	NM_008957.2:3400	201.15	238.81	217.15	252.17	242.3	238.32	68.61	119.13	89.6	324.32	227.7	319.91		receptor for sonic and indian hedgehog; embryologic patterning
Ptges2	NM_133783.1	Endogenous	NM_133783.1:352	831.92	866.35	841.44	1080.72	1075.74	1051.17	845.74	844.11	830.82	624.15	733.42	627.65		prostaglandin E synthase 2
Ptgs2	NM_011198.3	Endogenous	NM_011198.3:675	1445.4	1309.85	1332.73	433.15	452.81	421.23	236.64	307.46	293.23	711.05	985.09	797.95		prostaglandin-endoperoxide synthetase 2
Pth1r	NM_001083936.1	Endogenous	NM_001083936.1:396	3500.62	3627.91	3767.48	6166.96	5923.44	6626.54	10354.7	15122.5	12990.5	26355.2	25171.2	27731.1		parathyroid hormone receptor
Pthlh	NM_008970.3	Endogenous	NM_008970.3:790	51.88	70.03	56.1	36.02	48.98	50.09	22.4	46.52	22.11	55.07	64.71	63.25		parathyroid hormone related peptide
Ptprc	NM_011210.3	Endogenous	NM_011210.3:2320	15.47	16.16	21.71	16.3	14.61	23.53	35.01	40.84	38.4	28.15	31.16	34.06		proteolytic activation of lysyl oxidase LOX; cell attachment, spreading, ahdesion, and matrix mineralization
Rgm-A	NM_177740.5	Endogenous	NM_177740.5:1520	212.08	232.52	213.53	291.62	328.22	301.31	113.42	182.66	150.11	372.04	347.54	403.84		BMP co-receptor
Rgm-B	NM_178615.3	Endogenous	NM_178615.3:2055	1059.47	1071.94	1050.44	1007.81	965.76	974.51	313.65	612.66	513.15	983.96	877.23	1057.04		BMP co-receptor
Rgm-C	NM_027126.2	Endogenous	NM_027126.2:1515	16.38	14.36	20.81	15.44	15.47	11.38	12.6	31.77	26.76	15.91	25.17	27.98		BMP co-receptor
Rorc	NM_011281.2	Endogenous	NM_011281.2:1687	17.29	21.55	22.62	18.87	15.47	20.49	39.21	41.98	41.89	37.94	35.95	48.66		RAR-related orphan recepptor gamma
Runx2	NM_009820.5	Endogenous	NM_009820.5:1116	1456.32	1478.63	1456.69	2838.18	2663.57	2621.47	1894.52	2652.59	2148.02	6492.42	5716.38	7689.97		transcription factor bone development
Scf	NM_013598.1	Endogenous	NM_013598.1:280	1163.23	1273.94	1256.73	1141.62	1124.71	1001.84	186.23	209.89	207.12	198.26	250.47	237.19		SCF ubiquitination complex; bind and recruit substrate for ubiquitination
Sdf-1	NM_021704.3	Endogenous	NM_021704.3:259	27660	27514.1	27839.9	6540.07	6660.65	5979.9	652.51	863.4	805.22	733.07	716.64	797.95		chemokine receptor specific for stromal cell-derived factor-1
Serpinb9	NM_009256.3	Endogenous	NM_009256.3:1652	353.16	399.51	392.67	289.05	349.7	311.18	278.65	259.81	269.96	259.45	292.41	215.3		serine peptidase inhibitor
Shh	NM_009170.3	Endogenous	NM_009170.3:2055	7.28	3.59	4.52	0.86	4.3	5.31	9.8	4.54	8.15	11.01	8.39	6.08		sonic hedgehog
Slc2a1	NM_011400.3	Endogenous	NM_011400.3:2190	983.01	1114.14	1025.11	821.69	875.54	853.08	274.45	534.38	375.85	1648.5	1378.16	1494.93		glucose transporter
Slc2a4	NM_009204.2	Endogenous	NM_009204.2:275	28.22	35.91	18.1	18.01	20.62	22.01	21	40.84	41.89	41.61	40.75	32.84		insulin regulated glucose transporter
Smad 3	NM_016769.3	Endogenous	NM_016769.3:1845	2706.93	2669.98	2724.28	1392.93	1395.37	1381.32	760.33	1388.7	1022.81	2401.16	2568.18	2824.44		component of TGF-beta pathway
Socs1	NM_009896.2	Endogenous	NM_009896.2:1020	407.77	377.07	454.2	762.51	742.36	745.3	378.06	487.86	392.14	516.46	562.05	452.49		suppressor of cytokine signaling; induced by STAT signaling
Sost	NM_024449.4	Endogenous	NM_024449.4:975	9.1	4.49	5.43	5.15	2.58	3.04	11.2	1.13	3.49	13.46	14.38	13.38		sclerostin
Sox9	NM_011448.4	Endogenous	NM_011448.4:3540	1648.37	1709.36	1638.55	1826.07	1792.33	1746.38	694.52	1245.74	930.89	1877.36	2352.46	1896.34		transcription factor skeletal development
Sp7	NM_130458.3	Endogenous	NM_130458.3:1785	1751.22	1764.13	1712.74	2757.55	2592.26	2682.19	2175.97	3326.52	2751.94	7808.04	9038.35	7481.97		transcription factor; osteoblast differentiation and bone development
Sparc	NM_009242.4	Endogenous	NM_009242.4:174	20786.2	21447.8	20735.6	14821.3	14841.2	15282.5	29755	45092.9	40082.8	31346	30071.5	33540.5		Osteonectin; interactions with the extracellular matrix and cytokines
Sphk1	NM_011451.3	Endogenous	NM_011451.3:562	324.03	272.03	256.05	283.05	309.32	274.75	1122.99	1307.01	1228.77	446.7	548.87	442.76		sphingosine kinase 1
Spon-1	NM_145584.2	Endogenous	NM_145584.2:3335	12.74	14.36	10.86	16.3	18.04	8.35	18.2	11.35	11.64	17.13	14.38	13.38		spondin 1; extracellular matrix glycoprotein
Spp1	NM_009263.3	Endogenous	NM_009263.3:420	18373.3	18915.2	21331	17210	17522	16853.6	52713.3	50800.9	57798.8	169175	117141	168851		osteopontin; attachment of osteoclasts to the mineralized bone matrix
Spry2	NM_011897.3	Endogenous	NM_011897.3:94	282.16	249.58	233.43	192.13	166.69	213.27	85.41	133.88	137.31	140.74	113.85	161.78		sprouty2; antagonist of EGF and FGF signaling
Spry4	NM_011898.2	Endogenous	NM_011898.2:1726	53.7	61.05	49.76	48.89	44.68	48.57	68.61	51.06	72.14	99.13	100.67	120.42		sprouty4; antagonist of EGF and FGF signaling
Stat1	NM_009283.3	Endogenous	NM_009283.3:1590	1044	1204.81	1177.11	1559.32	1599.86	1391.94	417.27	613.79	538.75	715.94	820.91	698.2		transcritional activators; phosphokinase substrates; cell viability
Tbx21	NM_019507.1	Endogenous	NM_019507.1:625	6.37	5.39	12.67	7.72	6.87	4.55	9.8	10.21	9.31	11.01	15.58	17.03		transcription factor
Tcf7	NM_009331.3	Endogenous	NM_009331.3:1810	85.56	96.06	82.33	567.81	475.15	696.73	4025.68	6244.6	5145.48	4602.83	3784.56	5047.99		transcription factor
Tdgf1 (Cripto)	NM_011562.2	Endogenous	NM_011562.2:945	9.1	9.88	6.33	9.43	10.31	9.87	8.4	6.81	5.82	11.01	17.98	17.03		EGF-related growth factor
Tfam	NM_009360.4	Endogenous	NM_009360.4:790	1488.17	1515.44	1546.26	1643.38	1575.8	1521.73	1274.21	1174.27	1250.88	2029.11	2273.37	1917.02		transcription factor A
Tgf-beta 1	NM_011577.1	Endogenous	NM_011577.1:1470	1232.41	1288.31	1298.35	1787.48	1826.69	1895.14	1830.11	3221	2573.9	7382.14	7940.62	7131.65		transforming growth factor beta 1
Tgf-beta 2	NM_009367.1	Endogenous	NM_009367.1:1685	1117.72	1114.14	1105.63	407.41	420.16	385.55	138.62	234.85	196.65	233.75	310.39	272.47		transforming growth factor beta 2
Tgf-beta 3	NM_009368.2	Endogenous	NM_009368.2:2410	5085.28	5196.32	5208.79	1964.16	1958.15	1826.07	960.56	1601.99	1233.43	1086.76	1013.85	1100.83		transforming growth factor beta 3
TgfbrII	NM_009371.2	Endogenous	NM_009371.2:475	4918.71	5416.27	5260.36	5527.97	5816.04	5430.4	1897.32	3390.05	2478.49	3230.91	3588.02	3517.78		TGF-beta receptor type II
TgfbrIII	NM_011578.3	Endogenous	NM_011578.3:3614	577.98	619.46	641.48	742.78	751.81	710.39	170.83	299.52	194.32	425.89	353.53	519.4		TGF-beta receptor type III
Tnf	NM_013693.1	Endogenous	NM_013693.1:1135	13.65	12.57	15.38	12.87	12.89	18.22	15.4	24.96	24.44	25.7	27.56	34.06		tumor necrosis factor
Tnfrsf11a	NM_009399.3	Endogenous	NM_009399.3:3870	22.75	16.16	15.38	21.44	23.2	29.6	23.8	21.56	27.93	26.92	33.56	41.36		TNF receptor 11a; RANK
Tnfrsf11b	NM_008764.3	Endogenous	NM_008764.3:35	1192.36	1176.98	1124.63	958.92	918.5	922.14	1946.33	2176.08	2092.17	687.79	758.59	823.49		tumor neucrosis factor superfamily 11b; osteoblast-secreted decoy receptor; negative regulator of bone resorption
Tnfrsf4	NM_011659.2	Endogenous	NM_011659.2:320	42.78	38.6	28.05	39.45	42.1	43.26	14	36.31	29.09	63.64	63.52	71.77		TNF receptor superfamily receptor 4
Tnfsf11	NM_011613.3	Endogenous	NM_011613.3:615	23.67	23.34	11.76	13.72	11.17	16.7	26.6	32.9	22.11	24.48	25.17	26.76		RANKL
Tnfsf13b	NM_033622.1	Endogenous	NM_033622.1:225	17.29	12.57	10.86	15.44	15.47	15.18	8.4	26.09	15.13	33.04	49.13	52.3		cytokine; Tnfsf13/17 ligand
Vegf	NM_001025250.3	Endogenous	NM_001025250.3:3015	2226.35	2224.69	2223.03	552.37	539.59	506.23	488.68	605.85	513.15	3769.4	3345.94	3793.9		vascular endothelial growth factor
Vhl	NM_009507.3	Endogenous	NM_009507.3:820	561.59	552.13	573.63	554.08	520.69	535.07	725.32	742	766.82	944.8	1242.74	851.47		tumor suppressor; ubiquitin E3 liganse
Wnt5a	NM_009524.2	Endogenous	NM_009524.2:3020	206.62	228.93	267.81	162.11	172.7	176.08	65.81	104.38	75.63	640.06	760.99	650.76		WNT signaling; secreted signaling protein
Wnt7a	NM_009527.3	Endogenous	NM_009527.3:1965	7.28	14.36	19.91	15.44	15.47	18.97	19.6	21.56	19.78	17.13	22.77	32.84		WNT signaling; secreted signaling protein
Ym1	NM_009892.1	Endogenous	NM_009892.1:1196	40.05	34.12	31.67	37.74	28.35	35.67	54.61	54.46	50.04	66.09	55.13	79.06		chitinase-like protein; lectin function
HOUSEKEEPING GENES
Eif4a2	NM_013506.2	Housekeeping	NM_013506.2:1655	10233.4	9753.42	9814.09	8165.44	7935.72	7916.78	18049	14680	16026.4	33083.8	35038.9	30568.9
GusB	NM_010368.1	Housekeeping	NM_010368.1:1735	1370.76	1332.3	1461.21	1543.88	1603.3	1610.53	688.92	1279.78	994.89	624.15	725.03	673.88
Oaz1	NM_008753.4	Housekeeping	NM_008753.4:809	23048	23684.2	23066.3	28482.1	28180.6	28416.5	33541.2	27739.9	30242.2	23449.8	21171	23101.5
Stk36	NM_175031.3	Housekeeping	NM_175031.3:4720	30.95	34.12	30.76	31.74	46.4	47.81	21	20.42	20.94	29.37	40.75	30.41
Tceb1	NM_026456.4	Housekeeping	NM_026456.4:0	5709.68	5998.03	5580.65	5141.14	5148.43	5094.94	4426.15	3542.08	3828.27	3812.23	3432.23	3879.04
Tubb4a	NM_009451.3	Housekeeping	NM_009451.3:1819	10.01	11.67	5.43	13.72	7.73	6.83	22.4	12.48	16.29	12.24	10.79	12.16
NEGATIVE/POSITIVE CONTROLS
NEG_A	ERCC_00096.1	Negative	ERCC_00096.1:230	29	47	29	41	22	31	31	36	47	40	48	36
NEG_B	ERCC_00041.1	Negative	ERCC_00041.1:440	10	11	9	12	8	13	7	14	16	13	9	12
NEG_C	ERCC_00019.1	Negative	ERCC_00019.1:140	6	11	8	15	11	15	7	9	8	4	7	9
NEG_D	ERCC_00076.1	Negative	ERCC_00076.1:355	9	9	9	6	8	7	6	7	10	11	16	5
NEG_E	ERCC_00098.1	Negative	ERCC_00098.1:785	33	35	39	39	37	51	21	57	58	43	61	43
NEG_F	ERCC_00126.1	Negative	ERCC_00126.1:220	24	18	14	18	17	23	20	26	28	21	22	18
NEG_G	ERCC_00144.1	Negative	ERCC_00144.1:15	19	16	12	17	23	17	5	9	11	12	14	16
NEG_H	ERCC_00154.1	Negative	ERCC_00154.1:115	40	47	38	54	44	58	11	24	19	37	36	34
POS_A	ERCC_00117.1	Positive	ERCC_00117.1:385	29618	32131	28766	31009	29798	32005	34891	35242	36871	32754	33110	32323
POS_B	ERCC_00112.1	Positive	ERCC_00112.1:695	8356	9194	8404	8904	8879	9484	10139	9812	10680	9163	9680	9324
POS_C	ERCC_00002.1	Positive	ERCC_00002.1:850	2155	2335	2184	2308	2232	2468	2607	2583	2679	2420	2450	2428
POS_D	ERCC_00092.1	Positive	ERCC_00092.1:540	620	683	575	669	643	691	732	720	748	609	701	706
POS_E	ERCC_00035.1	Positive	ERCC_00035.1:485	103	150	97	113	121	112	127	119	111	123	125	113
POS_F	ERCC_00034.1	Positive	ERCC_00034.1:195	69	83	70	87	78	86	73	81	94	72	68	81
