# Supplementary material for: Transcriptomic characterization of signaling pathways associated with osteoblastic differentiation of MC-3T3E1 cells
Source: PLoS One. 2019 Jan 4;14(1):e0204197. doi: 10.1371/journal.pone.0204197 (PMC6319725; doi:10.1371/journal.pone.0204197)
Supplement: S2 Table — Gene symbol, accession number, gene name, mRNA abundance data, and z-standardized expression values are shown for triplicate determinations at each of four time points. (XLSX) [file pone.0204197.s006.xlsx]

## Sheet: Table S2
S2 TABLE - Operon Expression and SOM clustering data for Gene Set identified by ANOVA p<0.005 (1005 genes; FDR ~8.8%)
			Log2 ratios: Cy3/Cy5 = test/ref													Z-Standardized values (for clustering analysis): avg=0, SD=1
Symbol	GenBank Acc	Name	Day2.1	Day2.2	Day2.3	Day5.1	Day5.2	Day5.3	Day10.1	Day10.2	Day10.3	Day28.1	Day28.2	Day28.3		Day2.1	Day2.2	Day2.3	Day5.1	Day5.2	Day5.3	Day10.1	Day10.2	Day10.3	Day28.1	Day28.2	Day28.3
ABCE1	NM_015751	ATP binding cassette subfamily E member 1	-0.729451	-0.766942	-0.935206	-0.728965	-0.358457	-0.440873	-0.627738	-0.564728	-0.511659	-1.36149	-1.26444	-1.33552		0.207658	0.0930881	-0.393834	0.207658	1.26743	1.03829	0.494082	0.69458	0.837792	-1.59682	-1.31039	-1.53953
ABHD12	NM_024465	abhydrolase domain containing 12	0.601332	0.64995	0.557767	0.718405	0.546952	1.12048	1.18527	1.16555	1.58215	2.22619	2.42542	2.09593		-0.929715	-0.85727	-0.987671	-0.755846	-1.00216	-0.176284	-0.0748601	-0.103838	0.490213	1.432	1.72178	1.24364
ABI3	AK008928	ABI family member 3	-0.287367	-0.38385	-0.41343	-0.496645	-0.5167	-0.639468	-1.28873	-1.06327	-0.918038	-0.242066	-0.612348	-0.566663		1.03394	0.751243	0.657011	0.374313	0.311491	-0.0654393	-2.10715	-1.3847	-0.944944	1.191	0.0287932	0.154437
ABRACL	AK013984	ABRA C-terminal like	0.480083	0.689062	0.795246	0.365161	0.458302	0.273447	0.0242174	-0.0105038	-0.181972	-0.222548	-0.189799	-0.318927		0.785578	1.33701	1.62586	0.496731	0.733061	0.234142	-0.42233	-0.501107	-0.947508	-1.05254	-0.973767	-1.31513
ACADM	NM_007382	acyl-CoA dehydrogenase medium chain	1.24874	1.40825	1.06815	1.08183	1.3174	1.30301	0.72532	0.872979	0.781952	0.56899	0.574431	0.72257		0.91506	1.44266	0.321508	0.354483	1.14589	1.07994	-0.799647	-0.337995	-0.634771	-1.32725	-1.32725	-0.832622
ACAT2	BC012496	acetyl-CoA acetyltransferase 2	0.605463	0.353726	0.506585	0.582377	0.872559	0.789839	0.183931	0.137286	0.00504381	-0.376966	-0.50587	-0.56145		0.798072	0.271648	0.595602	0.737331	1.3245	1.16252	-0.072552	-0.15354	-0.416752	-1.20639	-1.4696	-1.57084
ACKR4	AF306532	atypical chemokine receptor 4	0.692258	0.307409	0.897308	2.1281	0.8588	2.41711	2.92569	3.28059	2.00321	3.3729	3.52182	3.7017		-1.21374	-1.52415	-1.0422	-0.03744	-1.07487	0.199454	0.61606	0.901967	-0.143634	0.975486	1.09802	1.24505
ACSL3	AK012088	acyl-CoA synthetase long chain family member 3	1.91847	2.00801	1.82506	2.04173	1.8794	1.74845	1.50915	1.43459	1.34407	1.28308	1.37277	1.01066		0.917024	1.18688	0.647164	1.27684	0.797086	0.407289	-0.312338	-0.552213	-0.822073	-1.00198	-0.73212	-1.81156
ACSS2	NM_019811	acyl-CoA synthetase short chain family member 2	0.761239	0.70477	0.903083	0.922868	1.06661	0.758317	0.638849	0.676141	0.320988	0.372371	0.0650229	0.0612045		0.474567	0.291846	0.900916	0.961823	1.41863	0.474567	0.109125	0.230939	-0.865387	-0.713119	-1.62672	-1.65718
ACTR2	AK014618	ARP2 actin related protein 2 homolog	0.762575	0.76991	0.643534	0.461167	0.681084	0.521512	0.557267	0.43593	0.587479	0.178572	0.182213	0.201139		1.22176	1.26845	0.661462	-0.178984	0.848228	0.101165	0.28793	-0.272367	0.428005	-1.48634	-1.48634	-1.39296
ACTR3	AK004554	ARP3 actin related protein 3 homolog	0.807981	0.974493	0.607363	0.596972	0.61774	0.662822	0.24407	0.200702	0.302544	0.0275493	0.00804458	0.0119822		1.1737	1.65729	0.56922	0.538996	0.599444	0.720341	-0.549071	-0.669967	-0.367726	-1.18378	-1.24422	-1.24422
ACTR8	NM_027493	ARP8 actin related protein 8 homolog	-0.0639348	-0.110409	0.0706138	-0.304021	-0.137895	-0.285833	-0.0977762	-0.111337	0.0592156	0.163334	0.25872	0.355823		-0.212027	-0.456674	0.424054	-1.38633	-0.603462	-1.3374	-0.407745	-0.456674	0.375125	0.864418	1.35371	1.84301
ACVR1	NM_007394	activin A receptor type 1	0.568536	0.216687	0.0336162	-0.00863527	-0.144815	0.0521742	0.0873071	0.163779	0.0756298	0.808746	0.544598	0.945039		0.829724	-0.168798	-0.710853	-0.82497	-1.19585	-0.653794	-0.539677	-0.339973	-0.568207	1.51443	0.744137	1.91383
ADH1C	NM_007409	alcohol dehydrogenase 1C (class I), gamma polypeptide	0.73237	0.399135	1.07618	1.47701	1.0301	1.44958	2.44959	3.31851	1.65814	3.27135	3.84014	3.37939		-1.07634	-1.35438	-0.781453	-0.444438	-0.82358	-0.469714	0.372823	1.10583	-0.292782	1.0637	1.54395	1.15638
ADH7	NM_009626	alcohol dehydrogenase 7 (class IV), mu or sigma polypeptide	0.283254	1.01171	0.701072	0.710331	0.582118	0.411168	1.15891	1.86567	1.33086	1.85092	2.08573	1.8198		-1.37402	-0.222211	-0.711337	-0.695559	-0.900676	-1.16891	0.0144634	1.13472	0.282694	1.10316	1.48184	1.05583
ADIPOQ	NM_009605	adiponectin, C1Q and collagen domain containing	0.213043	0.383295	0.387298	0.592408	0.578581	0.616449	0.562021	0.416555	0.39049	0.230585	0.101851	0.00727662		-0.814755	0.0332553	0.0831383	1.0808	1.03092	1.23045	0.931149	0.232787	0.0831383	-0.714989	-1.36347	-1.81242
AFF1	BC018434	AF4/FMR2 family member 1	0.547798	0.533919	0.426535	0.679908	0.654114	0.675026	0.388736	0.221835	0.231456	0.0481167	0.00918487	0.0308722		0.699193	0.621144	0.230896	1.20652	1.08944	1.20652	0.0747974	-0.588623	-0.549598	-1.25204	-1.40814	-1.33009
AGGF1	AK009533	angiogenic factor with G-patch and FHA domains 1	-0.459437	-0.405378	-0.560659	-0.339897	-0.144568	-0.353625	-0.354912	-0.1236	-0.220159	0.0539496	-0.0367546	-0.116594		-1.11103	-0.840044	-1.65299	-0.460669	0.623259	-0.514866	-0.514866	0.731651	0.189687	1.65299	1.16522	0.731651
AGT	NM_007428	angiotensinogen	0.438882	0.542266	0.235548	2.32225	1.95775	2.99957	4.03389	4.05239	4.08661	3.44671	3.87597	3.65248		-1.45938	-1.39297	-1.59221	-0.210855	-0.449935	0.24074	0.924775	0.938057	0.964622	0.53959	0.825158	0.672413
AI661453	BC006605	expressed sequence AI661453	0.732122	0.627823	0.814654	0.948801	1.1729	1.10886	1.11582	1.12345	1.34611	1.40021	1.32134	1.40932		-1.37625	-1.75504	-1.07322	-0.542926	0.290402	0.0631309	0.101009	0.101009	0.972216	1.16161	0.85858	1.19949
AIG1	NM_025446	androgen induced 1	-1.07919	-1.29592	-1.00991	-2.50695	-2.17879	-2.53407	-2.20311	-2.21896	-2.02415	-0.671804	-0.982671	-1.27178		0.86929	0.541911	0.973456	-1.25867	-0.767604	-1.28843	-0.797366	-0.827127	-0.52951	1.4794	1.0181	0.586554
AK3	AK005194	adenylate kinase 3	0.0213464	0.00184915	0.167007	0.697874	0.684874	0.883614	0.740508	0.844809	0.831375	1.11597	1.20235	0.998402		-1.62821	-1.67742	-1.25909	0.045114	-0.00410126	0.488052	0.143545	0.389622	0.365014	1.07864	1.2755	0.783344
AKAP12	NM_031185	A-kinase anchoring protein 12	-1.34752	-0.924968	-0.770607	-0.113765	0.430724	0.174404	1.27751	2.35723	1.07903	2.41998	2.38634	2.26386		-1.51911	-1.21099	-1.1035	-0.630572	-0.24363	-0.429936	0.365445	1.13933	0.222133	1.18232	1.16083	1.06767
AKR1A1	NM_021473	aldo-keto reductase family 1 member A1	-0.45195	-0.567412	-0.370385	0.0262025	0.0552199	-0.150399	-0.075432	0.00920412	-0.316096	0.0325341	0.142965	0.235185		-1.30413	-1.77717	-0.988777	0.58801	0.706269	-0.121544	0.154394	0.509171	-0.791678	0.58801	1.02163	1.41582
AKR1B1	NM_009658	aldo-keto reductase family 1 member B	-0.473033	-0.657398	-0.716282	-0.926902	-0.778833	-0.806373	-0.546733	-0.2895	-0.488397	-0.196298	-0.174694	-0.306561		0.243765	-0.507294	-0.744471	-1.57459	-0.981647	-1.10024	-0.0724706	0.955294	0.164706	1.31106	1.42965	0.876235
AKR7A2	NM_025337	aldo-keto reductase family 7 member A2	0.317061	0.188757	0.240175	0.2195	0.236024	0.169713	0.453865	0.36031	0.460105	0.504223	0.60067	0.445727		-0.213495	-1.13864	-0.782815	-0.925145	-0.782815	-1.28097	0.71165	0.0711651	0.782815	1.06747	1.77913	0.71165
ALAS1	BC022110	5'-aminolevulinate synthase 1	-0.660347	-0.346319	-0.455895	0.0390367	0.0766424	0.278323	-0.373084	-0.125303	-0.021788	-0.0177924	0.0650017	0.220051		-1.90304	-0.830419	-1.21103	0.519012	0.657415	1.34943	-0.89962	-0.0692015	0.311407	0.311407	0.622814	1.14183
ALDH3B1	AF362571	aldehyde dehydrogenase 3 family member B1	0.640389	0.262823	0.211137	0.42788	0.652001	0.164107	0.815421	0.915518	1.05786	1.10979	1.51943	1.64088		-0.296311	-1.07285	-1.17503	-0.725452	-0.275876	-1.2772	0.0715234	0.275876	0.56197	0.664146	1.50199	1.74721
ALDH5A1	AK018104	aldehyde dehydrogenase 5 family member A1	-1.11048	-1.28302	-1.24277	-0.693453	-0.780446	-1.00787	-0.728733	-0.848859	-0.809284	-1.05157	-1.11434	-0.957411		-0.717887	-1.57935	-1.37665	1.41044	0.954368	-0.211143	1.20774	0.599647	0.802345	-0.413841	-0.717887	0.0422287
ALKBH8	AK016188	alkB homolog 8, tRNA methyltransferase	0.400207	0.245599	0.128606	0.275983	0.530253	0.538269	0.45948	0.148298	0.16043	-0.0760865	-0.19223	-0.302628		0.749288	0.203248	-0.233584	0.312456	1.22252	1.25893	0.967705	-0.160778	-0.124376	-0.99804	-1.39847	-1.7989
Alyref	NM_011568	Aly/REF export factor	0.101941	-0.025501	0.022361	-0.539656	-0.281533	-0.377351	-0.377109	-0.555838	-0.743624	-0.621423	-0.33219	-0.391024		1.69506	1.19894	1.38976	-0.747353	0.244877	-0.13675	-0.13675	-0.823678	-1.51061	-1.05265	0.0540638	-0.174912
AMOTL2	NM_019764	angiomotin like 2	0.531941	0.565206	0.304374	-0.167894	-0.318414	-0.142662	0.0521605	-0.399276	-0.49524	-0.21013	0.0721401	-0.0858537		1.61172	1.7277	0.944799	-0.418031	-0.852977	-0.331042	0.219889	-1.08495	-1.37491	-0.534017	0.277882	-0.18606
ANK3	L40632	ankyrin 3	0.310136	0.229284	0.230913	-0.0767068	-0.158894	-0.213945	-0.312545	-0.635314	-0.344018	-0.538461	-0.667082	-0.656516		1.53055	1.30657	1.30657	0.438635	0.214651	0.0746612	-0.205318	-1.12925	-0.289312	-0.849271	-1.21324	-1.18525
ANKRD10	BC002198	ankyrin repeat domain 10	-0.214056	-0.525654	-0.646189	0.31627	0.292837	0.363773	0.179331	-0.229971	0.0308953	-0.187092	0.067095	-0.111896		-0.473622	-1.45671	-1.82537	1.15461	1.06245	1.2775	0.724514	-0.535065	0.263692	-0.41218	0.386578	-0.166408
ANKRD46	AK004254	ankyrin repeat domain 46	0.162538	0.0711981	0.0187381	0.380725	0.197707	0.36769	0.558967	0.615861	0.339445	0.456257	0.352127	0.38772		-0.906954	-1.39671	-1.6688	0.290225	-0.689285	0.235808	1.26974	1.59624	0.0725563	0.725563	0.126973	0.344642
ANTXR1	AF378762	anthrax toxin receptor 1	1.33819	1.03081	1.29436	1.38439	1.57326	1.4981	1.88085	1.8838	1.6917	2.23826	2.24633	2.26757		-0.852578	-1.6006	-0.973226	-0.75606	-0.297598	-0.466505	0.450419	0.450419	-0.00804307	1.31908	1.34321	1.39147
ANXA2	NM_007585	annexin A2	0.370282	0.230066	0.348559	0.153971	0.410451	0.266968	-0.104516	-0.293294	-0.174751	-0.137715	-0.0663326	-0.192436		1.19298	0.639331	1.11389	0.322961	1.35116	0.797516	-0.665695	-1.41707	-0.942519	-0.823881	-0.547057	-1.02161
ANXA3	NM_013470	annexin A3	-1.19066	-1.24594	-1.45398	-1.42468	-1.49925	-1.67118	-2.08549	-2.28342	-1.55086	-2.28532	-2.45485	-2.33405		1.29152	1.16218	0.731081	0.795746	0.623305	0.256866	-0.648452	-1.058	0.515529	-1.07956	-1.42444	-1.16578
APEX1	NM_009687	apurinic/apyrimidinic endodeoxyribonuclease 1	-0.276848	-0.0848752	-0.0909167	-0.452227	-0.232709	-0.614579	-0.715902	-0.594954	-0.575007	-0.813893	-0.744961	-0.800776		0.816278	1.56401	1.52663	0.180703	1.00321	-0.417486	-0.828741	-0.342712	-0.305325	-1.16522	-0.903514	-1.12783
APIP	NM_019735	APAF1 interacting protein	0.925645	0.912798	1.27936	1.12444	0.99372	1.16121	1.60375	1.62448	1.76494	2.53789	2.23878	1.93592		-1.07822	-1.11556	-0.424752	-0.723478	-0.966193	-0.648796	0.172701	0.210042	0.471428	1.92772	1.36761	0.807495
APLN	BC020015	apelin	-0.0440677	-0.355938	-0.415645	-0.087589	-0.134	0.0768913	0.254396	0.330653	0.572958	0.927025	0.562676	1.06273		-0.561541	-1.2312	-1.35677	-0.666176	-0.749884	-0.310417	0.0453418	0.212758	0.715005	1.46838	0.694078	1.74043
APOD	NM_007470	apolipoprotein D	1.90384	2.27906	2.73346	4.93214	4.68491	5.38641	6.24133	6.80349	6.23527	8.03297	8.15194	8.27451		-1.58391	-1.41532	-1.21566	-0.239583	-0.350501	-0.0354938	0.341628	0.590085	0.341628	1.1358	1.18904	1.24228
APOL6	AK010208	apolipoprotein L6	0.768356	1.1328	1.04639	2.39565	1.28886	2.53634	2.90192	2.43703	2.61301	2.81934	2.75535	2.72662		-1.67872	-1.23106	-1.33054	0.34818	-1.0321	0.52227	0.969929	0.39792	0.609314	0.870449	0.79584	0.758535
AQP1	NM_007472	aquaporin 1 (Colton blood group)	-0.87959	-0.458714	-0.57174	0.244586	0.266255	0.132112	1.96343	2.11984	0.512578	2.10347	2.25228	1.98927		-1.40993	-1.0585	-1.15054	-0.472767	-0.447664	-0.56481	0.966453	1.10033	-0.246843	1.0836	1.20911	0.991555
AQP5	NM_009701	aquaporin 5	-0.235829	-0.528868	-0.412466	-1.27872	-1.28607	-1.7897	-1.53759	-1.64556	-1.01566	-0.198045	-0.896347	-0.783127		1.32433	0.797623	1.01557	-0.564542	-0.582704	-1.49081	-1.03676	-1.23654	-0.0923245	1.39698	0.125622	0.343568
AREL1	BC006074	apoptosis resistant E3 ubiquitin protein ligase 1	-0.0706921	0.105356	0.129212	0.065703	0.25826	0.411781	-0.135874	-0.420361	-0.0171614	-0.463123	-0.481213	-0.532321		0.0795832	0.652582	0.716249	0.525249	1.13008	1.60758	-0.14325	-1.03458	0.23875	-1.16191	-1.22558	-1.38475
ARF5	NM_007480	ADP ribosylation factor 5	1.00547	0.882954	1.13539	0.930503	1.14893	1.01882	1.25741	1.09797	1.11192	1.46319	1.62967	1.34028		-0.723558	-1.31453	-0.132589	-1.08723	-0.0871302	-0.678099	0.412921	-0.314426	-0.268967	1.3221	2.09491	0.776594
ARF6	NM_007481	ADP ribosylation factor 6	-0.184599	-0.135661	0.017386	-0.584831	-0.560482	-0.506714	-0.876893	-0.841809	-0.837876	-0.67113	-0.799837	-0.815189		1.24792	1.37702	1.8934	-0.0430318	0.0215159	0.182885	-1.01125	-0.882152	-0.882152	-0.333496	-0.753056	-0.817604
ARHGAP23	NM_021493	Rho GTPase activating protein 23	0.49864	0.337812	0.311709	0.694043	0.827524	0.804263	0.841306	0.716735	0.846014	0.69254	0.495777	0.599439		-0.732648	-1.57497	-1.73291	0.267614	1.00465	0.846713	1.05729	0.42555	1.10994	0.267614	-0.732648	-0.206194
ARHGDIB	AK008273	Rho GDP dissociation inhibitor beta	0.861504	0.563747	0.459445	0.0602369	0.0293479	-0.121069	0.00451786	0.19992	-0.309919	0.717232	0.647333	0.65096		1.43111	0.645744	0.383956	-0.663196	-0.741733	-1.13441	-0.820269	-0.296693	-1.63181	1.0646	0.881353	0.881353
ARL16	BC009089	ADP ribosylation factor like GTPase 16	0.234477	0.435045	0.260354	0.155112	0.18502	0.279335	0.3144	0.186292	0.113032	-0.229939	-0.105098	-0.0567902		0.429412	1.52246	0.585561	0.0650624	0.221212	0.689661	0.845811	0.221212	-0.195187	-1.96488	-1.34029	-1.08004
ARL2	NM_019722	ADP ribosylation factor like GTPase 2	-0.495576	-0.467951	-0.396145	-0.623793	-0.770693	-0.617711	-0.23584	-0.0381739	-0.129582	0.00235441	-0.110564	0.000117122		-0.64359	-0.53326	-0.275824	-1.08491	-1.63656	-1.08491	0.312601	1.04813	0.717143	1.19524	0.790696	1.19524
ARMCX2	NM_026139	armadillo repeat containing, X-linked 2	1.35774	1.18059	1.3341	1.13286	1.27148	1.31106	0.896054	0.741383	1.26074	0.635402	0.541036	0.707483		1.08315	0.490845	0.984432	0.326316	0.786997	0.91862	-0.430518	-0.957011	0.754092	-1.28607	-1.61513	-1.05573
ARMCX3	AK004598	armadillo repeat containing, X-linked 3	0.74344	0.811812	0.791972	1.18091	1.38961	1.01871	1.3054	1.6602	1.39166	1.47696	1.47008	1.2542		-1.54007	-1.30947	-1.37535	-0.0905923	0.601202	-0.617674	0.337661	1.49065	0.601202	0.897686	0.864743	0.140006
ARPC5L	AK008255	actin related protein 2/3 complex subunit 5 like	0.142945	0.274261	0.208696	0.0907556	0.442938	0.411787	0.762184	0.648407	0.845383	0.854408	0.611269	0.752405		-1.29945	-0.833443	-1.04853	-1.47869	-0.224044	-0.331585	0.923061	0.528744	1.24568	1.24568	0.385356	0.887214
ARPP19	NM_021548	cAMP regulated phosphoprotein 19	-0.0173457	0.177391	0.128579	-0.11093	-0.134638	-0.158486	-0.33982	-0.250164	-0.570199	-0.233249	-0.30366	-0.189306		0.716031	1.69802	1.45252	0.274138	0.175939	0.0286413	-0.855146	-0.413252	-1.98443	-0.315054	-0.658749	-0.118657
ARPP21	AK002950	cAMP regulated phosphoprotein 21	-0.133162	-0.220811	-0.267023	-0.119682	-0.226819	-0.0239008	0.116561	0.374918	0.220035	-0.173724	-0.363029	-0.115197		-0.24468	-0.664131	-0.897159	-0.198074	-0.710736	0.267983	0.920462	2.0856	1.38652	-0.431102	-1.31661	-0.198074
ARRDC5	AK005944	arrestin domain containing 5	1.1175	0.896538	0.637756	0.119004	-0.0256739	0.0359191	0.999891	0.8732	1.6443	1.20386	1.21995	0.88239		0.616859	0.192768	-0.308429	-1.31083	-1.59998	-1.46504	0.385537	0.134938	1.61925	0.771074	0.809627	0.154215
Arxes1/Arxes2	AK013740	adipocyte-related X-chromosome expressed sequence 2	1.08227	1.14375	1.33248	0.455529	0.542383	0.64376	0.0115943	0.149434	-0.314569	-0.377014	-0.237061	-0.684935		1.16737	1.25853	1.5472	0.22537	0.346918	0.498853	-0.458337	-0.245628	-0.944528	-1.05088	-0.838174	-1.50669
ASB17	NM_025758	ankyrin repeat and SOCS box containing 17	0.691529	0.521646	0.891542	0.122051	0.227845	0.316212	0.15385	0.408604	0.347832	0.178699	-0.193683	0.0472217		1.30047	0.718682	1.98493	-0.650236	-0.273783	0.0342229	-0.547567	0.342229	0.136892	-0.444898	-1.71115	-0.889796
ASPA	NM_023113	aspartoacylase	0.424437	0.906645	0.791854	1.29472	0.839104	1.91821	2.28022	2.35086	1.15699	3.54972	4.29605	3.68248		-1.18864	-0.809821	-0.902593	-0.516044	-0.863938	-0.0289912	0.249324	0.303441	-0.616547	1.23116	1.81099	1.33166
ASPSCR1	BC022115	ASPSCR1, UBX domain containing tether for SLC2A4	0.603325	0.279302	0.444133	0.360981	0.765787	0.949229	1.13841	1.57451	2.17699	2.64416	2.59823	2.97062		-0.788117	-1.11353	-0.950825	-1.03218	-0.615239	-0.432193	-0.238977	0.1983	0.818624	1.28641	1.24573	1.622
ATP10A	AF156549	ATPase phospholipid transporting 10A (putative)	0.599119	0.533664	0.626889	0.958147	1.05428	0.800924	0.785053	0.323731	0.764524	-0.0284147	-0.164085	0.16631		0.169027	-0.0130021	0.247039	1.10518	1.33921	0.68911	0.663106	-0.559089	0.585093	-1.46923	-1.80729	-0.949151
ATP1B1	AK010677	ATPase Na+/K+ transporting subunit beta 1	-1.61352	-1.88011	-1.80435	-1.78899	-1.31332	-0.72233	-1.33053	-0.93393	0.234149	0.213087	0.608153	0.328346		-0.827953	-1.11547	-1.03028	-1.01963	-0.508486	0.1198	-0.529784	-0.103827	1.13145	1.11015	1.53611	1.23794
ATP1B3	NM_007502	ATPase Na+/K+ transporting subunit beta 3	-0.43876	-0.551324	-0.766093	-0.736967	-0.538204	-0.306688	-0.282397	-0.458664	-0.579336	0.110085	-0.0487233	0.132736		-0.220047	-0.583125	-1.30928	-1.21026	-0.550118	0.209045	0.308066	-0.286062	-0.682147	1.59534	1.06723	1.66136
ATP2A2	NM_009722	ATPase sarcoplasmic/endoplasmic reticulum Ca2+ transporting 2	0.0203452	-0.035226	-0.198016	0.237977	0.623782	0.423455	0.683398	0.432196	0.922349	0.258296	0.194168	0.285256		-0.937776	-1.12585	-1.62739	-0.248158	0.943	0.316075	1.13108	0.347421	1.88339	-0.185465	-0.404889	-0.0914267
ATP5F1B	NM_016774	ATP synthase F1 subunit beta	-0.437799	-0.19875	-0.34489	-0.627382	-0.434688	-0.477835	-0.67172	-0.763849	-0.542323	-1.39061	-1.08227	-1.27621		0.655369	1.29303	0.921059	0.150558	0.681938	0.549093	0.0442817	-0.194839	0.389679	-1.86869	-1.04505	-1.57643
ATP5MD	NM_023211	ATP synthase membrane subunit DAPIT	0.684629	0.846156	0.988865	0.530992	1.08526	0.614077	0.0407151	-0.0775573	0.101638	0.164819	0.155269	0.00492251		0.61041	1.02138	1.35983	0.24779	1.60157	0.441188	-0.936769	-1.22686	-0.791721	-0.646672	-0.646672	-1.03347
ATP5MPL	AK008333	ATP synthase membrane subunit 6.8PL	0.026511	-0.0191157	0.0473358	-0.258233	0.155013	-0.0861259	-0.659549	-0.593088	-0.460331	-0.324181	-0.440222	-0.504927		1.03996	0.859621	1.1121	-0.00601131	1.50885	0.607145	-1.44873	-1.19626	-0.727372	-0.222419	-0.655236	-0.871644
ATP5S	NM_026536	ATP synthase, H+ transporting, mitochondrial Fo complex subunit s (factor B)	0.308515	0.20811	0.0670442	0.0874964	0.149175	0.252384	0.423929	0.718563	0.626622	0.427009	0.663983	0.68308		-0.312377	-0.728879	-1.31198	-1.22868	-0.978781	-0.562278	0.145776	1.39528	1.02043	0.187426	1.14538	1.22868
ATRAID	AK002276	all-trans retinoic acid induced differentiation factor	0.621484	0.909916	0.934197	0.559792	0.708222	0.534238	1.00009	1.14785	1.37516	1.35432	1.39545	1.4285		-1.10225	-0.255489	-0.197091	-1.27744	-0.839463	-1.36504	0.0072997	0.44528	1.11685	1.02925	1.17525	1.26284
B2M	NM_009735	beta-2-microglobulin	-0.560681	-0.684545	-0.754891	-0.687496	-0.618453	-0.437765	-0.222798	-0.174536	0.022364	0.384993	0.167135	0.374141		-0.701828	-0.988127	-1.15513	-1.01198	-0.844978	-0.41553	0.10935	0.228641	0.681947	1.54084	1.03982	1.51698
B3GALT4	NM_019420	beta-1,3-galactosyltransferase 4	0.770414	0.648999	0.760636	0.844303	0.922578	0.956445	1.01431	1.13992	1.19895	1.02448	0.975017	1.04231		-1.05818	-1.80149	-1.12013	-0.624587	-0.129047	0.118723	0.428436	1.23369	1.60534	0.490378	0.242608	0.614263
B3GNT2	AY043479	UDP-GlcNAc:betaGal beta-1,3-N-acetylglucosaminyltransferase 2	-0.0749038	0.0887716	-0.164011	-0.0163405	0.298115	0.40863	0.454038	0.625128	0.295366	0.813019	0.841083	0.624259		-1.23969	-0.767427	-1.50534	-1.09211	-0.147582	0.177098	0.295164	0.826459	-0.147582	1.35775	1.4463	0.796943
BABAM2	AF440752	BRISC and BRCA1 A complex member 2	0.2176	0.155152	0.236498	0.0632756	0.131597	0.135043	0.399346	0.601636	0.581524	0.354233	0.640963	0.643809		-0.578334	-0.852282	-0.487018	-1.30886	-0.989256	-0.943598	0.243509	1.15667	1.06535	0.0152193	1.3393	1.3393
BANF1	NM_011793	barrier to autointegration factor 1	-0.626884	-0.474842	-0.48493	-0.921061	-0.760532	-0.816916	-0.807101	-0.934997	-0.970146	-1.09569	-0.842674	-0.957883		0.909441	1.72922	1.67798	-0.576407	0.243372	-0.0640451	-0.012809	-0.627643	-0.832587	-1.49866	-0.166517	-0.781351
BASP1	AK011545	brain abundant membrane attached signal protein 1	-0.830089	-0.310098	-0.0151558	-1.3829	-0.831072	-1.35107	-2.27738	-2.67149	-2.0974	-3.56769	-3.73267	-3.57746		0.811916	1.21116	1.43381	0.389643	0.811916	0.412676	-0.30135	-0.60078	-0.163151	-1.29177	-1.41462	-1.29945
BCAT1	AK013888	branched chain amino acid transaminase 1	0.568618	0.631034	0.802176	0.11859	-0.468053	-0.502935	-0.800589	-1.01492	-0.442227	-2.13093	-1.61748	-1.6		1.16416	1.22723	1.40593	0.691141	0.0709536	0.0394187	-0.275931	-0.496675	0.102489	-1.67398	-1.13789	-1.11686
BCL7B	NM_009745	BCL tumor suppressor 7B	0.4464	0.314171	0.200865	0.321865	0.541175	0.402477	0.512143	0.60972	0.632051	0.775297	0.902474	0.865454		-0.415715	-1.03929	-1.52924	-0.994746	-0.0148468	-0.638419	-0.14847	0.296939	0.386021	1.05413	1.58862	1.455
BCL7C	NM_009746	BCL tumor suppressor 7C	-0.0836545	-0.00948848	-0.036963	-0.104791	0.0217887	-0.11468	0.169672	0.117376	0.0521035	0.159335	0.120065	0.147416		-1.1156	-0.450989	-0.735823	-1.30549	-0.166154	-1.40044	1.25802	0.783296	0.118681	1.16308	0.783296	1.06813
BCR	AK017213	BCR, RhoGEF and GTPase activating protein	0.108302	0.12072	0.224579	0.0578961	0.233466	0.102297	-0.103311	-0.124397	-0.136072	-0.143639	-0.431923	-0.209841		0.6856	0.736385	1.24424	0.431674	1.29502	0.634814	-0.380889	-0.482459	-0.584029	-0.584029	-2.0568	-0.939525
Bex1	NM_009052	brain expressed X-linked 1	0.138792	-0.0316193	-0.0287265	0.0811326	0.051182	0.00233035	0.00360862	0.0742899	-0.0374384	0.193116	0.413376	0.38067		0.248684	-0.854175	-0.854175	-0.140561	-0.335183	-0.659553	-0.659553	-0.205435	-0.919049	0.573054	2.00028	1.80566
BEX3	NM_009750	brain expressed X-linked 3	0.142727	0.183689	0.122018	-0.266189	0.138028	0.146882	-0.222201	-0.566093	-0.340645	-0.868431	-0.797311	-0.962975		0.954063	1.04602	0.908084	0.0114947	0.954063	0.977053	0.126442	-0.678189	-0.149432	-1.36787	-1.20695	-1.57478
BICC1	NM_031397	BicC family RNA binding protein 1	1.69285	1.70492	1.64278	1.58117	1.57233	1.60719	2.02188	1.80617	2.09974	2.28722	2.04421	2.44305		-0.621825	-0.58806	-0.790646	-0.993232	-1.027	-0.891939	0.492395	-0.216654	0.762509	1.40403	0.559924	1.91049
BLOC1S2	AK010745	biogenesis of lysosomal organelles complex 1 subunit 2	-0.20523	0.0796718	0.192895	0.0565082	0.0337043	-0.275561	-0.783518	-0.488347	-0.550726	-0.810327	-0.735509	-0.53179		0.346382	1.14467	1.44746	1.08961	1.00703	0.153693	-1.22266	-0.424375	-0.589537	-1.30524	-1.11255	-0.534483
BPHL	BC023146	biphenyl hydrolase like	0.817139	0.723553	0.930582	0.758612	0.686774	1.02427	1.0635	1.04546	1.05365	1.31826	1.34759	1.28751		-0.800778	-1.23363	-0.32464	-1.06049	-1.36349	0.0649279	0.238069	0.194784	0.194784	1.36349	1.49334	1.23363
BSG	Y16256	basigin (Ok blood group)	-0.32061	-0.919016	-0.819925	-0.983902	-1.31298	-0.609826	-0.627293	-0.416164	-0.395953	0.324356	-0.00344243	0.27427		0.329659	-0.8691	-0.669307	-0.988976	-1.64829	-0.249741	-0.2897	0.129866	0.169824	1.60833	0.968996	1.50844
BTN1A1	NM_013483	butyrophilin subfamily 1 member A1	2.03601	1.71623	2.18091	2.01396	1.60722	1.70386	1.96412	1.79756	2.18183	2.60491	2.66648	2.86269		-0.173678	-0.958295	0.169592	-0.247236	-1.22801	-1.00733	-0.369832	-0.762141	0.169592	1.1994	1.37104	1.8369
C10orf88	AK019097	chromosome 10 open reading frame 88	0.861502	1.04927	0.908271	0.685593	0.625863	0.264765	0.245589	0.251504	0.556297	0.141606	-0.122915	-0.0404844		1.06006	1.55533	1.19039	0.616919	0.460517	-0.503962	-0.530029	-0.530029	0.278048	-0.816766	-1.49451	-1.28597
C11orf58	NM_019772	chromosome 11 open reading frame 58	0.668057	0.629851	0.730356	0.769043	0.678656	0.621008	0.986016	0.942195	0.705234	0.256617	0.393202	0.414233		0.0934354	-0.0934353	0.373741	0.560612	0.140153	-0.140153	1.5884	1.35481	0.280306	-1.82199	-1.21466	-1.12122
C11orf98	NM_025463	chromosome 11 open reading frame 98	0.197023	0.256377	0.20567	-0.343417	-0.186463	-0.37267	-0.314649	-0.0612542	-0.231945	0.00595664	0.158382	-0.0591916		1.13326	1.39478	1.17685	-1.22044	-0.566631	-1.3512	-1.08968	1.55609e-08	-0.740979	0.305109	0.958914	1.55609e-08
C17orf49	AK002491	chromosome 17 open reading frame 49	-0.194262	-0.0292233	0.0732163	-0.471482	-0.614033	-0.410595	0.0786833	-0.0804068	-0.232815	0.0983702	0.0268567	0.132796		-0.22448	0.418807	0.820861	-1.35023	-1.91311	-1.109	0.861067	0.21778	-0.385302	0.941478	0.66004	1.06209
C19orf12	BC010476	chromosome 19 open reading frame 12	0.457028	0.251351	0.040353	0.0850736	0.174561	-0.051282	0.3617	0.71709	0.529606	1.11887	1.08312	1.26352		-0.0945522	-0.561751	-1.02895	-0.917713	-0.739732	-1.22918	-0.317028	0.483885	0.0611808	1.37379	1.2848	1.68525
C1D	NM_020558	C1D nuclear receptor corepressor	0.680311	0.759828	0.546846	0.366618	0.392538	0.538423	0.637518	0.511417	0.38411	0.967062	0.806944	0.831134		0.310332	0.718439	-0.352843	-1.27108	-1.16906	-0.403856	0.106278	-0.556897	-1.22007	1.78972	0.973506	1.07553
C1GALT1C1	NM_021550	C1GALT1 specific chaperone 1	0.868762	0.760365	1.04768	0.772833	1.00372	1.00976	0.864526	1.10856	1.0033	1.48037	1.57635	1.56374		-0.740018	-1.11428	-0.127589	-1.08026	-0.297708	-0.263685	-0.774042	0.0765537	-0.297708	1.33544	1.67567	1.60763
C1R	NM_023143	complement C1r	1.14807	0.517688	0.702536	0.899582	1.11419	1.45042	1.8422	1.76408	1.94791	2.50207	2.58814	2.52821		-0.59734	-1.46578	-1.21765	-0.941959	-0.652479	-0.183797	0.353809	0.243531	0.505442	1.2636	1.38767	1.30496
C1S	BC022123	complement C1s	0.0264774	-0.652341	-1.01058	-0.188107	-0.00444572	0.481414	0.997958	1.44662	1.25953	0.870829	1.01173	1.178		-0.525429	-1.37109	-1.81879	-0.799026	-0.562738	0.0341995	0.680882	1.24051	1.00422	0.519211	0.693318	0.904733
C2orf40	NM_024283	chromosome 2 open reading frame 40	1.95178	1.49839	1.86296	3.6304	3.38883	4.32292	4.38077	5.88623	3.82471	5.86222	6.16334	6.10346		-1.24655	-1.51094	-1.29943	-0.259494	-0.400502	0.145904	0.181156	1.06833	-0.147863	1.05071	1.22697	1.19171
C3orf70	AK010940	chromosome 3 open reading frame 70	2.65761	2.44679	2.54911	3.29319	2.90121	3.09262	3.42373	3.50643	3.39777	3.59085	3.26839	3.53445		-1.18525	-1.70561	-1.45782	0.375811	-0.590561	-0.119764	0.697936	0.920945	0.648378	1.11917	0.326254	0.970502
C530008M17Rik	AK015929	RIKEN cDNA C530008M17 gene	-0.271903	-0.366479	-0.365349	-0.0581977	-0.113616	-0.280364	-0.119859	-0.238726	-0.0316262	0.0846391	-0.000769892	0.167298		-0.782357	-1.35481	-1.35481	0.419801	0.133573	-0.839602	0.0763275	-0.61062	0.591538	1.22124	0.763275	1.73645
C8orf82	BC019462	chromosome 8 open reading frame 82	0.324881	0.0766409	0.27833	-0.00260465	0.465499	0.155967	1.31601	1.25249	1.10229	1.38679	1.21821	1.27469		-0.748026	-1.17717	-0.81955	-1.32022	-0.479809	-1.03412	1.04008	0.914916	0.646699	1.16525	0.861272	0.950678
CA13	NM_024495	carbonic anhydrase 13	1.7603	1.2882	1.95281	0.929946	0.79705	1.40557	0.718354	0.457391	0.262592	0.365093	0.610945	0.37632		1.49656	0.667426	1.83175	0.0323422	-0.196993	0.87912	-0.338123	-0.796794	-1.14962	-0.955565	-0.532176	-0.937924
CA9	AJ245857	carbonic anhydrase 9	-1.20626	-2.59747	-2.23103	-3.22679	-2.33519	-2.93621	-2.11077	-1.56519	-2.3112	0.65723	-0.118858	0.898584		0.277146	-0.732199	-0.463524	-1.18967	-0.5434	-0.979089	-0.376387	0.0157332	-0.521616	1.63504	1.06865	1.80932
CACNA1G	NM_009783	calcium voltage-gated channel subunit alpha1 G	1.9037	1.48482	1.65928	3.07856	2.84455	3.17584	3.6683	2.92409	2.91162	2.99529	3.39386	3.31803		-1.24185	-1.83512	-1.58086	0.424937	0.085929	0.566191	1.25833	0.198932	0.184807	0.311934	0.862823	0.763945
CALML4	AY061807	calmodulin like 4	1.6945	1.30951	1.50202	1.86628	1.74536	1.67361	1.21019	1.50247	0.581732	0.651672	0.719025	0.683598		0.891727	0.102159	0.496943	1.26573	1.0164	0.850171	-0.105622	0.496943	-1.41464	-1.2692	-1.12375	-1.20686
CAPN9	NM_023709	calpain 9	-0.451551	-0.297613	-0.423263	-0.142247	-0.0165797	-0.0242351	-0.102577	-0.0271372	0.00771279	-0.0682134	-0.0907264	0.0771136		-1.88255	-1.0024	-1.70652	-0.0635666	0.640555	0.640555	0.171141	0.581878	0.816586	0.347171	0.229818	1.22732
CARNS1	BC019736	carnosine synthase 1	0.233216	0.290548	-0.0495183	0.733517	0.934269	0.397979	1.73554	1.41891	1.89839	1.64051	1.83348	2.11493		-1.13839	-1.05965	-1.50582	-0.482255	-0.219804	-0.915301	0.843127	0.423204	1.05309	0.711901	0.96123	1.32866
CASP6	NM_009811	caspase 6	0.121666	0.177243	0.0998651	-0.0256178	-0.16384	-0.053152	-0.315083	-0.0190395	-0.432038	0.232012	0.236324	0.211634		0.521249	0.795191	0.429936	-0.163604	-0.757143	-0.254918	-1.48765	-0.117947	-1.98988	1.02347	1.06913	0.932161
CATSPERG	AK006911	cation channel sperm associated auxiliary subunit gamma	0.0437576	0.120503	-0.0559736	-0.0248054	-0.0426049	-0.0112301	-0.126392	-0.218049	-0.111495	0.490084	0.243509	0.492214		-0.112031	0.234904	-0.5457	-0.372233	-0.458967	-0.328866	-0.849269	-1.23957	-0.762535	1.83948	0.755307	1.83948
CBFB	NM_022309	core-binding factor beta subunit	0.422876	0.352582	0.14246	0.27074	0.348942	0.466482	0.0359475	0.100008	-0.184573	-0.185548	-0.315106	-0.144897		1.15703	0.896463	0.114772	0.598676	0.896463	1.34314	-0.257462	-0.0341214	-1.07638	-1.1136	-1.5975	-0.927482
CBR4	BC009118	carbonyl reductase 4	0.50655	0.374369	0.391468	0.326827	0.311325	0.290826	0.274616	0.342221	0.324288	0.6434	0.786721	0.716143		0.388019	-0.388019	-0.277156	-0.609744	-0.720606	-0.831469	-0.942331	-0.554313	-0.665175	1.10863	1.94009	1.55208
CBX7	BC021398	chromobox 7	-1.69593	-1.52137	-1.53468	-1.2823	-1.87606	-1.03835	-1.09928	-1.05767	-1.37696	-0.337702	-0.622155	-0.608302		-1.12359	-0.740789	-0.762056	-0.230389	-1.50639	0.280011	0.152411	0.237478	-0.443056	1.76868	1.17321	1.19448
CBX8	NM_013926	chromobox 8	0.853592	0.822342	0.457291	0.224536	0.343093	0.307821	0.634931	0.722189	0.463777	0.967012	0.856684	0.827729		0.893689	0.77584	-0.638349	-1.58114	-1.10975	-1.22759	0.0294622	0.38301	-0.638349	1.36509	0.932972	0.815123
CCAR1	AK020457	cell division cycle and apoptosis regulator 1	-0.28492	-0.937588	-0.373343	0.364022	0.371954	0.264252	-0.983399	-0.867823	-0.394863	-0.943774	-0.481244	-0.492065		0.230567	-1.08317	0.0514214	1.50449	1.5244	1.30544	-1.16279	-0.943832	0.0116113	-1.08317	-0.167534	-0.187439
CCDC124	AK007589	coiled-coil domain containing 124	0.371313	0.095612	0.296872	-0.273073	-0.0825779	-0.256219	0.000435203	-0.059827	0.0480065	0.235395	0.411718	0.134973		1.29588	0.0996828	0.985752	-1.53955	-0.697779	-1.49524	-0.343352	-0.609173	-0.121834	0.719931	1.47309	0.232593
CCDC28B	AK003287	coiled-coil domain containing 28B	-0.395431	-0.0526081	-0.117464	-0.0286502	-0.253182	-0.270831	0.950836	0.952045	0.553735	0.452999	0.882713	0.540154		-1.31299	-0.623671	-0.761536	-0.584282	-1.01757	-1.05696	1.34582	1.34582	0.558022	0.361073	1.20795	0.538327
CCDC47	AB040489	coiled-coil domain containing 47	0.0897254	0.384799	-0.0200694	-0.024639	-0.100075	0.244013	-0.385056	-0.219681	-0.30828	-0.5834	-0.64375	-0.311892		0.792717	1.7247	0.439208	0.439208	0.182111	1.27478	-0.749868	-0.203536	-0.49277	-1.36047	-1.5533	-0.49277
CCDC71L	AK008367	coiled-coil domain containing 71 like	0.371024	0.102449	0.248955	-0.0158012	-0.174394	-0.202565	-0.317623	-0.280766	-0.23645	-0.0676455	0.10353	0.302517		1.62258	0.484667	1.11684	-0.0210725	-0.653247	-0.779682	-1.28542	-1.11684	-0.948262	-0.231797	0.484667	1.32757
CCDC80	AK011256	coiled-coil domain containing 80	0.743001	0.833712	0.901267	0.588285	1.1524	0.71198	1.32266	1.38604	1.44696	2.64334	2.6442	2.66826		-0.857659	-0.744006	-0.655609	-1.04708	-0.339907	-0.895543	-0.125229	-0.036832	0.0389367	1.54168	1.54168	1.57957
CCL5	NM_013653	C-C motif chemokine ligand 5	-1.31129	-1.31711	-1.72786	-1.65438	-1.36641	-1.43574	-0.827997	-0.190594	-0.494206	-0.739455	-0.411185	-0.782342		-0.562723	-0.58224	-1.38241	-1.22628	-0.679822	-0.816437	0.374065	1.62312	1.03762	0.549713	1.19375	0.471647
Ccl7	NM_013654	chemokine (C-C motif) ligand 7	-1.29026	-1.27957	-1.30909	-1.64398	-0.816999	-0.792877	-0.953815	-0.239781	0.506254	0.735531	0.966074	0.606661		-0.892355	-0.881636	-0.913793	-1.26752	-0.388563	-0.356406	-0.52791	0.233138	1.03706	1.2836	1.53013	1.14425
Ccl8	NM_021443	chemokine (C-C motif) ligand 8	-0.349639	-0.0243566	-0.209174	-0.218205	-0.251576	-0.238167	-0.640767	-0.400775	-0.0306575	2.91717	3.43806	2.67758		-0.60469	-0.384601	-0.511319	-0.517988	-0.537997	-0.531327	-0.798102	-0.638037	-0.39127	1.5762	1.923	1.41613
CCNG1	Z37110	cyclin G1	0.497647	0.467957	0.493585	0.935671	0.692584	0.943916	0.467534	0.359112	0.561667	0.274605	0.174752	0.393458		-0.087959	-0.21462	-0.130179	1.76974	0.714227	1.76974	-0.21462	-0.679043	0.165363	-1.05903	-1.48123	-0.552382
CCT3	NM_009836	chaperonin containing TCP1 subunit 3	-0.659941	-0.803282	-0.544839	-0.546485	-0.422907	-0.467597	-0.751038	-0.53349	-0.818407	-1.05227	-1.03972	-1.03764		0.271151	-0.336228	0.791762	0.748378	1.31237	1.09545	-0.119307	0.835147	-0.422996	-1.42083	-1.37745	-1.37745
CD200	AF004023	CD200 molecule	-0.21026	-0.185399	-0.130093	0.511421	0.0222366	1.42097	2.83277	2.8305	1.83406	5.16556	5.59119	5.63373		-1.00898	-1.00027	-0.974162	-0.695623	-0.908879	-0.299575	0.314082	0.314082	-0.121136	1.33249	1.51528	1.53269
CD2BP2	BC006920	CD2 cytoplasmic tail binding protein 2	-0.268238	-0.287975	-0.424662	-0.170052	-0.178238	-0.174234	0.016326	0.140882	0.034473	-0.035549	-0.00339679	0.122491		-0.960642	-1.07535	-1.82092	-0.387125	-0.444476	-0.387125	0.70256	1.39078	0.759911	0.358449	0.587856	1.27608
CD302	NM_025422	CD302 molecule	2.76718	2.71491	2.88125	2.96625	2.94844	3.14022	3.35296	3.51249	3.22152	4.07229	4.08853	3.90352		-1.06457	-1.18585	-0.842221	-0.660301	-0.700728	-0.316675	0.107804	0.431217	-0.154969	1.56316	1.60359	1.21954
CD34	BC006607	CD34 molecule	0.413896	0.0780737	0.162577	0.252777	0.282686	0.519333	0.115634	-0.0328754	0.0884973	-0.583083	-0.629255	-0.421195		1.04033	0.158166	0.372024	0.612615	0.692811	1.33439	0.265095	-0.135889	0.184898	-1.60616	-1.73983	-1.17845
CD44	BC005676	CD44 molecule (Indian blood group)	1.28352	1.00066	0.933118	1.17794	1.05897	1.37386	1.26327	1.01271	0.997451	0.145453	0.225056	0.515402		0.904097	0.208956	0.0351709	0.655832	0.357915	1.12753	0.854444	0.233782	0.208956	-1.90129	-1.70268	-0.982714
CD63	NM_007653	CD63 molecule	0.526128	0.798601	0.1944	1.18992	0.688372	1.3712	1.14414	1.36383	1.01163	1.66741	1.74339	1.71217		-1.19019	-0.642431	-1.87996	0.148774	-0.865591	0.513945	0.047337	0.493657	-0.216398	1.12256	1.26457	1.20371
CD80	AJ278965	CD80 molecule	0.0500049	0.139847	-0.174649	0.0594412	0.411095	0.701542	0.491972	0.314468	0.432642	-0.247838	-0.279549	-0.477455		-0.186597	0.0621991	-0.794767	-0.158953	0.808589	1.61027	1.02974	0.532148	0.863877	-1.01592	-1.09885	-1.65173
CD9	NM_007657	CD9 molecule	1.21529	1.08108	1.04141	0.975773	0.570801	0.931583	1.32308	1.29304	1.29108	1.45765	1.51689	1.46894		0.142784	-0.367592	-0.513414	-0.732146	-2.22682	-0.914423	0.507338	0.397971	0.397971	1.01771	1.23645	1.05417
CDC16	AK013213	cell division cycle 16	0.754236	0.846335	0.850256	1.12526	1.06988	1.36357	1.08111	1.21325	1.15123	0.667384	0.657539	0.822976		-0.94728	-0.510074	-0.510074	0.714103	0.45178	1.71968	0.4955	1.06387	0.801544	-1.29705	-1.34077	-0.641236
CDC25C	NM_009860	cell division cycle 25C	-0.449278	0.120949	-0.0564422	-0.796941	-0.728284	-0.516982	-0.847185	-0.93669	-1.42604	-1.06279	-1.15127	-1.08821		0.654666	1.91251	1.51529	-0.117693	0.0367789	0.500194	-0.22803	-0.426636	-1.50794	-0.691445	-0.890051	-0.757647
CDC42EP2	AK003562	CDC42 effector protein 2	1.2501	1.26196	1.53507	0.578212	1.09102	0.939915	0.311143	0.605892	0.64776	0.0080971	0.0804965	0.181703		1.0663	1.08598	1.63718	-0.252631	0.751331	0.456048	-0.78414	-0.193574	-0.114832	-1.37471	-1.23691	-1.04005
CDH11	NM_009866	cadherin 11	1.96682	1.88528	1.94854	2.80306	2.54219	2.62433	2.46243	2.50662	2.22239	2.41323	2.43997	2.5007		-1.34913	-1.62646	-1.41846	1.52824	0.626895	0.904231	0.349559	0.522894	-0.482449	0.176224	0.280225	0.488227
CDKAL1	BC016073	CDK5 regulatory subunit associated protein 1 like 1	-0.077662	0.318994	0.137999	0.0574348	0.388486	0.139215	0.715148	1.80676	0.0298703	2.53789	3.72173	2.98524		-0.855194	-0.556437	-0.690878	-0.750629	-0.504154	-0.690878	-0.257679	0.556437	-0.773036	1.10167	1.98301	1.43777
CDX2	NM_007673	caudal type homeobox 2	0.0538628	-0.103737	0.016755	0.239057	0.173406	0.306737	0.0989327	0.0418741	0.201008	-0.0982921	-0.210913	-0.131107		0.0051404	-0.920133	-0.179914	1.17715	0.745359	1.60895	0.313565	-0.0565445	0.930413	-0.920133	-1.59867	-1.10519
CEBPA	BC011118	CCAAT/enhancer binding protein alpha	0.674508	1.50442	1.10544	2.42454	2.30649	2.31791	1.98056	2.25427	1.8608	2.73073	2.87705	2.63615		-2.06632	-0.828764	-1.41027	0.542983	0.37897	0.39388	-0.11307	0.289508	-0.291993	1.0052	1.22886	0.87101
CEBPD	NM_007679	CCAAT/enhancer binding protein delta	1.18641	0.89592	1.18458	-0.0697916	-0.502901	-0.070321	-0.287756	-0.119474	-0.20585	0.060288	-0.000655187	0.0713072		1.75679	1.2532	1.73943	-0.431239	-1.17795	-0.431239	-0.813276	-0.518065	-0.674353	-0.20549	-0.309682	-0.188124
CEBPZ	AK017537	CCAAT/enhancer binding protein zeta	-0.187374	-0.0580294	-0.22056	-0.179872	0.185659	-0.20477	-0.20373	-0.198266	-0.106783	-0.600822	-0.808957	-0.650617		0.28348	0.748984	0.176056	0.319288	1.64418	0.247672	0.247672	0.247672	0.569944	-1.18465	-1.93662	-1.36369
CEMIP	AK018112	cell migration inducing hyaluronan binding protein	3.61901	2.95061	2.56759	2.48081	2.02878	2.30731	1.5377	1.36691	1.05823	1.45839	1.93466	1.56069		2.07749	1.17755	0.667126	0.546238	-0.0582056	0.317892	-0.716377	-0.944722	-1.36112	-0.823834	-0.192526	-0.689513
CENPV	AK014046	centromere protein V	-0.784872	-0.994125	-0.940465	-1.08236	-1.03642	-1.13958	-0.893586	-0.690281	-0.25481	-0.26366	-0.292299	-0.384566		-0.152985	-0.764926	-0.619226	-1.02719	-0.910626	-1.20203	-0.473526	0.109275	1.39144	1.3623	1.27488	1.01262
CFL2	NM_007688	cofilin 2	-0.0568908	0.0554533	0.0847526	-0.104105	-0.060225	0.0711951	0.192865	0.0725933	-0.0558941	0.464062	0.413576	0.52372		-0.882586	-0.33001	-0.237914	-1.06678	-0.882586	-0.283962	0.268613	-0.283962	-0.882586	1.51191	1.28167	1.7882
CGREF1	BC023116	cell growth regulator with EF-hand domain 1	1.00106	1.01231	1.06225	1.41256	1.21899	1.02791	2.1774	2.25835	1.77674	1.47084	1.54225	1.49336		-1.04271	-1.01975	-0.904954	-0.101401	-0.537615	-0.97383	1.66642	1.85008	0.748069	0.0363513	0.197062	0.0822685
CH25H	NM_009890	cholesterol 25-hydroxylase	-0.859498	-0.206202	-0.301451	-0.712907	-0.30487	0.0240991	-0.102705	0.0206059	-0.422514	0.756509	1.36647	1.07629		-1.28514	-0.345676	-0.475756	-1.06834	-0.475756	-0.0132489	-0.186689	-0.0132489	-0.649196	1.0563	1.93795	1.51881
CHCHD3	AK006643	coiled-coil-helix-coiled-coil-helix domain containing 3	-0.693795	-0.204737	-0.57547	-0.510369	-0.298775	-0.890099	-1.13806	-1.39817	-0.967055	-1.56742	-1.21351	-1.54464		0.484009	1.53032	0.718896	0.868369	1.31679	0.0569423	-0.476891	-1.03208	-0.113884	-1.39508	-0.626364	-1.33102
CHD3	AK011183	chromodomain helicase DNA binding protein 3	0.872649	0.839393	1.03236	-0.0396715	0.0707991	-0.0454812	-0.0944077	-0.15832	0.036543	0.0836945	0.00566472	-0.0684564		1.52852	1.45896	1.89954	-0.58165	-0.326574	-0.604838	-0.697593	-0.859914	-0.39614	-0.303385	-0.465706	-0.651216
CHRD	NM_009893	chordin	-0.111087	-0.645416	-0.432232	0.2261	0.00982607	0.182464	0.343721	0.39679	0.654845	0.0145591	0.218062	0.0907688		-0.530575	-2.05187	-1.43208	0.427278	-0.19251	0.286417	0.737171	0.906204	1.61051	-0.19251	0.399105	0.0328675
CHRDL1	AF321853	chordin like 1	0.86493	0.791277	0.515102	0.431503	0.501703	0.641209	2.14907	2.03608	1.18909	1.90868	2.1969	2.2847		-0.570652	-0.663012	-1.01926	-1.138	-1.04565	-0.860926	1.13141	0.986271	-0.135241	0.814746	1.19738	1.30293
CHST1	NM_023850	carbohydrate sulfotransferase 1	-1.2948	-1.54591	-1.4245	-2.58961	-1.87661	-1.91476	-2.96714	-3.01672	-2.1528	-3.60216	-3.29094	-3.34476		1.37976	1.06159	1.22068	-0.211094	0.657758	0.621046	-0.676114	-0.737301	0.327349	-1.44707	-1.06771	-1.1289
CHUK	NM_007700	conserved helix-loop-helix ubiquitous kinase	0.22121	0.139181	-0.112024	0.299594	0.446802	0.32136	0.0614869	0.0901276	0.208645	-0.245225	-0.11237	-0.0860509		0.558188	0.178145	-1.00949	0.938231	1.65081	1.03324	-0.201898	-0.0593817	0.510682	-1.67456	-1.00949	-0.914478
CIB1	NM_011870	calcium and integrin binding 1	-0.151336	-0.178463	-0.211943	-0.275507	-0.206352	0.00792618	-0.041388	0.120621	-0.244332	0.544708	0.848227	0.530048		-0.564866	-0.644926	-0.724986	-0.911792	-0.724986	-0.137881	-0.271314	0.155672	-0.805045	1.27651	2.10379	1.24982
CILP2	AK004006	cartilage intermediate layer protein 2	-0.0126791	0.0748293	0.176708	-0.276034	0.0174595	-0.212277	-0.318002	0.129713	-0.118439	0.59464	0.506862	0.980621		-0.355566	-0.149938	0.132802	-1.04956	-0.278455	-0.869638	-1.15238	0.00428392	-0.638305	1.18665	0.98102	2.18909
CISD2	AK005310	CDGSH iron sulfur domain 2	0.03659	-0.282623	-0.284955	0.376899	0.539398	0.229008	0.650531	0.65845	0.666616	0.40243	0.629846	0.391167		-0.857286	-1.7846	-1.7846	0.127989	0.591648	-0.306691	0.910414	0.939392	0.968371	0.185947	0.852456	0.156968
CKS1B	NM_016904	CDC28 protein kinase regulatory subunit 1B	0.069719	0.273882	-0.0845874	-0.570642	-0.408377	-0.317763	-0.770606	-0.852027	-1.35055	-0.767476	-0.782557	-0.761277		1.31407	1.75454	0.983719	-0.0954354	0.256942	0.455154	-0.535907	-0.712095	-1.81327	-0.535907	-0.55793	-0.513883
CLCN4	NM_011334	chloride voltage-gated channel 4	0.318312	0.334856	0.355934	0.912933	1.01896	0.817442	0.890601	0.915528	0.722221	0.818035	0.692385	0.665337		-1.57792	-1.53702	-1.41433	0.834968	1.28483	0.466901	0.753175	0.875865	0.0579367	0.466901	-0.0647527	-0.146545
CLDN1	BC008536	claudin 1	1.92355	1.77406	2.61063	2.02351	1.09735	3.07521	2.97029	2.76463	2.46278	0.269964	0.409738	0.433612		0.100105	-0.0452088	0.76855	0.196981	-0.694278	1.22387	1.1173	0.913864	0.623236	-1.49835	-1.36272	-1.34335
CLDN8	BC003868	claudin 8	0.150825	0.0435173	0.044384	0.715159	0.487956	0.729003	0.0369375	0.0362796	0.393022	0.223278	0.190575	0.187146		-0.469629	-0.900122	-0.900122	1.76111	0.860986	1.80024	-0.900122	-0.900122	0.469629	-0.195679	-0.313086	-0.313086
CLDND1	AK003808	claudin domain containing 1	0.380453	0.493382	0.627976	0.305681	0.414607	0.409687	0.405053	0.452758	0.561277	0.0956952	0.131417	0.14575		0.0643364	0.717598	1.54902	-0.351376	0.242499	0.242499	0.242499	0.480048	1.13331	-1.59851	-1.42035	-1.30157
CLEC3B	NM_011606	C-type lectin domain family 3 member B	0.170313	-0.322994	-0.166927	-0.394392	-0.107006	-0.202275	1.07881	2.332	0.137707	4.08322	4.97519	4.55941		-0.565935	-0.801774	-0.729578	-0.835465	-0.7007	-0.744017	-0.127947	0.473684	-0.580374	1.31597	1.74914	1.54699
CLMP	AB040490	CXADR like membrane protein	2.06351	1.9175	2.38938	2.43659	2.09947	2.3022	2.5975	2.63172	2.53775	2.93974	2.66551	2.82482		-1.25308	-1.70194	-0.195041	-0.0347333	-1.12483	-0.483597	0.478253	0.574438	0.285883	1.56835	0.702685	1.18361
CMTM3	NM_024217	CKLF like MARVEL transmembrane domain containing 3	0.735424	0.690179	0.985403	1.56483	1.60904	1.40913	1.48735	1.66609	1.48532	1.45746	1.60502	1.49362		-1.7813	-1.92711	-1.05226	0.609968	0.755777	0.172541	0.405835	0.930748	0.405835	0.31835	0.755777	0.405835
CMTM6	AK012941	CKLF like MARVEL transmembrane domain containing 6	-0.0445575	-0.0244451	-0.216373	0.0228769	0.0598627	-0.0322591	0.125355	0.0232045	0.162328	0.468173	0.509744	0.411328		-0.715603	-0.627529	-1.50827	-0.45138	-0.275232	-0.671566	0.0330278	-0.45138	0.165139	1.53029	1.70644	1.26607
CNBP	NM_013493	CCHC-type zinc finger nucleic acid binding protein	0.331048	0.18385	0.229027	-0.158636	-0.113667	-0.15374	0.0222211	0.0884648	0.0912554	0.170082	-0.030982	0.13635		1.69002	0.727351	1.04824	-1.4547	-1.13381	-1.39052	-0.299498	0.149749	0.149749	0.663173	-0.620388	0.470639
CNMD	NM_010701	chondromodulin	-0.0954885	-0.343548	-0.0510425	-0.107059	0.170663	-0.100027	0.116681	0.239441	-0.124218	0.881167	1.61523	1.92843		-0.604506	-0.930531	-0.536584	-0.61809	-0.237727	-0.604506	-0.305649	-0.142636	-0.631675	0.726765	1.73201	2.15313
CNPY2	NM_019953	canopy FGF signaling regulator 2	0.861521	0.60763	0.978456	1.03118	1.09722	1.18202	1.31864	1.57598	1.34446	1.82706	1.56713	1.6137		-1.09526	-1.79585	-0.758974	-0.618856	-0.42269	-0.198501	0.19383	0.922446	0.249878	1.62304	0.894422	1.00652
COL11A1	NM_007729	collagen type XI alpha 1 chain	3.46785	2.78518	3.94807	3.96502	3.47299	3.55738	4.69224	5.06708	4.47891	5.5165	4.90759	5.18274		-0.930736	-1.73698	-0.361624	-0.337911	-0.930736	-0.824028	0.515758	0.966306	0.266772	1.49985	0.776601	1.09673
COL15A1	AF011450	collagen type XV alpha 1 chain	1.01065	1.438	1.41108	2.60068	2.26509	4.43891	5.33507	5.18674	6.08203	5.47928	6.79866	6.32001		-1.41323	-1.21212	-1.22615	-0.669591	-0.823932	0.190978	0.611908	0.541753	0.958006	0.677386	1.29475	1.07025
COL16A1	AK012212	collagen type XVI alpha 1 chain	1.01716	0.588383	0.904237	1.17259	1.19038	0.926177	1.65423	1.75551	1.79123	1.64844	1.69231	1.87736		-0.766125	-1.75939	-1.04332	-0.419636	-0.373438	-0.974018	0.689127	0.943219	1.01252	0.689127	0.781524	1.22041
COL18A1	NM_009929	collagen type XVIII alpha 1 chain	-2.02848	-1.88338	-2.01791	-1.5942	-1.39053	-2.06422	-0.913554	-0.866674	-0.920632	0.71409	0.713116	0.730557		-0.971167	-0.835022	-0.962091	-0.571809	-0.390282	-0.998396	0.0453816	0.0816869	0.0363053	1.51575	1.51575	1.5339
COL24A1	AK017266	collagen type XXIV alpha 1 chain	0.481681	0.842721	0.285807	2.25458	2.01628	2.37744	2.07116	2.36883	1.7666	2.88172	3.11608	2.95686		-1.55173	-1.17236	-1.75195	0.313507	0.0711317	0.450501	0.123822	0.439963	-0.192319	0.977403	1.23032	1.06171
COL4A1	J04694	collagen type IV alpha 1 chain	0.333441	-0.446421	-0.535552	0.226505	0.243041	0.479664	0.866571	0.552767	1.05125	1.01587	0.734482	1.00731		-0.242547	-1.69783	-1.86575	-0.429122	-0.410464	0.0373149	0.764956	0.167917	1.10079	1.04482	0.503752	1.02616
COL4A2	J04695	collagen type IV alpha 2 chain	0.37892	3.37e-06	-0.241671	1.07309	0.86255	1.1609	1.97252	1.65556	1.41342	1.70787	1.81086	1.56118		-1.00542	-1.52701	-1.85643	-0.058335	-0.346579	0.065198	1.177	0.751493	0.408346	0.820123	0.957382	0.614234
COL5A3	NM_016919	collagen type V alpha 3 chain	0.671286	0.483964	0.306923	1.21833	0.39971	0.934463	1.62008	1.71126	1.72355	2.34954	2.24519	2.26685		-0.862905	-1.11226	-1.33537	-0.141083	-1.21725	-0.52168	0.383878	0.501995	0.515119	1.34193	1.21069	1.23694
COLEC12	NM_130449	collectin subfamily member 12	0.864977	0.59589	0.573069	1.17587	1.20526	1.43012	1.57689	1.54192	0.935884	2.01546	2.11116	2.01547		-0.887302	-1.3696	-1.42525	-0.293706	-0.238057	0.17004	0.448289	0.374089	-0.738903	1.26448	1.43143	1.26448
COMMD1	AB076722	copper metabolism domain containing 1	0.222095	0.138041	0.0849656	-0.034161	-0.168591	0.119836	0.0403504	0.267026	0.0338514	-0.286852	-0.362882	-0.432082		1.09546	0.747233	0.486064	0.0072547	-0.60214	0.660177	0.311952	1.3131	0.268424	-1.12448	-1.42917	-1.73387
COP1	AF151110	COP1, E3 ubiquitin ligase	1.09128	1.55357	1.34844	1.27639	1.10361	1.26653	0.874576	0.949764	1.08592	0.477335	0.5208	0.660319		0.216405	1.58946	0.992477	0.783534	0.246254	0.753686	-0.440272	-0.20148	0.216405	-1.60438	-1.48498	-1.0671
COPG1	NM_017477	coatomer protein complex subunit gamma 1	0.318961	0.237636	0.131836	0.839579	0.658469	0.561483	1.45072	1.34612	0.741319	0.873239	0.996758	0.914402		-1.06741	-1.26334	-1.53274	0.206134	-0.234707	-0.479619	1.7001	1.45518	-0.0387777	0.279607	0.597993	0.377572
COX18	BC021612	COX18, cytochrome c oxidase assembly factor	-0.422735	-0.362104	-0.429293	-0.655794	-0.38397	-0.522439	-0.654505	-0.644694	-0.696673	-0.849825	-0.788201	-0.672029		1.03565	1.40297	0.97443	-0.433647	1.28053	0.423443	-0.372426	-0.311205	-0.67853	-1.59684	-1.22952	-0.494868
COX4I1	NM_009941	cytochrome c oxidase subunit 4I1	-0.562401	-0.648031	-0.522781	-0.845061	-0.911064	-1.00585	-0.989309	-0.94648	-1.22036	-0.947325	-0.838264	-0.976801		1.52637	1.08204	1.72385	0.0946267	-0.201596	-0.695301	-0.596561	-0.399078	-1.73208	-0.399078	0.143997	-0.54719
COX6A1	NM_007748	cytochrome c oxidase subunit 6A1	1.0945	1.02052	1.07262	0.403737	0.547789	0.314199	0.268303	0.220158	0.326998	0.791663	0.897056	0.57276		1.39777	1.1866	1.33744	-0.683803	-0.231286	-0.955312	-1.07598	-1.22682	-0.894977	0.49274	0.824585	-0.170951
COX7A2	NM_009945	cytochrome c oxidase subunit 7A2	0.0624387	0.0662318	-0.0909673	-0.341734	-0.123322	-0.212146	-0.502444	-0.390715	-0.618069	-0.414086	-0.288866	-0.380171		1.5252	1.57165	0.828406	-0.332911	0.689048	0.270974	-1.07615	-0.565174	-1.63359	-0.658079	-0.100647	-0.518721
CP	NM_007752	ceruloplasmin	-1.08196	-1.52787	-1.42782	-0.711567	-1.2556	-0.420311	-0.228744	0.0241688	-0.324991	0.608163	0.588118	0.736716		-0.821055	-1.37945	-1.25537	-0.361926	-1.04441	-0.00206814	0.233701	0.543923	0.122021	1.27605	1.25123	1.43736
CPQ	NM_018755	carboxypeptidase Q	1.38207	0.627863	0.644483	1.37817	1.53335	1.89967	2.27675	2.51369	2.00018	2.28069	2.18553	2.19794		-0.572618	-1.75463	-1.73887	-0.572618	-0.336216	0.246909	0.845794	1.20828	0.40451	0.845794	0.703953	0.719713
CRABP2	BC018397	cellular retinoic acid binding protein 2	4.23538	3.72415	4.05544	4.26853	4.19991	4.84065	5.00183	5.44154	4.81798	5.50369	5.91788	5.33308		-0.787546	-1.54827	-1.05087	-0.743658	-0.846063	0.0902145	0.324284	0.967975	0.0609558	1.05575	1.67018	0.807052
CREB3L1	NM_011957	cAMP responsive element binding protein 3 like 1	0.737408	1.01591	1.0739	1.08306	0.767164	0.798637	1.41918	1.0826	1.08816	1.68746	1.61073	1.43732		-1.28074	-0.407861	-0.251991	-0.220816	-1.18721	-1.09369	0.839103	-0.220816	-0.189642	1.6808	1.43141	0.901451
CREBZF	AK004085	CREB/ATF bZIP transcription factor	-0.00329606	-0.0465806	-0.142425	0.094656	0.197393	-0.0276034	-0.395147	-0.633027	-0.684511	-0.469997	-0.362773	-0.490343		0.838971	0.668909	0.362798	1.14508	1.51922	0.736934	-0.521523	-1.30381	-1.47387	-0.759609	-0.385473	-0.827634
CRIM1	AF168680	cysteine rich transmembrane BMP regulator 1	-0.606367	-0.503246	-0.424527	-1.00877	-0.86563	-0.901175	-0.938081	-0.679778	-0.851529	-1.28134	-1.14361	-0.999655		0.936783	1.36614	1.6784	-0.624522	-0.0780653	-0.195163	-0.351294	0.663555	-1.06632e-07	-1.6784	-1.13195	-0.585489
CRLF3	NM_018776	cytokine receptor like factor 3	0.497915	0.361072	0.618802	0.611673	0.845334	0.622724	0.20219	0.392926	0.393985	0.108581	0.102455	0.0750102		0.394582	-0.171997	0.880222	0.839752	1.81103	0.880222	-0.819517	-0.0505875	-0.0505875	-1.18375	-1.22422	-1.30516
CRYBG1	AF397913	crystallin beta-gamma domain containing 1	1.39329	1.69648	1.43315	0.823482	0.970777	0.110761	0.077333	-0.178555	0.142174	-0.637028	-1.09886	-0.589863		1.15003	1.49091	1.19401	0.523239	0.688183	-0.257496	-0.290485	-0.576387	-0.224507	-1.08222	-1.58804	-1.02723
CRYZ	S70056	crystallin zeta	-0.166564	-0.177353	-0.191615	-0.0198356	-0.0699057	-0.224058	0.130041	0.236742	0.56917	0.50796	0.53404	0.736477		-0.930886	-0.959456	-0.988025	-0.502345	-0.645192	-1.07373	-0.0738043	0.240459	1.18325	1.01183	1.06897	1.66893
CSN3	NM_007786	casein kappa	0.0452318	0.308107	0.254167	0.1544	0.33345	0.235995	-0.130153	-0.111216	0.0338514	-0.173724	-0.112639	-0.130604		-0.0483192	1.32219	1.00592	0.478799	1.42761	0.953206	-0.997132	-0.891709	-0.153743	-1.20798	-0.891709	-0.997132
CSNK1G1	AK018639	casein kinase 1 gamma 1	0.0831522	0.46333	0.0553419	0.645281	0.534305	0.459467	0.311745	0.443145	0.197963	-0.196765	-0.130143	-0.307958		-0.423369	0.790821	-0.487273	1.39792	1.01449	0.790821	0.311535	0.726916	-0.0399404	-1.31803	-1.09437	-1.66951
CSPG5	NM_013884	chondroitin sulfate proteoglycan 5	-0.369839	-0.520827	-0.0954355	-0.464281	-0.588935	-0.890698	-0.0642718	0.109416	-0.250817	0.353779	0.200497	0.252074		-0.458199	-0.84908	0.245386	-0.692728	-1.03149	-1.81325	0.349621	0.79262	-0.145495	1.41803	1.02715	1.15744
CSRP2	NM_007792	cysteine and glycine rich protein 2	2.34533	2.30666	2.33518	1.8378	2.05094	1.556	1.26102	1.39542	0.853326	1.63588	1.47433	1.43667		1.34554	1.26156	1.32455	0.274708	0.715641	-0.313202	-0.943106	-0.649151	-1.80398	-0.145228	-0.502173	-0.565164
CST3	NM_009976	cystatin C	-0.440997	-0.847361	-0.79965	-0.375547	-0.242365	-0.0961847	0.635522	0.697271	1.23756	2.16207	2.30343	1.55543		-0.823588	-1.18963	-1.14499	-0.770022	-0.645033	-0.520044	0.140613	0.194179	0.67628	1.49764	1.62263	0.961969
CST6	AK003744	cystatin E/M	-1.34111	-1.82448	-1.59863	-2.02746	-1.36584	-1.62437	-1.47384	-1.14329	0.366367	0.375117	0.530173	0.606367		-0.454828	-0.924329	-0.709141	-1.12974	-0.484172	-0.728704	-0.581985	-0.259203	1.21777	1.22755	1.37427	1.45252
Cts3	NM_026906	cathepsin 3	0.368757	0.844043	0.277179	1.26629	1.62671	0.698067	0.360618	0.147459	0.518088	-0.379058	-0.171519	-0.058323		-0.152714	0.652244	-0.306855	1.3887	2.00526	0.41247	-0.16984	-0.529503	0.104188	-1.43722	-1.07756	-0.889165
CTSD	NM_009983	cathepsin D	-0.362082	-0.472097	-0.506673	-0.41275	-0.327081	-0.283832	-0.293132	-0.285791	0.46792	0.694326	0.668147	0.836705		-0.648469	-0.859822	-0.936678	-0.744539	-0.590827	-0.494758	-0.513972	-0.513972	0.946285	1.36899	1.33056	1.6572
CTSH	NM_007801	cathepsin H	0.703965	0.956303	0.647452	0.720482	1.06972	1.12801	1.60349	2.52392	1.79986	2.21305	2.5867	2.22909		-1.10841	-0.754808	-1.17641	-1.08121	-0.605207	-0.523606	0.115601	1.36682	0.387604	0.945211	1.46202	0.972411
CTSV	NM_009984	cathepsin V	-2.69375	-2.86681	-2.90356	-2.64363	-2.82849	-2.64897	-2.95336	-2.72967	-2.23793	-1.58289	-1.81763	-1.50473		-0.453131	-0.792979	-0.849621	-0.358729	-0.717457	-0.377609	-0.944023	-0.528653	0.39649	1.6426	1.18947	1.79364
CUTA	AK012608	cutA divalent cation tolerance homolog	0.222876	0.187047	-0.261151	0.618505	0.699845	0.782592	0.0312115	-0.0551616	0.388982	-0.11293	-0.0302788	-0.234255		0.0921519	0.0092152	-1.23484	1.19798	1.41914	1.6403	-0.433114	-0.681924	0.562127	-0.820152	-0.598988	-1.1519
CUX2	NM_007804	cut like homeobox 2	-0.157114	0.0315423	0.00116728	0.49294	0.242203	0.197948	-0.0302467	-0.187139	-0.0657935	-0.0576665	-0.117735	-0.0370903		-0.943974	0.0298996	-0.12387	2.3877	1.10629	0.901261	-0.27764	-1.09774	-0.482666	-0.431409	-0.738948	-0.328896
CXCL12	NM_013655	C-X-C motif chemokine ligand 12	-1.2031	-1.21728	-1.28096	-1.26596	-1.00395	-1.2728	-1.77711	-1.93421	-1.48435	-1.87042	-2.06477	-1.66708		0.874693	0.816862	0.643369	0.672285	1.453	0.672285	-0.802404	-1.23614	0.0650597	-1.06264	-1.61204	-0.484334
CXXC5	BC016207	CXXC finger protein 5	0.550535	0.476582	0.165051	0.503392	0.397639	0.324007	0.814341	0.612628	0.550561	0.934754	0.890581	1.00458		-0.19734	-0.469088	-1.67254	-0.391445	-0.779656	-1.09022	0.812007	0.035586	-0.19734	1.27786	1.12257	1.54961
CYB5A	NM_025797	cytochrome b5 type A	1.00078	0.902145	1.09659	1.12061	1.52645	1.47215	1.52325	1.75394	1.34606	2.33293	2.57303	1.98251		-1.05047	-1.24088	-0.860049	-0.821966	-0.041257	-0.155507	-0.0602987	0.37766	-0.384007	1.48208	1.93908	0.815619
CYP1B1	NM_009994	cytochrome P450 family 1 subfamily B member 1	0.716127	0.640589	0.339416	-0.729114	0.242598	-0.353503	-0.541607	-0.388859	-1.10669	-0.655359	-1.05697	-0.890958		1.60412	1.48023	1.01564	-0.641389	0.860778	-0.0529114	-0.34715	-0.114856	-1.22987	-0.532986	-1.15244	-0.889169
Cyp2b13/Cyp2b9	NM_007813	cytochrome P450, family 2, subfamily b, polypeptide 9	0.247786	0.235978	0.296154	0.230926	0.390971	0.347443	0.318519	0.143556	0.172504	-0.00621081	-0.00406776	-0.266411		0.39364	0.340565	0.659015	0.28749	1.13669	0.924391	0.765165	-0.190186	-0.0309604	-0.986311	-0.933236	-2.36626
Cyp2g1	NM_013809	cytochrome P450, family 2, subfamily g, polypeptide 1	-0.706764	-0.383767	-0.669913	0.793824	0.158004	0.655092	0.577593	0.384925	0.622452	-0.0610311	-0.218774	-0.252336		-1.47994	-0.857797	-1.40452	1.34797	0.160248	1.10288	0.95206	0.575007	1.02747	-0.254511	-0.556154	-0.612712
CYTH1	AB035538	cytohesin 1	0.354637	-0.0745082	0.0491605	-0.0981072	0.0955855	-0.223306	0.238852	-0.0131684	0.057043	0.735499	0.942764	0.463104		0.39273	-0.799655	-0.458973	-0.884825	-0.317023	-1.22551	0.0804386	-0.629314	-0.430583	1.49994	2.06775	0.705021
CYTH3	NM_011182	cytohesin 3	0.0406912	-0.0957544	-0.00162947	0.338723	0.260017	0.332993	0.395943	0.242384	0.626555	0.418371	0.387196	0.438532		-1.15772	-1.82609	-1.34868	0.274511	-0.107417	0.22677	0.560957	-0.202899	1.659	0.656439	0.513216	0.751921
DAPK2	BC022165	death associated protein kinase 2	-0.273228	-0.164729	-0.277853	-0.189618	-0.269765	-0.180815	0.949294	0.321355	0.285449	1.75904	2.08804	1.63357		-0.8305	-0.707739	-0.84166	-0.741219	-0.8305	-0.730059	0.531036	-0.172052	-0.205533	1.43501	1.80329	1.28993
DBI	NM_007830	diazepam binding inhibitor, acyl-CoA binding protein	0.975439	1.09425	1.13405	0.818458	1.11625	0.818793	0.464356	0.542034	0.2081	0.795458	0.947157	0.873561		0.579007	0.966971	1.10805	0.0146956	1.07278	0.0146956	-1.255	-0.972849	-2.13674	-0.0558433	0.473198	0.191043
DBNDD2	AK013571	dysbindin domain containing 2	-1.19501	-1.01092	-1.06965	-0.808784	-0.773333	-1.19202	-0.718585	-0.750845	-0.223429	0.471675	0.392333	0.636702		-1.015	-0.731395	-0.820954	-0.432866	-0.373161	-1.00007	-0.298529	-0.343308	0.447793	1.47772	1.35831	1.73147
DCAF7	AK011714	DDB1 and CUL4 associated factor 7	0.363636	0.224953	0.125591	0.0746015	0.183896	0.28069	-0.219849	-0.212569	0.00914079	-0.562904	-0.612028	-0.48253		1.2671	0.853756	0.588033	0.410885	0.735657	1.0309	-0.445331	-0.415806	0.233737	-1.44917	-1.59679	-1.21297
DCLRE1B	BC011094	DNA cross-link repair 1B	-0.823865	-0.946329	-0.700629	-0.59212	-0.771445	-0.688095	-0.360613	-0.289959	0.00572518	-0.61283	-0.507857	-0.682521		-0.916932	-1.4136	-0.458466	-0.0382054	-0.725904	-0.420261	0.840521	1.10796	2.25412	-0.114617	0.267439	-0.382055
DCN	NM_007833	decorin	1.9898	2.13385	1.88271	2.65635	3.216	3.31836	3.0908	3.59336	2.86013	1.07154	1.49713	1.48901		-0.492978	-0.324644	-0.625241	0.312621	0.985957	1.1062	0.829646	1.43084	0.553098	-1.59917	-1.08215	-1.09417
DDB2	NM_028119	damage specific DNA binding protein 2	-0.565907	-0.799641	-0.812369	-0.388489	-0.0629384	-0.20257	-0.255069	-0.146539	0.195351	-0.000149348	0.178277	-0.108352		-0.954316	-1.63491	-1.66451	-0.421675	0.554835	0.140558	-0.036989	0.288514	1.32421	0.732382	1.26502	0.406879
DDX19A	NM_007916	DEAD-box helicase 19A	-0.715066	-0.628654	-0.745088	-0.906604	-0.590868	-0.668603	-1.0169	-0.93881	-1.05782	-1.22172	-1.18212	-1.026		0.80056	1.21624	0.662002	-0.0769771	1.40098	1.03149	-0.585025	-0.215535	-0.769769	-1.50875	-1.324	-0.631211
DDX27	BC011321	DEAD-box helicase 27	-1.17744	-1.10383	-1.15714	-1.3673	-1.23746	-1.25666	-1.33005	-1.30388	-1.03202	-1.54977	-1.54345	-1.58569		0.684561	1.12562	0.794826	-0.362955	0.353766	0.243502	-0.142426	0.022972	1.51155	-1.35534	-1.30021	-1.57587
DDX51	AK010015	DEAD-box helicase 51	-0.426614	-0.661209	-0.737984	-0.669215	-0.918369	-0.845595	-0.561297	-0.572746	-0.444547	-0.249931	-0.00802883	-0.272325		0.380598	-0.487542	-0.789504	-0.525288	-1.46892	-1.2047	-0.11009	-0.147835	0.342852	1.06001	1.9659	0.984521
DHCR7	NM_007856	7-dehydrocholesterol reductase	0.85302	0.823094	0.679009	1.17916	1.17406	0.982706	0.396532	0.619815	-0.133688	-0.053488	-0.201658	-0.543289		0.63592	0.584126	0.342419	1.20566	1.18839	0.860363	-0.140996	0.23883	-1.05603	-0.917912	-1.17688	-1.76389
DHRS3	NM_011303	dehydrogenase/reductase 3	-2.00241	-1.80557	-2.03795	-2.31932	-1.87983	-2.51662	-2.17364	-1.6483	-1.10905	-0.45345	-0.687112	-0.37516		-0.559831	-0.303523	-0.613791	-0.991508	-0.397952	-1.26131	-0.78916	-0.0876844	0.640771	1.5311	1.20735	1.62553
DIO2	NM_010050	iodothyronine deiodinase 2	-0.274073	-0.0716437	0.0680118	-0.0846218	-0.0402832	0.686309	0.411689	-0.170121	1.9388	3.98528	4.09651	3.95975		-0.826103	-0.71453	-0.63643	-0.720109	-0.697794	-0.290554	-0.446756	-0.770317	0.406776	1.5504	1.61176	1.53366
DKK2	NM_020265	dickkopf WNT signaling pathway inhibitor 2	-1.16391	-0.905702	-0.483743	-0.86973	-0.827659	-0.368719	-0.0728907	-0.00792356	-0.279637	0.213315	-0.0404275	0.241894		-1.65671	-1.12515	-0.210854	-1.0401	-0.955047	0.0230345	0.660914	0.788489	0.214398	1.25627	0.724701	1.32006
DMAC1	NM_025849	distal membrane arm assembly complex 1	-0.020754	0.0967412	0.0647298	-0.249897	-0.234267	-0.307817	0.113708	0.13064	0.103085	0.0403648	-0.016557	0.129147		-0.0416913	0.708753	0.458605	-1.48004	-1.35497	-1.85527	0.77129	0.896364	0.708753	0.333531	-0.0416913	0.896364
DMP1	U65020	dentin matrix acidic phosphoprotein 1	-0.169231	0.0761995	0.0532772	0.358586	-0.0185389	0.93539	0.870177	0.930986	1.57966	2.51941	1.99657	3.03185		-1.11719	-0.881329	-0.909632	-0.617166	-0.975673	-0.0699717	-0.136012	-0.0794061	0.533829	1.42066	0.930073	1.90181
DNAJA1	NM_008298	DnaJ heat shock protein family (Hsp40) member A1	0.877738	0.782844	0.743219	0.828792	0.890888	0.767192	1.15297	1.3928	1.29942	1.07315	1.16856	1.26117		-0.603008	-1.03631	-1.20963	-0.819657	-0.559678	-1.07964	0.5669	1.60682	1.21685	0.220261	0.653559	1.04353
DNAJC10	AK004617	DnaJ heat shock protein family (Hsp40) member C10	0.0586645	0.288533	0.139964	-0.0206537	-0.0510259	-0.00209991	-0.138791	-0.212597	-0.0335205	-0.128475	-0.174018	-0.128967		0.647017	2.25582	1.2066	0.0874348	-0.122409	0.22733	-0.751939	-1.24157	0.017487	-0.681991	-0.961782	-0.681991
DNAJC4	NM_020566	DnaJ heat shock protein family (Hsp40) member C4	0.0858949	0.127959	0.263846	0.137753	0.224803	0.23088	0.565248	0.420011	0.325922	0.737925	0.907644	0.722714		-1.11663	-0.970987	-0.497631	-0.934575	-0.643279	-0.606867	0.631141	0.0849613	-0.242747	1.25015	1.86915	1.17732
DOK1	NM_010070	docking protein 1	-0.446139	-0.214958	-0.417525	-0.534636	-0.675128	-0.525083	-0.469502	-0.476566	0.243524	0.760151	0.279982	1.01073		-0.583328	-0.15476	-0.529757	-0.726183	-0.994038	-0.726183	-0.619042	-0.636899	0.648803	1.57737	0.720231	2.02379
DPAGT1	NM_007875	dolichyl-phosphate N-acetylglucosaminephosphotransferase 1	0.5619	0.658221	0.839674	0.422931	0.205525	0.250542	0.131115	0.091946	0.00175533	-0.0301169	-0.135908	-0.210012		1.00104	1.30593	1.85472	0.574201	-0.0660585	0.0558957	-0.309967	-0.431921	-0.706318	-0.797784	-1.13316	-1.34658
DPH1	AK015645	diphthamide biosynthesis 1	-0.134844	0.02991	0.126121	0.450333	0.296556	0.361363	0.424779	0.201759	0.311775	-0.14585	-0.0784051	0.065063		-1.35755	-0.606396	-0.136928	1.36537	0.661168	0.942849	1.22453	0.1917	0.708115	-1.45144	-1.12281	-0.418609
DPP7	NM_031843	dipeptidyl peptidase 7	-0.00787301	-0.0504729	0.142802	0.546857	0.12154	0.918723	0.449691	0.644508	1.28689	1.21555	1.48675	1.5565		-1.19113	-1.25887	-0.937099	-0.242742	-0.97097	0.383872	-0.412098	-0.0903228	1.01049	0.891938	1.3492	1.46775
DPPA4	AK010753	developmental pluripotency associated 4	-0.521734	-0.486301	-0.579129	-0.838626	-0.823384	-0.83097	-0.563503	-0.666074	-0.722719	-0.951736	-0.884208	-1.09102		1.20793	1.36839	0.887002	-0.503675	-0.396699	-0.450187	0.993977	0.405614	0.138176	-1.09204	-0.717625	-1.84086
DPYSL2	NM_009955	dihydropyrimidinase like 2	-0.91011	-0.348287	-0.732662	-0.561224	-0.551067	-0.68093	-1.57572	-1.47906	-1.61998	-1.03932	-0.887175	-1.23144		0.136539	1.44731	0.557859	0.955773	0.979179	0.674892	-1.43171	-1.19764	-1.52534	-0.167748	0.183352	-0.612475
DRAP1	AK010152	DR1 associated protein 1	-0.309398	-0.291621	-0.271753	-0.500203	-0.491805	-0.590733	-0.49094	-0.404591	-0.476553	-0.427587	-0.311967	-0.256835		0.829396	1.01036	1.19131	-0.889716	-0.799236	-1.70403	-0.799236	0.0150799	-0.708757	-0.256359	0.829396	1.28179
DROSHA	AK003651	drosha ribonuclease III	-0.590751	-0.398988	-0.754541	-0.4668	-0.270112	-0.484885	-0.363841	-0.456387	-0.393555	-1.07945	-0.933907	-0.884857		-0.00642499	0.726037	-0.623235	0.456183	1.2272	0.417632	0.88024	0.494733	0.764588	-1.89541	-1.31715	-1.12439
Dubr	AK019912	Dppa2 upstream binding RNA	0.31814	0.158454	0.282705	0.0746263	0.304609	-0.0169258	-0.0982071	-0.286748	-0.00411031	-0.449644	-0.37213	-0.307226		1.29932	0.712332	1.15257	0.382152	1.22594	0.0519727	-0.24152	-0.938566	0.125346	-1.52555	-1.23206	-1.01194
DUOXA1	BC019755	dual oxidase maturation factor 1	0.0268107	-0.191093	-0.133175	-0.029304	-0.114122	0.076809	0.60311	0.0969694	0.169438	1.97444	2.25344	2.04499		-0.568363	-0.802082	-0.738341	-0.632105	-0.717094	-0.515245	0.0371826	-0.493998	-0.419633	1.49262	1.79008	1.56698
DUSP28	AK002934	dual specificity phosphatase 28	-0.224803	-0.48472	-0.335426	-0.348408	-0.377401	-0.182686	-0.0668847	0.129437	0.389879	0.512871	0.334963	0.359127		-0.554842	-1.29463	-0.896283	-0.924736	-1.0101	-0.441028	-0.12804	0.441028	1.18082	1.52226	1.0101	1.09546
DYNLRB1	AK008214	dynein light chain roadblock-type 1	1.55063	1.47017	1.66922	0.289081	0.361552	0.901685	0.920951	1.45619	1.06657	1.30704	1.17166	1.20402		0.991021	0.809113	1.26388	-1.87403	-1.71486	-0.486984	-0.441506	0.786374	-0.100428	0.445296	0.126957	0.195173
DYSF	AF188290	dysferlin	1.25079	1.07988	1.3275	1.65047	1.75298	1.90192	1.89791	1.72467	1.75336	1.6578	2.0306	1.63516		-1.37284	-1.97382	-1.09002	0.0412439	0.394764	0.925044	0.925044	0.288708	0.394764	0.0765959	1.38462	0.00589196
ECHDC3	NM_024208	enoyl-CoA hydratase domain containing 3	0.477622	0.442536	0.491864	-0.144895	0.198731	0.0653502	0.342106	0.535673	0.450527	0.871466	0.95915	0.562925		0.136513	0.0054605	0.169276	-1.89479	-0.780852	-1.20677	-0.32217	0.333091	0.0382235	1.41427	1.70914	0.398617
ECM1	NM_007899	extracellular matrix protein 1	1.59919	1.04986	0.879914	-0.0583417	0.583854	0.506112	0.80971	0.997005	0.979632	1.77801	1.75162	1.89004		0.90372	-0.0238931	-0.31061	-1.89598	-0.816581	-0.93464	-0.42867	-0.108221	-0.141953	1.2073	1.15671	1.39282
Eef1akmt4	NM_025462	lysine methyltransferase 4	-0.314136	-0.416496	-0.101983	0.247243	0.0522795	-0.0587431	-0.236046	-0.210571	-0.486835	-0.572133	-0.774982	-0.48716		-0.104303	-0.486747	0.625818	1.84269	1.14733	0.764889	0.139071	0.243374	-0.730121	-1.00826	-1.70362	-0.730121
EEF1E1	NM_025380	eukaryotic translation elongation factor 1 epsilon 1	-0.572577	-0.208085	-0.267743	-0.904674	-0.999366	-0.757824	-0.99521	-1.02098	-1.09896	-1.41982	-1.09722	-1.06862		0.835302	1.84326	1.67527	-0.0886633	-0.368653	0.303322	-0.368653	-0.424651	-0.648642	-1.54461	-0.648642	-0.564646
EHD3	NM_020578	EH domain containing 3	0.231045	0.252037	-0.248524	0.147332	0.171467	0.600347	1.29684	0.9639	1.0634	0.760053	1.11991	1.24152		-0.784795	-0.745799	-1.7207	-0.940779	-0.901783	-0.0633685	1.30149	0.63856	0.83354	0.2486	0.950528	1.1845
EIF1AY	NM_025437	eukaryotic translation initiation factor 1A, Y-linked	0.532963	0.650493	0.61372	0.166184	0.208759	0.355884	0.143243	0.129795	0.0162696	-0.210781	-0.197931	-0.136712		1.13652	1.53666	1.40328	-0.0639118	0.0694693	0.569648	-0.163948	-0.197293	-0.564091	-1.33103	-1.29769	-1.09761
EIF3H	NM_080635	eukaryotic translation initiation factor 3 subunit H	-0.825737	-0.624765	-0.732395	-0.713665	-0.618069	-0.356918	-1.00831	-0.916022	-0.93158	-1.62864	-1.54391	-1.27287		0.264413	0.81509	0.52664	0.579086	0.81509	1.49688	-0.207597	0.0284079	0.0021852	-1.83341	-1.5974	-0.889388
EIF4A2	NM_013506	eukaryotic translation initiation factor 4A2	0.148563	-0.0463967	-0.215292	-0.0471772	-0.245449	-0.118328	0.626723	0.665771	0.733476	0.677071	0.76963	0.613367		-0.350094	-0.830224	-1.23833	-0.830224	-1.31035	-0.998269	0.802216	0.898242	1.04228	0.922249	1.13831	0.754204
EIF4G2	AK021370	eukaryotic translation initiation factor 4 gamma 2	-0.06911	-0.43601	-0.529757	-0.497825	-0.0120932	-0.310328	0.30474	0.188206	0.686522	0.493825	0.557964	0.313827		-0.2942	-1.15357	-1.36261	-1.29293	-0.154842	-0.851632	0.565174	0.309684	1.471	1.00647	1.16906	0.5884
ELOVL2	NM_019423	ELOVL fatty acid elongase 2	0.609752	0.645763	0.62228	0.297958	0.483963	0.532626	0.214968	0.334354	0.0719546	0.544772	0.577142	0.483569		0.876436	1.09554	0.931213	-0.821658	0.164332	0.438218	-1.31465	-0.657327	-2.08154	0.492995	0.712104	0.164332
ELOVL7	AK018616	ELOVL fatty acid elongase 7	1.41005	1.4917	1.62607	0.757629	0.948094	0.988642	0.0187708	0.148247	0.671319	-0.85811	-0.358966	-0.374256		1.06767	1.16584	1.33765	0.269984	0.503153	0.552241	-0.638145	-0.478609	0.159536	-1.71808	-1.10448	-1.11675
EMC10	BC020179	ER membrane protein complex subunit 10	0.0274251	-0.02523	-0.0591208	0.298599	0.193375	0.448179	0.409201	0.526396	0.239884	0.494486	0.429484	0.517376		-1.20912	-1.48638	-1.625	0.0385072	-0.469787	0.731636	0.546801	1.1013	-0.238744	0.91647	0.639219	1.0551
EMD	NM_007927	emerin	0.262584	0.734906	1.14522	-0.0938428	0.302514	-0.317785	-1.1808	-0.944766	-0.609184	-0.21821	-0.351569	-0.626773		0.618109	1.31256	1.93313	0.100966	0.677211	-0.238871	-1.50957	-1.15495	-0.667361	-0.0911157	-0.283197	-0.696912
ENAH	NM_008680	ENAH, actin regulator	0.304341	0.533007	0.539939	0.930619	1.14421	0.977582	1.16204	1.17318	1.28923	1.84135	1.73571	1.73943		-1.63182	-1.17036	-1.1503	-0.367828	0.0535022	-0.267511	0.0936288	0.113692	0.354452	1.45794	1.2573	1.2573
ENPP2	NM_015744	ectonucleotide pyrophosphatase/phosphodiesterase 2	-0.965407	-1.33404	-1.66161	-0.484607	-0.186454	-0.871321	-0.409769	-0.669696	0.390834	0.986223	0.759591	0.705195		-0.765312	-1.18328	-1.56642	-0.196408	0.140291	-0.649209	-0.115135	-0.417003	0.813689	1.51031	1.24327	1.18522
EPDR1	BC014708	ependymin related 1	-0.28987	-0.49014	-0.267874	-0.377516	-0.1745	-0.425921	0.153708	0.393711	0.344861	0.217556	0.458599	0.381004		-0.7783	-1.32931	-0.723199	-1.02625	-0.447694	-1.16401	0.433919	1.09513	0.957378	0.626772	1.28798	1.06758
EPPIN-WFDC6	AF346413	EPPIN-WFDC6 readthrough	0.0906792	-0.195289	0.131938	0.264354	0.132812	0.0227543	-0.176537	0.0237457	-0.0841679	-0.352858	-0.602244	-0.557212		0.723747	-0.325686	0.868496	1.33893	0.868496	0.470436	-0.253311	0.470436	0.108562	-0.868496	-1.77318	-1.62843
ESD	NM_016903	esterase D	-0.994905	-0.921944	-1.10343	-1.33644	-1.07942	-1.19077	-1.15023	-1.05804	-1.00036	-1.72498	-1.58207	-1.64089		0.879031	1.13453	0.477536	-0.398453	0.550535	0.14904	0.295038	0.623534	0.842531	-1.78544	-1.27444	-1.49344
EXOSC1	AK012015	exosome component 1	0.0390644	0.0554872	-0.0646093	0.611556	0.280356	0.391864	0.289146	0.0997846	0.0940802	0.0537964	-0.121389	-0.13187		-0.42358	-0.332813	-0.877416	2.16328	0.665626	1.16484	0.711009	-0.151279	-0.196662	-0.378196	-1.14972	-1.1951
EXOSC6	AK012102	exosome component 6	-0.926194	-0.910417	-0.719427	-1.19383	-0.657007	-0.955482	-0.808405	-0.504949	-0.628818	-0.230575	-0.100525	-0.291479		-0.816888	-0.75619	-0.179564	-1.60596	0.00252901	-0.907934	-0.452703	0.488109	0.0935754	1.30753	1.70206	1.12543
F13A1	NM_028784	coagulation factor XIII A chain	-0.408465	-0.016989	-0.379576	0.529765	1.07363	1.40706	5.27881	5.4269	3.44009	8.25259	8.7826	8.60578		-1.07568	-0.968363	-1.06742	-0.817021	-0.66843	-0.574872	0.490029	0.531304	-0.0162808	1.30728	1.45312	1.40634
F3	NM_010171	coagulation factor III, tissue factor	0.667196	0.794663	0.612948	1.57779	1.541	1.59101	1.50365	1.49189	1.99998	1.47377	1.50274	1.54884		-1.6079	-1.32725	-1.74823	0.520377	0.426826	0.543764	0.333275	0.309887	1.50266	0.263112	0.333275	0.450213
F7	NM_010172	coagulation factor VII	-0.11448	0.758009	0.365863	0.372515	0.193183	0.383541	1.95156	1.08147	2.26701	1.78668	2.44	2.33383		-1.33421	-0.414186	-0.82661	-0.82661	-1.01696	-0.816035	0.844235	-0.0757872	1.18263	0.675035	1.36241	1.24608
FAH	NM_010176	fumarylacetoacetate hydrolase	-0.153961	0.0656413	-0.234796	-0.277692	-0.151654	-0.548937	-0.599519	-0.838755	-0.541984	-0.933185	-0.774712	-0.749223		1.01711	1.7021	0.76802	0.61234	1.01711	-0.22833	-0.38401	-1.13127	-0.197194	-1.4115	-0.913321	-0.85105
FAM126A	NM_053090	family with sequence similarity 126 member A	1.14718	0.97457	1.09611	0.832795	0.858408	1.05351	0.634338	0.483504	0.797366	0.334375	0.335628	0.516767		1.36119	0.740899	1.18888	0.258453	0.361834	1.01658	-0.430755	-0.947661	0.155072	-1.46457	-1.43011	-0.80982
FAM216A	AK005211	family with sequence similarity 216 member A	-0.479299	-0.557457	-0.562301	-0.55432	-0.277781	-0.448637	-0.362031	-0.461395	-0.317589	-0.0859861	-0.149673	-0.187541		-0.659837	-1.14338	-1.14338	-1.08294	0.549025	-0.478508	0.06548	-0.538951	0.307253	1.69744	1.33479	1.09301
FAM3C	AK016470	family with sequence similarity 3 member C	0.401418	0.127413	-0.341788	0.313035	0.482752	0.268584	0.917339	1.28141	1.09618	1.3043	1.42469	1.40596		-0.549924	-1.00914	-1.80851	-0.702996	-0.41386	-0.771027	0.33449	0.946776	0.640633	0.980792	1.18489	1.16788
FAM43A	BC022623	family with sequence similarity 43 member A	1.54678	1.42831	1.52405	1.57085	0.90346	1.04816	1.6432	1.09595	2.39791	3.16405	3.21147	3.22434		-0.397586	-0.535544	-0.432076	-0.374593	-1.14486	-0.97241	-0.294118	-0.914927	0.579614	1.45335	1.51083	1.52232
FAM49B	BC011343	family with sequence similarity 49 member B	-0.432494	-0.619031	-0.975141	-0.800069	-0.752593	-0.847114	-1.26326	-1.06045	-1.36116	-1.62003	-1.39938	-1.47431		1.66199	1.15267	0.187644	0.670158	0.80419	0.536126	-0.562933	-0.0268062	-0.830996	-1.52796	-0.938221	-1.12587
FAM57B	AK005271	family with sequence similarity 57 member B	-0.0526301	-0.245038	-0.18413	0.166617	0.354451	0.198267	-0.00994374	-0.0548021	-0.170796	-0.267899	-0.0575427	-0.0800558		-0.0885293	-1.15088	-0.779058	1.08006	2.03617	1.23941	0.123941	-0.0885293	-0.72594	-1.25712	-0.141647	-0.247882
FAM69A	AK013580	family with sequence similarity 69 member A	0.659286	0.668016	0.731852	0.984751	0.963096	0.800027	0.9798	1.40837	0.887883	2.05919	2.04327	1.68546		-0.964037	-0.944594	-0.827938	-0.341869	-0.380754	-0.691838	-0.341869	0.49417	-0.516853	1.75795	1.71906	1.03857
FAM78B	AK021097	family with sequence similarity 78 member B	-0.627134	-0.524664	-0.59752	-0.420948	-0.367622	-0.639236	-0.170287	-0.159691	0.0794825	-0.118589	0.0687071	0.0262061		-1.23984	-0.841644	-1.13124	-0.479646	-0.298648	-1.27604	0.425347	0.461547	1.33034	0.606346	1.29414	1.14934
FANCL	NM_025923	Fanconi anemia complementation group L	-0.0196545	0.209302	0.1614	-0.478472	0.0562693	-0.281659	-0.352232	-0.430386	-0.527442	-0.484314	-0.596708	-0.59901		0.860431	1.62649	1.45996	-0.671691	1.12689	-0.00555117	-0.2387	-0.505156	-0.838226	-0.671691	-1.07137	-1.07137
FARP1	BC004009	FERM, ARH/RhoGEF and pleckstrin domain protein 1	-0.235288	-0.260824	-0.38259	-0.378577	-0.281204	-0.393378	0.00390263	-0.0666273	0.100271	-0.0317974	-0.121258	0.0891546		-0.42223	-0.532377	-1.19326	-1.19326	-0.642524	-1.24833	0.899533	0.514019	1.45027	0.734313	0.238652	1.39519
FBLN5	NM_011812	fibulin 5	1.12434	1.21576	1.29904	1.6655	1.53995	1.84413	1.06884	0.931558	1.01407	0.455814	0.617843	0.793314		-0.0261804	0.215485	0.408817	1.30298	0.988814	1.71381	-0.147013	-0.485345	-0.292012	-1.62117	-1.23451	-0.823676
FBLN7	AK005465	fibulin 7	-1.52018	-0.784752	-1.09788	-1.90982	-0.979414	-1.39315	-1.16458	-0.975163	-0.967704	2.10172	2.41009	1.90656		-0.749057	-0.269488	-0.476869	-1.0018	-0.399101	-0.664808	-0.515753	-0.399101	-0.39262	1.59694	1.79784	1.47381
FBXL15	BC016499	F-box and leucine rich repeat protein 15	0.135082	0.0450497	-0.0960418	0.0523117	0.563978	0.250452	0.109328	0.223358	0.158836	0.794474	0.856523	0.679254		-0.541373	-0.821125	-1.28738	-0.821125	0.764139	-0.199453	-0.634624	-0.292704	-0.479206	1.47906	1.69665	1.13714
FBXL6	NM_013909	F-box and leucine rich repeat protein 6	-0.881952	-0.830081	-0.762684	-0.492724	-0.559566	-0.413244	-0.646334	-0.857738	-0.648676	-0.744895	-0.870537	-0.80861		-1.08461	-0.767163	-0.322738	1.39148	0.94705	1.89939	0.375646	-0.957632	0.375646	-0.195759	-1.02112	-0.640185
FBXO33	BC020022	F-box protein 33	-0.465383	-0.427064	-0.38655	-0.215347	-0.158302	-0.329207	-0.37432	-0.263255	-0.0353063	0.238568	0.0414924	0.0655113		-1.2235	-1.04661	-0.869718	-0.117928	0.14741	-0.604381	-0.781273	-0.29482	0.678086	1.91633	1.03187	1.16454
FBXO6	NM_015797	F-box protein 6	-0.487255	-0.548145	-0.719851	-0.0651223	-0.0975448	-0.213655	-0.145889	-0.150857	0.377042	0.419609	0.304678	0.225702		-1.06722	-1.22831	-1.68473	0.0604085	-0.0201362	-0.315467	-0.154377	-0.154377	1.26858	1.37597	1.05379	0.865855
FCF1	AK003561	FCF1, rRNA-processing protein	-0.119852	-0.101719	-0.104353	-0.291731	-0.0329507	-0.388655	-0.654923	-0.649107	-0.491063	-0.59668	-0.454958	-0.481182		1.06285	1.15051	1.15051	0.31776	1.45731	-0.12053	-1.26008	-1.26008	-0.558819	-1.04094	-0.383503	-0.51499
FCGRT	NM_010189	Fc fragment of IgG receptor and transporter	1.27892	1.11886	0.948099	1.36354	1.40991	1.04729	1.52034	1.70717	1.2589	1.90015	2.17557	1.9521		-0.502175	-0.915985	-1.35566	-0.29527	-0.165955	-1.09703	0.118539	0.609938	-0.553901	1.10134	1.8255	1.23065
FDPS	AF309508	farnesyl diphosphate synthase	1.0321	1.23305	0.988618	1.49764	1.31198	1.11333	0.502828	0.945221	0.382108	0.0901912	0.181952	-0.0373163		0.500151	0.883653	0.42345	1.40138	1.03705	0.653552	-0.51613	0.34675	-0.746231	-1.30231	-1.12973	-1.55159
FDXR	NM_007997	ferredoxin reductase	0.135204	0.001725	-0.0817659	-0.223138	-0.191895	-0.518698	-0.107623	-0.103717	-0.205045	0.461073	0.351151	0.237396		0.581076	0.0726346	-0.217904	-0.726346	-0.617394	-1.81586	-0.326856	-0.290538	-0.690028	1.74323	1.34374	0.944249
FGF1	NM_010197	fibroblast growth factor 1	0.130312	-0.33336	0.00678551	-0.0525729	-0.127051	-0.0485674	0.562635	0.360119	0.089424	1.44573	1.39593	1.73114		-0.428291	-1.08318	-0.599133	-0.684553	-0.798448	-0.684553	0.183892	-0.100844	-0.485238	1.45097	1.37978	1.8496
FGF18	NM_008005	fibroblast growth factor 18	0.624768	0.306273	0.604683	0.672359	0.891988	0.94414	1.3281	1.59515	1.81674	1.06953	1.1665	1.16206		-0.903365	-1.61234	-0.949105	-0.789015	-0.285875	-0.171525	0.720405	1.3379	1.84104	0.125785	0.354485	0.331615
FIS1	NM_025562	fission, mitochondrial 1	0.811204	0.569022	0.545324	0.697314	0.64523	0.759426	0.67781	0.944337	0.58172	1.21456	1.31436	1.15461		-0.0596629	-0.964027	-1.03939	-0.474163	-0.662572	-0.248072	-0.549527	0.430201	-0.926345	1.44761	1.82443	1.22152
FJX1	NM_010218	four jointed box 1	0.592251	0.559503	0.611293	2.00841	0.916746	2.59079	2.93484	2.76824	2.45556	3.06277	3.51034	3.70138		-1.3195	-1.345	-1.3025	-0.112614	-1.03903	0.380339	0.669311	0.533324	0.269849	0.7798	1.16226	1.32375
FKBP1B	NM_016863	FK506 binding protein 1B	0.152132	0.11272	0.422258	1.14176	0.87692	0.688375	1.46729	1.27716	1.17557	0.884788	1.22349	1.12814		-1.6241	-1.71319	-1.02272	0.580962	0.00185611	-0.421337	1.31598	0.892789	0.670056	0.00185611	0.759149	0.558689
FKBP4	NM_010219	FK506 binding protein 4	-1.08824	-0.994777	-0.975304	-0.888615	-0.880123	-1.08893	-0.683254	-0.639761	-0.431202	-0.85528	-0.876546	-0.852231		-1.22578	-0.704171	-0.65201	-0.182563	-0.130402	-1.22578	0.912814	1.12146	2.21684	-0.0260804	-0.130402	0.0260803
FKBP7	NM_010222	FK506 binding protein 7	1.72074	1.70075	1.95804	2.45362	1.87764	1.94411	2.56937	2.9295	2.27886	3.08814	3.04724	3.12046		-1.21186	-1.24799	-0.778298	0.106884	-0.922818	-0.814428	0.323664	0.974002	-0.20022	1.26304	1.19078	1.31724
FLNB	BC003959	filamin B	-0.406546	-0.806333	-0.631032	-0.991461	-0.509795	-0.656218	-1.08037	-1.13291	-0.884697	-1.53368	-1.75183	-1.62266		1.3369	0.430526	0.838393	0.0226593	1.1103	0.770415	-0.181274	-0.294571	0.271911	-1.20094	-1.69945	-1.40488
FLT1	NM_010228	fms related tyrosine kinase 1	0.973246	0.613428	1.21494	1.12507	1.11999	1.55241	1.72778	1.60118	1.509	1.93685	2.10482	2.12106		-1.0554	-1.82167	-0.544551	-0.714835	-0.73612	0.179152	0.562289	0.285579	0.0940105	1.00928	1.34985	1.39242
FMOD	NM_021355	fibromodulin	0.811791	2.31929	2.8664	2.27242	2.92373	2.05678	4.68589	5.40228	3.88665	3.90501	5.20904	5.22808		-1.79012	-0.772008	-0.401175	-0.80572	-0.367462	-0.947311	0.825948	1.30466	0.286553	0.300038	1.17655	1.19004
FNBP1	BC003867	formin binding protein 1	0.0715759	0.0209146	-0.247648	-0.14831	-0.164816	-0.46073	-0.675392	-0.699837	-0.56478	-0.675205	-0.712293	-0.64266		1.61182	1.44334	0.53353	0.870497	0.8368	-0.174099	-0.915426	-0.982819	-0.511066	-0.915426	-1.01652	-0.780639
FOSL2	NM_008037	FOS like 2, AP-1 transcription factor subunit	-2.38493	-2.01571	-1.66135	-1.76695	-2.67259	-1.9829	-1.70459	-1.954	-2.21594	-0.625234	-0.591501	-0.76183		-0.999069	-0.474649	0.0497714	-0.110468	-1.42152	-0.41638	-0.00849759	-0.372678	-0.765993	1.5502	1.60846	1.36082
FOXP4	AK004693	forkhead box P4	-0.267126	-0.377573	-0.350391	-0.299576	-0.417632	-0.382269	-0.452217	-0.620847	-0.522527	-0.138047	0.0120466	-0.174708		0.36094	-0.274314	-0.101063	0.187689	-0.505315	-0.274314	-0.678566	-1.66032	-1.08282	1.11169	1.97795	0.938443
FRMD6	BC019939	FERM domain containing 6	0.461847	-0.131444	0.149953	0.38514	0.149652	0.23498	0.631127	0.575206	0.784561	0.900797	0.9335	1.10342		-0.145111	-1.72571	-0.975594	-0.33264	-0.975594	-0.761276	0.310315	0.176366	0.712161	1.03364	1.11401	1.56943
FUCA1	BC003235	alpha-L-fucosidase 1	0.456083	0.45035	0.324096	0.428267	0.467318	0.59241	0.7008	0.82946	0.715725	1.14185	1.35475	1.34391		-0.757543	-0.785258	-1.14555	-0.840688	-0.729828	-0.397248	-0.0923833	0.267912	-0.0369532	1.12708	1.70909	1.68138
FXYD1	NM_019503	FXYD domain containing ion transport regulator 1	0.317629	0.0740372	0.0399021	1.00631	1.34055	1.18321	2.68068	2.54384	2.1128	3.20325	3.51971	3.24717		-1.13702	-1.33283	-1.35633	-0.596577	-0.338104	-0.463424	0.711454	0.601799	0.265	1.11875	1.36939	1.15791
GABARAP	NM_019749	GABA type A receptor-associated protein	1.10048	1.26154	1.27883	1.78404	1.672	1.75901	1.09901	1.32492	1.52952	1.52424	1.65208	1.56221		-1.49326	-0.831124	-0.748357	1.32083	0.865611	1.23806	-1.49326	-0.582821	0.286238	0.244854	0.782843	0.410389
GADD45B	NM_008655	growth arrest and DNA damage inducible beta	0.0785978	-0.143905	0.0758498	-0.7461	-0.695114	-0.661892	-0.695452	-0.783565	-0.715171	-0.297215	-0.494522	-0.483785		1.7015	1.01255	1.7015	-0.897721	-0.741142	-0.615879	-0.741142	-0.991669	-0.803774	0.511493	-0.083509	-0.0521931
GADD45G	NM_011817	growth arrest and DNA damage inducible gamma	0.236655	-0.147448	0.134018	-0.50331	-0.247179	-0.439445	-0.202818	-0.192863	-0.250994	0.338955	0.268082	0.390287		0.94076	-0.320775	0.584943	-1.45292	-0.644246	-1.25884	-0.48251	-0.450163	-0.644246	1.26423	1.0378	1.42597
GANC	AK017994	glucosidase alpha, neutral C	0.214232	0.438332	0.299335	0.648723	-0.0302833	0.253446	0.68911	0.727677	0.656835	1.01592	1.13676	1.0063		-1.0433	-0.410442	-0.795661	0.167387	-1.70368	-0.933239	0.277449	0.387512	0.194903	1.18547	1.51565	1.15795
GAS6	NM_019521	growth arrest specific 6	3.10538	2.67545	2.8138	4.31434	4.17994	4.39092	4.55527	4.67955	5.11762	5.01799	5.1069	5.09978		-1.26968	-1.74616	-1.60211	0.0600214	-0.0840301	0.148668	0.337043	0.470014	0.957572	0.846764	0.946492	0.935411
GATAD2A	BC019178	GATA zinc finger domain containing 2A	-0.628592	-0.460775	-0.305252	-0.80274	-0.534198	-0.650754	-0.779268	-1.01561	-0.598181	-1.10641	-1.19493	-1.07655		0.471601	1.07289	1.60344	-0.12969	0.825302	0.400861	-0.05895	-0.907832	0.577711	-1.22616	-1.50912	-1.12005
GATM	NM_025961	glycine amidinotransferase	0.119489	-0.177567	-0.385174	-0.156742	0.125514	-0.150107	-0.573198	-1.02002	-0.684605	-1.478	-1.38881	-1.43217		1.20319	0.701863	0.350932	0.735286	1.21991	0.751997	0.0501331	-0.701863	-0.133688	-1.47057	-1.32017	-1.38702
GBE1	NM_028803	1,4-alpha-glucan branching enzyme 1	-1.00748	-1.22952	-1.21556	-1.64064	-1.48091	-1.6194	-1.32589	-1.34207	-1.61565	-0.482015	-0.632384	-0.643101		0.430386	-0.105567	-0.081205	-1.10439	-0.714604	-1.05566	-0.349182	-0.373543	-1.05566	1.72155	1.35612	1.33176
Gbp8	NM_029509	guanylate-binding protein 8	0.229809	-0.322504	-0.797433	1.99632	0.526891	2.02382	2.64611	2.32097	2.0055	2.92921	3.38917	3.17033		-1.02448	-1.41375	-1.75347	0.228253	-0.812154	0.242408	0.688296	0.454736	0.23533	0.886469	1.21204	1.05633
GCAT	NM_013847	glycine C-acetyltransferase	-0.338878	-0.02866	0.0680192	0.00912944	-0.0929771	-0.060607	-0.359439	-0.323956	-0.117098	-0.625057	-0.747058	-0.714035		-0.216228	0.856264	1.20223	0.994651	0.648685	0.752475	-0.285422	-0.147035	0.544895	-1.21953	-1.63469	-1.4963
GCLM	NM_008129	glutamate-cysteine ligase modifier subunit	-0.19084	-0.158674	0.0289496	-0.545347	-0.761522	-0.582496	-0.34098	-0.304917	-0.0228139	-0.337565	-0.394087	-0.492346		0.646427	0.774998	1.58928	-0.896427	-1.79642	-1.025	0.0035714	0.175	1.375	0.0035714	-0.210714	-0.639284
GDE1	NM_019580	glycerophosphodiester phosphodiesterase 1	-0.193645	-0.281324	-0.419937	-0.547754	-0.300974	-0.381792	0.0286776	0.00625681	-0.138623	0.0911523	0.0390423	0.116159		-0.115626	-0.518451	-1.14507	-1.72693	-0.607967	-0.966034	0.869058	0.779541	0.108166	1.13761	0.913816	1.27188
GEM	NM_010276	GTP binding protein overexpressed in skeletal muscle	-0.867352	-1.06637	-0.762623	-1.19275	-1.05891	-1.34444	-1.28212	-1.19172	-0.989917	-0.196833	-0.162354	-0.460933		0.0266618	-0.465556	0.297382	-0.760887	-0.440945	-1.13005	-0.982385	-0.760887	-0.268669	1.67559	1.77404	1.03571
GGA2	AK004632	golgi associated, gamma adaptin ear containing, ARF binding protein 2	0.267166	0.315068	0.228147	0.816519	0.721978	0.740055	0.527424	0.606863	0.873909	0.455795	0.619163	0.642846		-1.41072	-1.17495	-1.59935	1.18281	0.711257	0.805567	-0.184691	0.19255	1.41858	-0.514777	0.239705	0.334016
GGACT	BC006662	gamma-glutamylamine cyclotransferase	0.724856	0.407847	0.462594	0.737254	0.544989	0.495079	0.506629	0.706275	0.606611	1.03401	1.17786	1.27489		-0.0115811	-1.08863	-0.914912	0.0579059	-0.636964	-0.775938	-0.741195	-0.0463247	-0.39376	1.06547	1.58662	1.89931
GGT5	NM_011820	gamma-glutamyltransferase 5	0.284957	-0.513698	-0.184224	0.42731	0.170742	0.0662127	0.595279	0.697386	0.0498022	1.75782	2.35207	1.86855		-0.395041	-1.28038	-0.910556	-0.226939	-0.518317	-0.630385	-0.0364222	0.0756462	-0.652799	1.26357	1.92478	1.38685
GHRH	NM_010285	growth hormone releasing hormone	0.204769	0.186436	0.0777065	0.275674	0.350599	0.299965	0.373747	0.250244	0.428701	0.100403	0.0803693	0.141322		-0.260343	-0.344778	-1.27357	0.415141	1.00619	0.584012	1.17506	0.161835	1.68167	-1.1047	-1.27357	-0.766956
GJA1	BC006894	gap junction protein alpha 1	1.75652	1.68109	1.80364	0.537099	1.50993	0.480763	0.251216	-0.108089	-0.0654615	0.0540702	-0.151279	-0.133631		1.38604	1.28755	1.43529	-0.115931	1.07826	-0.189799	-0.472958	-0.916164	-0.866919	-0.719184	-0.965409	-0.940787
GK2	NM_010294	glycerol kinase 2	0.180854	0.318994	0.110018	-0.328383	-0.253548	-0.267337	-0.156294	-0.3604	-0.0512854	-0.0642988	-0.145686	-0.072483		1.29531	1.96489	0.960525	-1.14386	-0.761246	-0.8569	-0.330803	-1.28734	0.195293	0.147466	-0.282976	0.0996395
GLUL	NM_008131	glutamate-ammonia ligase	1.08333	0.892379	1.25595	0.209126	0.62921	0.417317	0.362355	0.383906	0.348387	0.618549	0.634023	0.626241		1.449	0.848326	2.01807	-1.30147	0.0263455	-0.637562	-0.82725	-0.76402	-0.858864	-0.00526909	0.0263455	0.0263455
Gm44196	AK020861	predicted gene, 44196	-0.105717	-0.184584	-0.316131	-0.422932	-0.360491	-0.219205	0.0855723	0.160298	-0.0580099	-0.0434001	0.0427879	-0.00835357		0.0498808	-0.331027	-1.09284	-1.637	-1.3105	-0.548689	1.13819	1.5191	0.321958	0.430789	0.866112	0.594035
GNAO1	NM_010308	G protein subunit alpha o1	1.15794	1.22928	1.05103	1.52083	1.35521	1.3261	1.61786	1.38583	1.69125	0.973342	0.892149	1.07642		-0.446275	-0.172646	-0.876262	0.960956	0.33552	0.218251	1.35185	0.452789	1.62548	-1.18898	-1.5017	-0.758992
GNG2	NM_010315	G protein subunit gamma 2	-2.00191	-1.51947	-2.02933	-2.05866	-2.1582	-2.29294	-2.88838	-2.57149	-2.84427	-2.08446	-1.91998	-2.06324		0.513657	1.73624	0.437245	0.360833	0.106127	-0.22499	-1.75323	-0.938166	-1.62587	0.309892	0.717422	0.360833
GOLM1	BC011152	golgi membrane protein 1	-0.580195	-0.285193	-0.529287	-0.603815	-0.232094	-0.763867	-1.14614	-0.928708	-0.877201	-1.08435	-1.7279	-1.42409		0.600918	1.25036	0.712891	0.556129	1.38472	0.197818	-0.675566	-0.182888	-0.0709158	-0.518805	-1.97445	-1.28022
GOSR2	AK009890	golgi SNAP receptor complex member 2	0.650421	0.452555	0.631474	0.902908	1.13463	0.922339	1.24075	1.08512	1.1925	0.771111	0.857353	0.956007		-1.02573	-1.84906	-1.10806	0.00343043	0.950259	0.0857635	1.40309	0.785593	1.19726	-0.531733	-0.161235	0.250429
GPA33	NM_021610	glycoprotein A33	-0.188374	-0.07015	0.0533685	0.301921	0.256097	0.115967	0.0273044	-0.173103	0.0389438	-0.241811	-0.172813	-0.305294		-0.823786	-0.209148	0.40549	1.68599	1.48111	0.764029	0.303051	-0.721346	0.354271	-1.07988	-0.721346	-1.43842
GPC1	NM_016696	glypican 1	0.716028	1.14054	1.30324	0.103794	0.0633435	0.0594529	0.34267	0.647905	0.870716	1.38275	1.52454	1.69869		-0.168895	0.540464	0.810696	-1.21604	-1.2836	-1.2836	-0.810696	-0.287121	0.0844475	0.945812	1.18226	1.48628
GPER1	AK018203	G protein-coupled estrogen receptor 1	0.984438	0.597107	0.760405	1.11551	1.21122	1.38212	0.938964	0.866827	0.885944	0.557926	0.554397	0.542477		0.408216	-0.960509	-0.384204	0.912483	1.23666	1.84898	0.26414	0.0120063	0.0840444	-1.10458	-1.1406	-1.17662
GPM6B	AF254875	glycoprotein M6B	-0.138018	-0.0587931	-0.424985	-0.169685	-0.393804	-0.81324	-0.402305	0.028967	-0.0393281	1.89139	1.5641	1.51551		-0.392312	-0.303696	-0.702469	-0.425543	-0.669238	-1.13447	-0.680315	-0.204002	-0.281542	1.85633	1.49079	1.44648
GPNMB	NM_053110	glycoprotein nmb	-4.50104	-4.64612	-4.43624	-4.4076	-4.20801	-4.6782	-4.27685	-3.61247	-1.00301	-0.927422	-0.746554	-1.09642		-0.757429	-0.845731	-0.722109	-0.704448	-0.586713	-0.863391	-0.627921	-0.233508	1.30294	1.34414	1.4501	1.24407
GPX4	NM_008162	glutathione peroxidase 4	-0.249819	-0.557969	-0.55354	-0.377574	-0.557845	-0.429343	-0.348458	-0.24402	-0.342953	-0.097638	0.0103037	-0.00931332		0.313384	-1.22055	-1.17107	-0.329878	-1.22055	-0.577286	-0.181433	0.362866	-0.131951	1.05561	1.59991	1.50094
GRAMD2B	AK018691	GRAM domain containing 2B	0.703342	0.694486	0.72222	1.03753	0.972144	1.13359	1.43526	1.65934	1.36933	2.02968	2.31401	2.0645		-1.13468	-1.15231	-1.0994	-0.535003	-0.658465	-0.376266	0.170496	0.55852	0.0470333	1.21111	1.70495	1.26402
GREM1	NM_011824	gremlin 1, DAN family BMP antagonist	-1.53579	-1.58023	-1.53851	-3.02003	-2.44965	-2.23536	-2.48049	-2.85262	-1.90433	-0.453957	-0.842345	-0.557724		0.287663	0.241172	0.287663	-1.4325	-0.770007	-0.525929	-0.804875	-1.23492	-0.130756	1.55454	1.10126	1.42669
GRHPR	NM_080289	glyoxylate and hydroxypyruvate reductase	-0.647959	-0.992532	-1.02357	-1.1458	-1.00954	-1.37593	-0.726508	-0.725357	-1.00515	-0.381881	-0.513824	-0.292275		0.521745	-0.516655	-0.608278	-1.00531	-0.577737	-1.70776	0.277416	0.277416	-0.577737	1.34636	0.949322	1.62123
GSTM3	NM_010360	glutathione S-transferase mu 3	0.873285	0.925214	0.890739	1.30981	1.12267	1.37324	1.98829	2.2243	1.27866	2.91693	3.08598	2.8828		-1.02818	-0.957203	-1.00452	-0.507682	-0.732442	-0.436705	0.296723	0.568801	-0.543171	1.39687	1.59797	1.34955
GSTO1	NM_010362	glutathione S-transferase omega 1	-0.177749	-0.328119	-0.248504	-0.524868	-0.474328	-0.437165	-0.553141	-0.665377	-0.484114	-0.568984	-0.484844	-0.528065		1.98087	0.90366	1.47817	-0.460807	-0.101737	0.113706	-0.676249	-1.53802	-0.173551	-0.819877	-0.173551	-0.532621
Gstt3	BC003903	glutathione S-transferase, theta 3	-0.404223	-1.02219	-0.881562	-0.802017	-1.00052	-1.11354	-0.215926	-0.679632	-0.531169	0.363085	0.365544	0.18473		0.143657	-1.0056	-0.746089	-0.597798	-0.968525	-1.17243	0.477311	-0.375362	-0.0973159	1.55242	1.57096	1.21877
GTPBP3	AF361482	GTP binding protein 3, mitochondrial	-0.207924	0.295299	-0.151468	0.886747	0.71395	0.653888	0.865193	0.484574	0.55051	0.273017	0.449442	0.377388		-1.84069	-0.379597	-1.6688	1.31069	0.795006	0.623113	1.25339	0.136082	0.336624	-0.465544	0.0501355	-0.150407
HABP4	NM_019986	hyaluronan binding protein 4	-0.0762946	0.0193672	-0.0153046	0.427939	0.646728	0.297922	0.480736	0.62756	1.06815	0.847426	1.06183	0.783859		-1.48588	-1.23581	-1.33584	-0.210483	0.33969	-0.535585	-0.0854436	0.289675	1.39002	0.839848	1.36501	0.664793
HACD2	NM_023587	3-hydroxyacyl-CoA dehydratase 2	0.842782	0.716296	0.833739	0.773221	0.482399	0.965879	0.935187	1.08507	0.807276	1.58918	1.58399	1.52565		-0.472128	-0.800564	-0.499498	-0.663716	-1.45744	-0.116321	-0.198431	0.212115	-0.554237	1.5806	1.55323	1.41638
HADHB	BC005585	hydroxyacyl-CoA dehydrogenase trifunctional multienzyme complex subunit beta	0.39758	0.150948	0.226867	-0.173908	-0.0557386	-0.129067	0.03017	0.139334	0.0449374	0.17021	0.350914	0.301906		1.51584	0.158371	0.59276	-1.57918	-0.9819	-1.36199	-0.493212	0.104072	-0.438914	0.266968	1.24434	0.97285
HAS2	NM_008216	hyaluronan synthase 2	0.0582189	-0.17068	-0.233222	-0.346774	0.141072	-0.100786	-0.453066	-0.655346	0.119786	-1.1293	-1.01682	-1.23814		0.978745	0.508948	0.386392	0.14128	1.14215	0.65193	-0.0629801	-0.491926	1.1013	-1.45195	-1.22726	-1.67663
HDAC11	BC016208	histone deacetylase 11	-0.142072	-0.0117806	-0.230217	0.335241	0.252061	0.319552	0.73949	1.32991	1.21536	1.50588	1.33307	1.14498		-1.24394	-1.03924	-1.38565	-0.488127	-0.629841	-0.519619	0.141714	1.07073	0.897524	1.35416	1.07073	0.771556
HDAC5	NM_010412	histone deacetylase 5	-1.00386	-0.905425	-0.884267	-0.377859	-0.50506	-0.398078	0.0865223	-0.137658	0.065291	0.103303	-0.117087	0.00752166		-1.61415	-1.39432	-1.32104	-0.0997394	-0.417277	-0.148591	1.04828	0.486484	0.99943	1.07271	0.535336	0.852874
HDDC3	AK004078	HD domain containing 3	-0.984991	-0.92775	-1.06143	-1.32011	-0.960002	-1.18142	-0.819906	-0.773954	-1.07984	-0.584085	-0.605431	-0.596621		-0.304685	-0.0945575	-0.640889	-1.73355	-0.220634	-1.1452	0.367724	0.577851	-0.724941	1.37634	1.25026	1.29229
HDGF	NM_008231	heparin binding growth factor	-0.351021	-0.191257	-0.386978	-0.757653	-0.79067	-0.742296	-0.691527	-0.885003	-0.909309	-0.656651	-0.756194	-0.785563		1.36614	2.07125	1.18987	-0.440691	-0.572899	-0.352553	-0.132207	-1.01359	-1.10173	-9.85022e-08	-0.440691	-0.572899
HES6	NM_019479	hes family bHLH transcription factor 6	0.857009	0.553483	0.49099	1.23561	1.18457	1.10607	1.05277	1	1.09849	1.59492	1.5643	1.38226		-0.676254	-1.57793	-1.75244	0.429022	0.254504	0.0509009	-0.123617	-0.269047	0.0218147	1.44704	1.35978	0.836229
HEXA	NM_010421	hexosaminidase subunit alpha	0.349366	0.255913	0.0575658	0.517182	0.439503	0.636006	0.473211	1.05935	0.952684	1.54929	1.68201	1.78649		-0.790887	-0.944236	-1.28501	-0.501226	-0.637537	-0.29676	-0.58642	0.418872	0.231444	1.25378	1.47528	1.66271
HEXIM1	BC022111	hexamethylene bisacetamide inducible 1	0.694901	0.54898	0.554285	0.357643	0.385237	0.495777	0.625452	0.429679	0.560319	0.91976	0.945781	0.739687		0.441213	-0.292686	-0.292686	-1.28869	-1.13143	-0.554792	0.126685	-0.921742	-0.240264	1.6469	1.80417	0.70332
HFE	NM_010424	hemochromatosis	0.753922	0.673876	0.700483	0.992387	0.740961	0.902508	1.31221	1.65656	1.2697	1.49829	2.00656	2.00054		-0.926323	-1.08801	-1.02738	-0.441266	-0.946533	-0.623163	0.205475	0.912849	0.124632	0.589478	1.62022	1.60001
HIGD1A	AK008756	HIG1 hypoxia inducible domain family member 1A	-0.993321	-1.5456	-1.58955	-1.94323	-1.83273	-1.61085	-0.937255	-0.892791	-0.533331	0.343531	-0.0982401	0.401688		-0.0662737	-0.751442	-0.800382	-1.22861	-1.09403	-0.824853	-0.00509797	0.0560778	0.496543	1.561	1.02265	1.63441
HINT1	AK012433	histidine triad nucleotide binding protein 1	-0.375052	-0.294379	-0.0385244	-0.459812	-0.566155	-0.432115	-0.136225	0.019228	-0.379311	1.06043	1.26535	0.796685		-0.655894	-0.514785	-0.122817	-0.781324	-0.95379	-0.734288	-0.279604	-0.0287443	-0.655894	1.60184	1.9311	1.1942
HIPK1	AF071070	homeodomain interacting protein kinase 1	-0.753906	-0.68843	-0.77743	-0.520265	-0.545354	-0.776453	-0.463541	-0.462403	-0.444924	-0.817291	-0.914225	-0.75001		-0.555521	-0.188571	-0.738995	0.851119	0.667644	-0.738995	1.21807	1.21807	1.34038	-0.983628	-1.53405	-0.555521
HIST1H1C	AK002321	histone cluster 1 H1 family member c	-1.475	-1.55511	-1.92685	-2.0048	-1.91993	-1.49828	-0.96588	-0.507557	-0.863479	0.121411	0.42711	0.190753		-0.547596	-0.638703	-1.06008	-1.1398	-1.04869	-0.570372	0.0332163	0.557086	0.15849	1.27456	1.6276	1.35428
Hist1h1e	NM_015787	histone cluster 1, H1e	-2.05908	-2.12209	-1.93201	-2.85763	-2.65739	-3.24521	-2.62771	-2.73055	-2.75285	-1.67175	-1.65422	-1.85364		0.543103	0.42943	0.789393	-0.972532	-0.593624	-1.7114	-0.536788	-0.726242	-0.764133	1.28197	1.31987	0.940957
HLA-A	M34961	major histocompatibility complex, class I, A	-1.70624	-2.51501	-1.87339	-1.7798	-2.43309	-1.85377	-1.16678	-1.54012	-0.922661	-0.550214	-0.860282	-0.51988		-0.346087	-1.5475	-0.583404	-0.449913	-1.41401	-0.553739	0.454857	-0.0939378	0.825665	1.37446	0.914658	1.41896
HLA-A	NM_010394	major histocompatibility complex, class I, A	-2.0293	-2.368	-2.39919	-1.71429	-2.20655	-2.00659	-1.84526	-1.86017	-1.24481	-1.09577	-1.20639	-0.980794		-0.564464	-1.24382	-1.30376	0.0749288	-0.924123	-0.524502	-0.204806	-0.224787	1.01404	1.29377	1.07398	1.53354
HLX	NM_008250	H2.0 like homeobox	1.00125	0.993402	1.14285	0.604341	0.491659	0.53001	0.470336	0.213059	0.385707	0.618452	0.637037	0.676664		1.29723	1.26052	1.81123	-0.171333	-0.575188	-0.428332	-0.648617	-1.60318	-0.94233	-0.0979044	-0.0244761	0.122381
Hmgb3	NM_008253	high mobility group box 3	-0.113874	-0.222525	-0.179417	-0.729573	-0.223923	-0.278904	-0.658283	-1.04262	-0.879833	-1.01371	-1.17236	-0.766082		1.29136	1.00487	1.10905	-0.323383	1.00487	0.848609	-0.141073	-1.13076	-0.714047	-1.05262	-1.46933	-0.42756
HNRNPA0	AK019388	heterogeneous nuclear ribonucleoprotein A0	-0.428397	0.0738983	0.720815	-0.977426	-0.782351	-1.02022	-0.996896	-1.50083	-1.03583	-0.158223	0.116374	-0.0559012		0.115574	0.886066	1.8877	-0.731967	-0.42377	-0.793606	-0.762787	-1.53328	-0.824426	0.531639	0.963115	0.685738
HNRNPD	NM_007516	heterogeneous nuclear ribonucleoprotein D	-0.105698	0.334416	0.0727756	-0.305822	-0.172742	-0.238587	-0.488141	-0.816608	-1.43202	-1.07068	-1.22591	-1.10632		0.771833	1.5466	1.08878	0.419666	0.666183	0.542924	0.102715	-0.47836	-1.55247	-0.918569	-1.2003	-0.989003
HNRNPF	BC018185	heterogeneous nuclear ribonucleoprotein F	-0.417662	-0.430042	-0.251241	-0.254584	-0.255986	-0.397527	-0.54048	-0.286106	-0.442839	-0.947782	-0.747233	-0.73311		0.246556	0.202396	0.997263	0.997263	0.953103	0.334874	-0.283355	0.820626	0.158237	-2.09388	-1.2107	-1.12238
HNRNPH1	NM_021510	heterogeneous nuclear ribonucleoprotein H1	0.0673857	0.363141	0.142712	0.433172	0.217084	0.250106	0.130173	-0.112827	-0.233715	-0.397838	-0.471222	-0.385844		0.224989	1.15708	0.449977	1.38207	0.707107	0.80353	0.417836	-0.353553	-0.739248	-1.28565	-1.51064	-1.25351
HOGA1	NM_026152	4-hydroxy-2-oxoglutarate aldolase 1	-0.52955	-0.252179	-0.711076	-0.0840006	-0.0307095	-0.0538507	-0.551974	-0.400024	-0.290368	-0.672951	-0.778332	-0.782742		-0.364291	0.622821	-0.998863	1.22214	1.39841	1.3279	-0.434799	0.0940106	0.481805	-0.857847	-1.24564	-1.24564
HOMER3	BC005773	homer scaffolding protein 3	-0.781829	-1.04298	-1.03201	-0.196871	-0.188501	-0.193342	-0.0250204	-0.271501	0.696615	0.288689	0.314329	0.448347		-1.09295	-1.55501	-1.53724	-0.0622005	-0.0444289	-0.0444289	0.239916	-0.186602	1.53724	0.808607	0.84415	1.09295
HSD11B1	NM_008288	hydroxysteroid 11-beta dehydrogenase 1	-0.61698	-0.393648	-0.407617	-0.321937	-0.584258	-0.211128	-0.0882768	0.142643	-0.0241749	2.25245	2.15074	2.58363		-0.826618	-0.63522	-0.651863	-0.576968	-0.793332	-0.48543	-0.38557	-0.194172	-0.327319	1.5617	1.47848	1.83631
HSD17B8	NM_013543	hydroxysteroid 17-beta dehydrogenase 8	-0.114734	-0.381089	-0.189846	-0.323247	-0.00208754	-0.150583	0.271082	0.130935	0.55111	0.517567	0.709899	0.658847		-0.641479	-1.33197	-0.846071	-1.17853	-0.360166	-0.743775	0.33033	-0.0277051	1.0464	0.969678	1.45558	1.32771
Hspa1b	M12573	heat shock protein 1B	0.814504	0.850484	0.873161	0.922373	1.22759	1.35325	1.91753	1.61048	1.83828	2.5881	2.44221	2.27098		-1.15033	-1.08885	-1.0581	-0.981242	-0.504712	-0.320249	0.555952	0.0794217	0.432976	1.58587	1.35529	1.09397
HSPA8	AK004608	heat shock protein family A (Hsp70) member 8	0.871984	0.908966	0.871981	0.287268	0.669227	0.527415	0.144012	-0.328204	0.305408	0.967834	0.821739	0.729612		0.776776	0.878649	0.776776	-0.700372	0.267415	-0.0891384	-1.08239	-2.27939	-0.649436	1.03146	0.649436	0.420223
HSPB2	NM_024441	heat shock protein family B (small) member 2	0.343909	0.348706	0.174059	0.28547	0.0760765	0.240731	0.405969	0.611956	0.287338	0.852164	0.917906	0.977921		-0.396754	-0.363919	-0.954945	-0.560928	-1.25046	-0.725102	-0.16691	0.489786	-0.560928	1.27782	1.50766	1.70467
HTRA1	NM_019564	HtrA serine peptidase 1	0.195825	-0.226964	-0.296033	0.821906	0.608381	0.884563	1.5699	1.92165	1.09368	2.41131	2.65419	2.3871		-0.945116	-1.36517	-1.43355	-0.33946	-0.544601	-0.280848	0.393188	0.73509	-0.0757069	1.21375	1.4482	1.19422
HVCN1	BC021548	hydrogen voltage gated channel 1	-1.18779	-0.258345	-0.0418955	0.300471	0.365906	0.351931	0.76009	1.03039	1.388	1.74669	1.77939	1.84041		-1.99653	-1.00005	-0.764324	-0.40002	-0.325016	-0.346446	0.0928618	0.382162	0.767895	1.15363	1.18577	1.25006
Hyal6	AK016575	hyaluronoglucosaminidase 6	0.693226	0.845127	0.767233	-0.101876	-0.313687	0.6703	0.27424	1.32361	-0.00650368	2.19505	2.83099	2.65706		-0.27937	-0.128698	-0.204034	-1.02331	-1.22107	-0.298204	-0.674882	0.313899	-0.938557	1.14259	1.73586	1.57577
HYPK	BC021588	huntingtin interacting protein K	-0.00271619	0.173704	0.152394	0.48742	0.00918779	0.311449	-0.0223343	0.0905541	-0.161696	-0.43044	-0.377684	-0.818575		0.138089	0.615549	0.559378	1.5143	0.166175	1.00875	0.0819172	0.390862	-0.311285	-1.0696	-0.929175	-2.16495
ICA1L	AK006525	islet cell autoantigen 1 like	0.283463	0.124762	0.222025	0.214072	0.20359	0.177732	0.0113041	0.0206204	0.0350367	0.193013	0.133555	0.138446		1.58203	-0.292968	0.878904	0.761717	0.644529	0.410155	-1.58203	-1.46484	-1.23047	0.527342	-0.175781	-0.0585936
ICAM5	NM_008319	intercellular adhesion molecule 5	0.198979	-0.316531	0.269608	0.0950998	0.617872	0.721137	1.70269	1.29411	1.74802	1.21697	1.20631	1.21166		-0.947316	-1.72819	-0.842198	-1.09749	-0.316606	-0.166437	1.30522	0.689526	1.3803	0.584408	0.569391	0.569391
ID1	AK008264	inhibitor of DNA binding 1, HLH protein	-2.35037	-2.57367	-2.55787	-3.65404	-3.25647	-4.31562	-4.28765	-4.42034	-3.89043	-3.29325	-3.70311	-3.24817		1.56258	1.25357	1.26762	-0.263356	0.284424	-1.20441	-1.16228	-1.34487	-0.600452	0.242287	-0.333584	0.29847
ID2	NM_010496	inhibitor of DNA binding 2	-1.72194	-1.39266	-1.95619	-3.2257	-2.36247	-3.68001	-3.63998	-3.25523	-4.19	-2.44556	-3.00573	-2.82241		1.27491	1.66119	0.99398	-0.492601	0.525766	-1.01934	-0.97252	-0.527717	-1.61632	0.420417	-0.235083	-0.0126807
ID3	NM_008321	inhibitor of DNA binding 3, HLH protein	0.329892	0.554313	0.386571	-1.48312	-1.64348	-2.39295	-1.6738	-1.55177	-3.16491	-0.558779	-0.756616	-0.677141		1.20699	1.39918	1.25941	-0.374182	-0.513955	-1.16914	-0.540162	-0.435333	-1.84179	0.429509	0.254794	0.32468
IDH2	NM_008322	isocitrate dehydrogenase (NADP(+)) 2, mitochondrial	-0.394729	-0.477868	-0.513955	-0.360607	-0.385903	-0.481848	-0.605203	-0.703084	-0.646147	-0.504067	-0.420037	-0.433143		0.950285	0.122617	-0.153272	1.22617	0.950285	0.122617	-1.0729	-1.90057	-1.44075	-0.0613088	0.674396	0.582433
Ifi27l2a/Ifi27l2b	AK010014	interferon, alpha-inducible protein 27 like 2A	0.338853	0.792103	1.15965	1.27108	1.22764	1.60675	-0.273955	-0.569793	-1.53926	-2.23739	-1.92331	-2.66088		0.3751	0.669509	0.911579	0.983546	0.957376	1.20599	-0.0239889	-0.220262	-0.854878	-1.31285	-1.10349	-1.58763
Ifi47	NM_008330	interferon gamma inducible protein 47	1.27779	0.635599	0.850475	1.10034	1.46203	1.18375	1.23135	1.57928	0.996433	2.39021	2.72882	2.28432		-0.300529	-1.27852	-0.957617	-0.575589	-0.0254685	-0.45334	-0.376934	0.157905	-0.7284	1.39568	1.91523	1.22758
IFT122	AF296075	intraflagellar transport 122	0.318917	0.267499	0.149423	0.086112	0.271546	0.0811919	0.259542	0.163049	0.465912	0.80107	1.08516	0.760332		-0.226954	-0.381696	-0.753076	-0.938766	-0.381696	-0.969714	-0.412644	-0.722128	0.23727	1.25857	2.15607	1.13477
IGDCC4	NM_020043	immunoglobulin superfamily DCC subclass member 4	2.10206	2.21068	2.46143	3.66498	3.21287	3.22554	3.80698	3.52018	3.11593	3.35934	3.54709	3.50494		-1.81719	-1.62575	-1.19067	0.897717	0.114571	0.149378	1.15877	0.654071	-0.042058	0.37562	0.706281	0.619265
IGF1R	AF056187	insulin like growth factor 1 receptor	-0.135683	-0.155713	-0.12706	-0.378198	-0.266127	-0.617024	-0.686065	-0.984101	-0.337038	-1.12672	-1.03036	-0.860259		1.13251	1.07869	1.15942	0.486644	0.782667	-0.159225	-0.347603	-1.12803	0.594289	-1.5317	-1.26258	-0.805093
IGF1R	AK020732	insulin like growth factor 1 receptor	0.184554	0.0135252	-0.304185	0.102156	-0.162561	-0.228845	-0.345721	-0.783188	-0.278116	-0.976111	-1.05047	-0.7605		1.35636	0.947044	0.200645	1.16374	0.537728	0.369186	0.0802579	-0.95507	0.2488	-1.43662	-1.60516	-0.906915
IGF2	NM_010514	insulin like growth factor 2	-1.0098	-0.987809	-1.10772	0.0121309	-0.627017	-1.00292	1.92658	2.47906	0.654969	4.1715	4.07532	3.97578		-0.949067	-0.939838	-0.995213	-0.478379	-0.773713	-0.944453	0.407622	0.661425	-0.183045	1.44129	1.39976	1.35361
IGFBP5	L12447	insulin like growth factor binding protein 5	1.15351	1.4988	1.80884	2.50863	2.09336	1.99213	2.78453	2.31247	1.86778	4.09267	4.59573	4.31935		-1.25411	-0.948229	-0.677306	-0.0655458	-0.432602	-0.519996	0.170419	-0.240335	-0.62487	1.31529	1.761	1.51629
IGFBP6	NM_008344	insulin like growth factor binding protein 6	-0.135156	-0.294534	-0.116951	-0.770103	-0.372135	-0.391651	0.236817	0.0470833	0.741066	0.701013	0.806635	0.636018		-0.439053	-0.723332	-0.401149	-1.63302	-0.874948	-0.912852	0.28112	-0.0789664	1.22872	1.15291	1.36138	1.0392
IGHM	BC018315	immunoglobulin heavy constant mu	0.268936	0.316184	0.110486	0.182101	-0.136848	-0.448436	0.0226686	-0.142353	-0.179525	2.58559	3.76369	3.11384		-0.353529	-0.319371	-0.462832	-0.415012	-0.633619	-0.845395	-0.524316	-0.633619	-0.660945	1.23137	2.03066	1.58661
IKZF5	AK009564	IKAROS family zinc finger 5	0.109894	0.0207127	0.161137	-0.0115158	0.0893801	-0.0276773	-0.128726	-0.0927299	-0.060071	-0.32604	-0.114269	-0.211935		1.14681	0.498352	1.50706	0.282199	1.00271	0.138098	-0.582411	-0.294208	-0.0780551	-2.02343	-0.43831	-1.15882
IL11RA	NM_010549	interleukin 11 receptor subunit alpha	1.26012	1.19623	1.22946	1.96532	1.67935	1.62109	2.43538	2.44272	1.59747	2.9145	3.03974	2.90436		-1.10214	-1.18867	-1.1454	-0.078123	-0.496382	-0.582918	0.599744	0.599744	-0.611763	1.27761	1.46511	1.26319
IL17RD	AK012666	interleukin 17 receptor D	0.510626	0.652329	0.399987	1.19855	1.02601	1.46752	1.28084	0.981956	1.10072	0.591369	0.377618	0.701025		-0.949934	-0.567227	-1.25063	0.936266	0.47155	1.67434	1.15496	0.334869	0.662904	-0.731244	-1.30531	-0.430546
IL1RL1	D13695	interleukin 1 receptor like 1	-1.7326	-1.41412	-1.70019	-2.18157	-1.79477	-2.28989	-2.26336	-2.82604	-3.16135	-2.88475	-2.73322	-2.97117		1.02541	1.57459	1.0769	0.253136	0.922443	0.0643566	0.115842	-0.862377	-1.42871	-0.948186	-0.69076	-1.10264
IL33	BC003847	interleukin 33	-2.87432	-2.63891	-2.29152	-2.53445	-1.64501	-2.13817	-0.72397	-0.679468	-1.83542	0.906305	0.981568	0.805001		-1.13857	-0.979699	-0.73794	-0.903717	-0.295867	-0.634329	0.346521	0.37415	-0.427107	1.47243	1.52078	1.40335
IL34	AK008082	interleukin 34	-0.529383	-0.154476	-0.722147	-0.487655	-0.283737	0.0637363	0.0924276	0.307648	-0.155863	0.678382	0.666263	0.827821		-1.08896	-0.344483	-1.4612	-1.01059	-0.599172	0.0669374	0.125712	0.556724	-0.364074	1.28161	1.26202	1.57548
ING2	NM_023503	inhibitor of growth family member 2	-0.33278	-0.306146	-0.49937	-0.033527	-0.103912	-0.0385884	-0.389343	-0.423556	-0.514302	-0.156641	-0.104933	-0.277163		-0.378548	-0.263546	-1.35607	1.34648	0.943975	1.28898	-0.723554	-0.896057	-1.41357	0.598969	0.943975	-0.0910433
INO80B	NM_023547	INO80 complex subunit B	-0.0114295	-0.192794	-0.00583607	0.0388252	-0.155009	0.12613	0.0883893	0.284246	0.461865	0.521563	0.498898	0.483667		-0.717485	-1.40627	-0.717485	-0.526155	-1.29147	-0.181763	-0.334826	0.392225	1.08101	1.31061	1.23407	1.15754
INTS13	AK016882	integrator complex subunit 13	-0.645185	-1.12943	-0.595401	0.672139	0.285247	0.33055	-0.850823	-0.242412	-0.440068	-0.403779	-0.47542	-0.595601		-0.588011	-1.5034	-0.492658	1.92931	1.20463	1.28091	-0.969423	0.193885	-0.187528	-0.111245	-0.26381	-0.492658
IQGAP1	NM_016721	IQ motif containing GTPase activating protein 1	-0.437416	-0.29089	-0.447589	-0.688074	-0.474898	-0.585327	-0.666366	-1.03935	-0.994126	-0.926778	-1.19507	-0.842633		0.976464	1.50587	0.941171	0.094117	0.870583	0.447056	0.164705	-1.14117	-0.9647	-0.752936	-1.70587	-0.435291
IRAK1	NM_008363	interleukin 1 receptor associated kinase 1	-0.293672	-0.438592	-0.309421	-0.078282	0.263351	-0.0809641	0.202203	0.147704	0.334007	-0.00338601	0.0791438	-0.0148528		-1.14645	-1.77368	-1.23008	-0.268317	1.15342	-0.268317	0.902522	0.693444	1.44613	0.0662082	0.400734	0.0243925
IRF3	NM_016849	interferon regulatory factor 3	-0.0169764	-0.0614972	0.131781	0.0985106	0.0252496	0.0827847	0.289813	0.219138	0.450911	0.325426	0.492457	0.433308		-1.18622	-1.39633	-0.398325	-0.555905	-0.923589	-0.660957	0.442097	0.0744124	1.28252	0.652203	1.49263	1.17747
ISCU	AK009021	iron-sulfur cluster assembly enzyme	0.181877	0.191719	0.40233	0.599295	0.646081	0.798654	0.761669	1.05239	0.891921	1.21111	1.14487	1.07778		-1.59862	-1.57037	-0.977066	-0.412016	-0.270753	0.153035	0.0400244	0.859348	0.407307	1.31139	1.11362	0.944105
ISG15	NM_015783	ISG15 ubiquitin-like modifier	-0.0792063	-0.108959	0.151379	0.232396	0.281529	-0.318432	-0.956727	-0.795018	-0.874286	-0.742307	-0.6891	-0.865979		0.671816	0.608504	1.15721	1.32605	1.43157	0.165316	-1.18535	-0.847684	-0.995414	-0.721059	-0.615538	-0.995414
ISLR	NM_012043	immunoglobulin superfamily containing leucine rich repeat	-1.08373	-1.17558	-1.44542	0.173197	-0.540455	0.271877	1.33496	1.59673	-0.109735	1.98713	1.95833	1.90517		-1.13446	-1.21082	-1.41697	-0.180064	-0.722163	-0.103712	0.70562	0.911771	-0.393849	1.20954	1.18664	1.14846
ITGA5	NM_010577	integrin subunit alpha 5	-1.12574	-1.45734	-1.40327	-1.44545	-1.14693	-1.26476	-1.66971	-1.58484	-1.61105	-1.77404	-1.85088	-1.72316		1.57338	0.185722	0.438024	0.227772	1.48928	1.02673	-0.697334	-0.318882	-0.445032	-1.11784	-1.45424	-0.907586
ITGA6	NM_008397	integrin subunit alpha 6	-2.42369	-2.56759	-2.39694	-2.26936	-2.26921	-2.36976	-2.56148	-2.93357	-2.70413	-3.08254	-3.32083	-3.02775		0.683814	0.25643	0.740798	1.1112	1.1112	0.826275	0.284923	-0.769291	-0.113969	-1.19667	-1.88049	-1.05421
ITGB5	NM_010580	integrin subunit beta 5	0.781449	0.788237	0.788359	1.39392	0.863275	1.04303	1.45904	1.21838	1.60899	1.60659	1.42748	1.77275		-1.23219	-1.20475	-1.20475	0.441209	-1.01272	-0.518935	0.633238	-0.0251466	1.04473	1.04473	0.55094	1.48365
ITGBL1	BC020152	integrin subunit beta like 1	0.37985	0.145418	0.214726	0.480838	0.164962	-0.0480069	1.49644	2.66239	0.758313	2.22715	5.1837	4.33775		-0.636925	-0.767722	-0.733601	-0.580056	-0.762035	-0.881458	-2.64814e-09	0.659672	-0.420825	0.415138	2.09275	1.61506
ITM2B	NM_008410	integral membrane protein 2B	0.969372	0.724188	0.531823	1.25364	1.11792	1.36672	1.61292	1.35017	2.15145	2.58952	2.56554	2.42604		-0.814624	-1.16275	-1.42733	-0.424719	-0.605746	-0.257616	0.0765886	-0.285467	0.82855	1.44126	1.41341	1.21846
ITM2C	NM_022417	integral membrane protein 2C	0.946007	0.732732	0.677346	0.896386	0.829587	0.679437	1.33941	1.3475	1.29391	1.54011	1.54706	1.55535		-0.469587	-1.08944	-1.23032	-0.610463	-0.807689	-1.23032	0.629246	0.657421	0.48837	1.19275	1.22093	1.2491
ITPK1	AK018648	inositol-tetrakisphosphate 1-kinase	0.932882	0.759443	0.403023	0.895821	1.63868	1.4027	0.584135	0.289815	0.536595	0.118312	-0.145852	0.169676		0.56638	0.243639	-0.439815	0.509426	1.9143	1.45867	-0.0980883	-0.648648	-0.174027	-0.97139	-1.48398	-0.876466
ITPR2	BC013815	inositol 1,4,5-trisphosphate receptor type 2	-0.956984	-0.877786	-1.00277	-0.435537	-0.577698	-0.520309	-0.309073	-0.344734	-0.26821	-0.348265	-0.373934	-0.405686		-1.61044	-1.3067	-1.76231	0.363852	-0.167688	0.0601147	0.857425	0.743523	1.00929	0.705556	0.629622	0.477753
IZUMO4	AK018541	IZUMO family member 4	0.700054	0.135531	0.429505	0.978886	1.12583	0.967948	1.73399	1.71724	1.68287	1.81375	1.82545	1.83222		-0.905718	-1.83494	-1.35374	-0.441105	-0.192206	-0.457699	0.803393	0.786799	0.720426	0.936139	0.969326	0.969326
JMJD7	BC016255	jumonji domain containing 7	0.143089	0.44905	0.440155	0.201058	0.349941	0.250403	-0.0783552	-0.391753	-0.0539853	-0.403972	-0.254217	-0.651921		0.383746	1.23856	1.21098	0.549193	0.962811	0.687066	-0.222894	-1.07771	-0.140171	-1.10528	-0.691662	-1.79464
KCMF1	NM_019715	potassium channel modulatory factor 1	0.13204	-0.0335274	0.10563	-0.111357	-0.231697	-0.149628	0.211782	0.125695	0.379137	0.163064	0.315593	0.233002		0.180647	-0.66531	0.0749025	-1.08829	-1.72276	-1.29978	0.603626	0.180647	1.50246	0.339264	1.18522	0.709371
KCNK2	NM_010607	potassium two pore domain channel subfamily K member 2	-1.68952	-1.25068	-1.31221	-2.05775	-1.75896	-1.50789	-1.32048	-1.03737	-1.19703	-0.0132892	-0.385972	-0.92397		-0.848459	-0.078723	-0.183687	-1.49574	-0.970917	-0.533567	-0.201181	0.288651	0.00874692	2.09053	1.42576	0.498579
KCNMA1	AK017560	potassium calcium-activated channel subfamily M alpha 1	-0.0858937	0.00654791	-0.468306	-0.481999	-0.43577	-0.480269	-0.209385	0.0774125	-0.0991788	-0.716583	-0.674442	-0.742306		0.935372	1.28288	-0.385153	-0.419904	-0.280901	-0.419904	0.518364	1.52613	0.900621	-1.25392	-1.08017	-1.32342
KCTD2	AK009318	potassium channel tetramerization domain containing 2	0.463752	0.426532	0.454564	0.758899	0.35486	0.390223	0.791298	0.734055	0.763137	0.832683	0.926244	0.895742		-0.878485	-1.01842	-0.92513	0.520872	-1.39158	-1.205	0.660807	0.380936	0.520872	0.847388	1.31384	1.1739
KDM1A	AK007763	lysine demethylase 1A	-0.0321869	0.0763919	0.0321716	0.217796	0.163152	-0.0755786	-0.151699	-0.176612	-0.0956418	-0.568693	-0.497694	-0.716798		0.416474	0.787924	0.619083	1.26068	1.05807	0.247633	0.0112561	-0.0900485	0.180097	-1.40701	-1.17063	-1.91353
KIAA1551	AK020121	KIAA1551	1.05975	0.826798	0.95291	1.08324	1.18025	1.31982	1.32116	1.05494	1.53361	0.67361	0.558883	0.740998		0.123564	-0.669543	-0.255748	0.19253	0.537359	1.02012	1.02012	0.0890807	1.74426	-1.22127	-1.60058	-0.979889
KIF1C	AB074017	kinesin family member 1C	-0.0670206	-0.0551404	0.0169294	-0.379908	-0.407559	-0.439092	-0.365358	-0.25947	-0.21758	0.597615	0.176906	0.494182		0.0191735	0.0479337	0.278016	-0.872394	-0.958674	-1.04495	-0.843633	-0.527271	-0.41223	1.94611	0.738179	1.62975
KIF21A	NM_016705	kinesin family member 21A	0.161893	-0.351599	-0.618352	-0.262323	-0.168826	-0.511142	-0.660886	-0.900398	-0.691088	-1.98312	-1.75409	-1.69781		1.39273	0.641759	0.244187	0.774283	0.906806	0.406161	0.185288	-0.168109	0.141113	-1.75839	-1.41972	-1.3461
KIFC3	NM_010631	kinesin family member C3	-0.644383	-0.716787	-0.323412	-0.409795	-0.445467	-0.517416	0.0188092	-0.316035	-0.0365039	0.121923	0.128565	0.0616573		-1.25918	-1.52254	-0.205749	-0.502028	-0.633707	-0.864146	0.913526	-0.205749	0.716007	1.24272	1.27564	1.04521
KITLG	NM_013598	KIT ligand	0.477333	0.713277	0.69215	0.0116415	0.0982213	-0.0648508	-0.352317	-0.0828981	0.105077	-0.22837	-0.288794	-0.511884		1.08711	1.66635	1.61598	-0.0965389	0.130118	-0.272827	-1.00317	-0.323196	0.155302	-0.700957	-0.852061	-1.40611
KLF15	AK009739	Kruppel like factor 15	-0.45368	-0.531656	-0.500772	-0.290614	-0.209593	-0.625806	0.114302	0.000373234	0.278168	-0.0483932	-0.223932	0.0128519		-0.856687	-1.13834	-1.03272	-0.293386	-0.0117354	-1.4904	1.11487	0.727597	1.71337	0.551565	-0.0469417	0.762803
KLHL30	AK014532	kelch like family member 30	0.200761	-0.477455	-0.129513	-0.542718	-0.159353	-0.270367	0.085884	0.0568115	0.250708	1.44761	0.852906	1.63269		-0.0647693	-1.02571	-0.531108	-1.1105	-0.573503	-0.728949	-0.220216	-0.26261	0.00588811	1.70167	0.853777	1.95603
KLHL5	AK004982	kelch like family member 5	0.377034	0.274117	0.446258	0.390568	0.410631	0.606789	0.76295	0.938279	0.282233	2.07999	2.33745	1.93384		-0.686822	-0.831186	-0.594954	-0.673698	-0.64745	-0.38497	-0.188111	0.0481213	-0.818062	1.54426	1.88548	1.3474
Klra7 (includes others)	NM_008464	killer cell lectin-like receptor, subfamily A, member 4	-0.240095	0.102192	-0.0508095	0.0790995	0.187186	0.0160414	0.0807502	0.102946	0.0910545	-0.383048	-0.322362	-0.345302		-0.888569	0.759323	0.0323116	0.662388	1.19553	0.371583	0.662388	0.759323	0.710855	-1.56711	-1.27631	-1.42171
KPNB1	D67015	karyopherin subunit beta 1	-0.4178	-0.516685	-0.688432	-0.481781	-0.249918	-0.290286	-0.0130135	0.0725651	-0.167959	-0.239743	-0.370021	-0.272886		-0.548827	-1.01925	-1.81897	-0.831082	0.250893	0.0627232	1.37991	1.75625	0.627231	0.297935	-0.313616	0.156808
KRTAP2-3/KRTAP2-4	AK017442	keratin associated protein 2-3	0.547001	0.475264	0.611412	0.00911595	-0.17596	0.00774374	0.309186	0.215958	0.24779	-0.638471	-0.0264939	-0.628543		1.13834	0.968796	1.28366	-0.169539	-0.629718	-0.169539	0.557058	0.339079	0.411738	-1.74383	-0.266419	-1.71961
KTI12	BC021493	KTI12 chromatin associated homolog	-0.139811	-0.152634	-0.239188	-0.521337	-0.122047	-0.0448022	-0.213338	-0.269234	-0.283709	-0.767843	-0.628247	-0.771823		0.792576	0.753914	0.405953	-0.676589	0.8699	1.1792	0.52194	0.289967	0.251304	-1.64315	-1.10187	-1.64315
LAPTM4B	BC019120	lysosomal protein transmembrane 4 beta	-1.07993	-0.798573	-1.16889	-0.481415	-0.693734	-0.481098	-0.552453	-0.407427	-0.082377	0.499611	0.516865	0.4912		-1.22832	-0.755567	-1.38028	-0.215273	-0.569841	-0.215273	-0.333463	-0.097084	0.460094	1.43938	1.47314	1.42249
LBH	AK007400	limb bud and heart development	-1.65434	-1.27638	-1.35956	-1.33438	-1.04073	-1.11612	-0.141528	-0.26954	-0.474583	-0.0277101	0.153101	0.219762		-1.4287	-0.876139	-0.995613	-0.950811	-0.517719	-0.637192	0.826359	0.632214	0.33353	0.990635	1.25945	1.36399
LCA5	AK017509	LCA5, lebercilin	0.649918	0.278605	0.476397	0.186474	0.339304	0.622125	0.144041	-0.188077	0.0289297	-0.137574	-0.620356	-0.442953		1.34128	0.41941	0.917719	0.195171	0.568903	1.26653	0.0705937	-0.751616	-0.203476	-0.627039	-1.82298	-1.3745
LDHD	AK014649	lactate dehydrogenase D	-0.307744	-0.474534	-0.327842	-0.995583	-0.807083	-0.779594	-1.06131	-0.66502	-0.851736	-0.559043	-0.604912	-0.455182		1.41166	0.763241	1.33061	-1.38464	-0.614646	-0.493067	-1.6278	-0.0472805	-0.77675	0.398506	0.236402	0.803767
LINS1	AK012554	lines homolog 1	0.0957384	0.315055	0.516774	0.4763	0.679273	0.590906	0.502771	0.564215	0.430646	-0.0939126	0.0974506	-0.0164892		-0.95319	-0.10591	0.664344	0.510293	1.28055	0.933933	0.587319	0.818395	0.31773	-1.68493	-0.95319	-1.41534
LITAF	NM_019980	lipopolysaccharide induced TNF factor	0.0831378	0.136288	0.211746	0.694206	0.735664	0.671728	0.468104	0.109713	0.716442	-0.0852145	-0.0726565	0.00987103		-0.69245	-0.509154	-0.29531	1.17106	1.3238	1.10996	0.498971	-0.600802	1.2627	-1.21179	-1.15069	-0.906295
LMNB1	NM_010721	lamin B1	-0.344164	0.0255841	0.26687	-0.711599	-0.34865	-0.337797	-1.10007	-1.61551	-1.21324	-0.719859	-0.818197	-0.965687		0.588287	1.27565	1.72151	-0.0990799	0.56971	0.588287	-0.823602	-1.78963	-1.02795	-0.117658	-0.303432	-0.582095
LMO4	NM_010723	LIM domain only 4	0.182753	0.386161	0.46453	-0.282882	-0.478507	-0.399711	-0.233289	0.00876832	-0.315506	-0.422532	-0.371193	-0.36288		1.00958	1.64882	1.8619	-0.390643	-0.999437	-0.755919	-0.238444	0.492109	-0.512402	-0.816799	-0.6646	-0.634161
LRCH4	AK012693	leucine rich repeats and calponin homology domain containing 4	-0.803291	-1.14636	-0.72201	-1.27449	-1.27675	-1.39153	-0.929867	-0.967876	-0.805324	-0.55061	-0.630951	-0.613052		0.437087	-0.778652	0.71497	-1.19548	-1.23021	-1.6123	-0.0144731	-0.153415	0.402352	1.30547	1.02759	1.09706
LRPAP1	D00622	LDL receptor related protein associated protein 1	0.132094	0.14377	-0.159798	0.183604	0.531127	0.45801	0.741049	0.479032	0.917809	0.796945	0.654419	0.849516		-1.0203	-0.990872	-1.87383	-0.873144	0.15697	-0.049053	0.775038	0.00981058	1.30481	0.951629	0.510152	1.09879
LRRC59	BC006877	leucine rich repeat containing 59	-0.765861	-0.541756	-0.577809	-0.594562	-0.479449	-0.744596	-0.712883	-0.737616	-0.556793	-1.15507	-1.1605	-1.08434		-0.0444329	0.898913	0.734853	0.693838	1.145	0.0786122	0.201657	0.0786122	0.816883	-1.64402	-1.64402	-1.3159
LSM3	NM_026309	LSM3 homolog, U6 small nuclear RNA and mRNA degradation associated	0.15384	0.170808	0.0721288	-0.356943	-0.0882834	-0.162112	0.189215	0.445226	0.166104	0.76053	0.661956	0.460577		-0.168798	-0.108333	-0.410659	-1.71066	-0.89438	-1.10601	-0.0478682	0.738178	-0.108333	1.67539	1.37306	0.768411
LSP1	NM_019391	lymphocyte-specific protein 1	-0.364912	-0.360714	-0.431414	-0.179821	-0.16401	-0.395808	-0.23136	-0.0954905	-0.358413	0.264855	0.213508	0.331533		-0.77946	-0.77946	-1.03723	-0.116612	-0.0429623	-0.926759	-0.300737	0.177987	-0.77946	1.50368	1.31956	1.76146
LTA4H	NM_008517	leukotriene A4 hydrolase	-0.502222	-0.561446	-0.448698	0.107002	-0.0590388	-0.113168	0.114184	0.35198	0.469987	0.378816	0.393448	0.202831		-1.43964	-1.60339	-1.30318	0.225157	-0.238803	-0.375262	0.225157	0.88016	1.20766	0.962035	0.989327	0.470783
LTBP1	NM_019919	latent transforming growth factor beta binding protein 1	0.0490232	0.144743	0.0634143	0.58264	0.448468	0.595941	0.548847	0.732742	0.340595	0.849013	0.573892	0.70234		-1.57001	-1.23224	-1.53248	0.419086	-0.0688053	0.494147	0.306496	0.982039	-0.481637	1.4324	0.381556	0.869448
LTBP2	NM_013589	latent transforming growth factor beta binding protein 2	-0.726191	-1.25566	-1.19121	-2.58106	-1.78885	-2.09869	-2.12324	-2.21558	-2.01609	-0.816052	-1.15654	-1.26859		1.44581	0.570062	0.685727	-1.61105	-0.305685	-0.817915	-0.850962	-1.0162	-0.685727	1.2971	0.735298	0.553539
LTBP3	NM_008520	latent transforming growth factor beta binding protein 3	-0.96308	-0.970978	-0.86467	-0.653376	-0.347767	-0.537681	-0.175495	-0.489236	-0.131344	0.0450416	-0.315441	-0.0863798		-1.44544	-1.47421	-1.15779	-0.553726	0.309224	-0.237311	0.798229	-0.0934863	0.942054	1.45982	0.395519	1.05711
LTBP4	AK009837	latent transforming growth factor beta binding protein 4	-1.63398	-2.00331	-2.1839	-1.79289	-1.61734	-1.84104	-1.26444	-1.25484	-1.08766	-1.11667	-1.3116	-1.01459		-0.314012	-1.26895	-1.73352	-0.726959	-0.288203	-0.856005	0.640929	0.666738	1.07968	1.00226	0.511883	1.28616
LXN	NM_016753	latexin	-0.73183	-0.614141	-0.800366	-1.03634	-0.713055	-1.13483	-1.39035	-1.29371	-1.3863	-0.94862	-1.08442	-1.00098		1.06273	1.51818	0.797045	-0.113863	1.13864	-0.455454	-1.44227	-1.06273	-1.44227	0.227727	-0.265682	0.0379545
Ly6a (includes others)	NM_010738	lymphocyte antigen 6 complex, locus A	0.332037	0.160203	-0.143998	-2.27271	-1.29247	-1.14716	-1.0507	-0.647738	-0.751533	-0.718511	-0.784	-0.69198		1.56568	1.31923	0.88432	-2.20355	-0.78284	-0.579882	-0.434911	0.14497	-1.98021e-08	0.0434911	-0.0434911	0.0869822
Ly6a (includes others)	NM_010741	lymphocyte antigen 6 complex, locus A	0.129894	-0.145695	0.144615	-2.03578	-1.41165	-1.33649	-1.12383	-0.826842	-0.660395	-1.00364	-1.1746	-0.603185		1.48088	1.0523	1.49618	-1.84057	-0.876281	-0.769138	-0.432401	0.0114797	0.271685	-0.248726	-0.508932	0.363523
LYN	M57696	LYN proto-oncogene, Src family tyrosine kinase	0.648221	0.675813	0.600336	1.05626	1.36716	1.1459	0.997473	0.912225	1.3261	1.13828	1.19612	1.20097		-1.42585	-1.31152	-1.61638	0.136551	1.31788	0.479516	-0.0920925	-0.435057	1.16545	0.441409	0.670052	0.670052
LYRM1	AK009135	LYR motif containing 1	0.490116	0.674596	0.25372	0.337597	0.210944	0.465775	0.376885	0.499221	0.614377	0.915072	1.27435	0.918696		-0.305014	0.267882	-1.06888	-0.782427	-1.19619	-0.368669	-0.655117	-0.273186	0.0769166	1.06357	2.17753	1.06357
LZTR1	NM_025808	leucine zipper like transcription regulator 1	0.318921	0.615497	0.0220506	0.755311	0.754283	0.398946	0.708095	0.887354	0.9665	1.11828	1.17177	1.12169		-1.18077	-0.332313	-2.02923	0.0636344	0.0353525	-0.954516	-0.0777754	0.4313	0.657556	1.08178	1.22319	1.08178
LZTS2	BC014695	leucine zipper tumor suppressor 2	0.0346466	0.000252655	-0.195159	-0.170912	-0.0826666	0.138624	0.263529	0.0807379	0.60951	0.771841	0.579324	0.613241		-0.557405	-0.645805	-1.23513	-1.14673	-0.881536	-0.233275	0.120321	-0.410074	1.15164	1.62311	1.06324	1.15164
MACROD1	BC008653	MACRO domain containing 1	0.260408	-0.388119	-0.300083	-0.279737	-0.336079	-0.222364	0.547639	0.808241	0.668734	0.650184	0.605399	0.90003		0.0327223	-1.24345	-1.06675	-1.02748	-1.14528	-0.909679	0.60209	1.11256	0.83769	0.798423	0.71989	1.28926
MAFG	NM_010756	MAF bZIP transcription factor G	-0.278957	-0.288883	-0.318017	-0.00402384	-0.362336	-0.296107	0.0418301	-0.0925684	-0.0094997	0.290371	0.353655	0.249515		-0.85979	-0.898872	-1.01612	0.234488	-1.17244	-0.937953	0.390814	-0.117244	0.195407	1.36785	1.60234	1.21152
MAGIX	NM_018832	MAGI family member, X-linked	-0.595391	-0.348372	-0.233628	0.00118103	-0.00808514	0.138574	0.0351827	0.14848	0.0748754	0.180557	0.2172	0.180255		-2.31969	-1.32411	-0.846239	0.0696902	0.0298673	0.627212	0.228982	0.667035	0.348451	0.786504	0.945796	0.786504
MAGT1	AK013434	magnesium transporter 1	1.02756	1.35769	1.18414	0.73797	0.757448	0.736039	0.518724	0.459164	0.989082	0.39932	0.327151	0.0178274		0.825665	1.67935	1.21371	0.0754524	0.127191	0.0754524	-0.493674	-0.648891	0.722187	-0.804107	-0.985193	-1.78714
MAL	NM_010762	mal, T cell differentiation protein	-1.2541	-0.263796	-0.199578	-0.994071	-0.741782	0.115177	0.633557	1.25463	-0.525313	2.04748	1.94268	1.76757		-1.32533	-0.487389	-0.436604	-1.10526	-0.893663	-0.165754	0.265912	0.790684	-0.715918	1.46781	1.3747	1.23081
MANBA	NM_027288	mannosidase beta	-0.826076	-0.619876	-0.991599	-0.52311	-0.313082	-0.63318	-0.394899	-0.61038	-0.173721	0.540401	0.615436	0.611903		-0.982437	-0.610704	-1.26566	-0.433689	-0.0619555	-0.628406	-0.203568	-0.593003	0.185866	1.44268	1.58429	1.56659
MANF	AK014338	mesencephalic astrocyte derived neurotrophic factor	-0.555006	-0.418763	-0.474596	-0.91325	-0.840533	-0.912327	-0.870243	-0.802706	-0.757476	-0.806564	-0.842421	-0.870442		1.13359	1.94745	1.65678	-0.901058	-0.494128	-0.901058	-0.668527	-0.261597	-0.0290663	-0.31973	-0.494128	-0.668527
MAP1LC3B	NM_026160	microtubule associated protein 1 light chain 3 beta	-0.517595	-0.656919	-0.58785	-0.388512	-0.400855	-0.359368	-0.322571	0.33157	-0.00720173	-0.00374777	0.120976	0.256217		-0.914092	-1.32914	-1.12162	-0.528691	-0.558337	-0.439752	-0.321167	1.60584	0.597865	0.627512	0.983266	1.39831
Map2k3os	NM_025293	mitogen-activated protein kinase kinase 3, opposite strand	0.0898834	-0.112335	-0.260656	-0.0901974	-0.197922	-0.0600661	0.434337	0.377595	0.255411	-0.0598674	-0.14733	0.0483283		0.295874	-0.591747	-1.25746	-0.502985	-0.991177	-0.369842	1.80483	1.58292	1.05035	-0.369842	-0.769272	0.11835
MAP4K4	NM_008696	mitogen-activated protein kinase kinase kinase kinase 4	-0.130797	-0.0526159	-0.267922	-0.358004	-0.236436	-0.714338	-0.950105	-0.968933	-0.802038	-0.388073	-0.552726	-0.594693		1.19477	1.45252	0.743712	0.453745	0.840368	-0.673906	-1.44715	-1.51159	-0.963873	0.357089	-0.158408	-0.287282
MAP7D1	BC019977	MAP7 domain containing 1	0.267497	-0.0769818	0.292504	-0.400148	-0.239453	-0.283818	-0.377042	-0.374104	-0.123962	0.49706	0.298886	0.348748		0.852359	-0.200555	0.912525	-1.16322	-0.681887	-0.80222	-1.10305	-1.07297	-0.320888	1.54427	0.942609	1.09302
MARC2	AK013440	mitochondrial amidoxime reducing component 2	1.26599	1.35554	1.38407	0.555362	0.419968	0.850681	0.81318	0.775151	0.497102	0.945061	0.967572	1.01091		1.13926	1.42017	1.4826	-1.07684	-1.51381	-0.171669	-0.29652	-0.390158	-1.26411	0.140457	0.202882	0.327732
MARCH2	BC002144	membrane associated ring-CH-type finger 2	0.451792	0.351796	0.460882	0.428857	0.561507	0.606454	0.793139	0.658148	0.78303	0.77311	0.976442	0.939781		-0.961373	-1.4461	-0.9129	-1.05832	-0.428174	-0.185811	0.686695	0.0565515	0.638222	0.58975	1.60767	1.41378
Marcks	AK017779	myristoylated alanine rich protein kinase C substrate	1.72457	2.19134	1.99432	1.95444	2.09921	2.51738	2.81765	2.58621	2.69695	2.73008	2.88677	2.70584		-1.73875	-0.552952	-1.05755	-1.15847	-0.78002	0.27963	1.03652	0.456238	0.733765	0.809455	1.21313	0.758995
Marcks	NM_008538	myristoylated alanine rich protein kinase C substrate	2.65152	2.91095	2.54888	3.31338	3.22088	3.46314	3.51143	3.5433	3.34319	2.77513	3.32806	3.11361		-1.44252	-0.680984	-1.73541	0.490602	0.226995	0.929947	1.07639	1.16426	0.57847	-1.06175	0.549181	-0.0951916
MAST4	AK015170	microtubule associated serine/threonine kinase family member 4	-0.513415	0.596201	-0.110509	1.2047	0.708177	1.07409	1.72812	1.80645	1.66904	2.36074	2.23847	2.18116		-1.89002	-0.695191	-1.45945	-0.049336	-0.576784	-0.189271	0.521169	0.607282	0.456583	1.19932	1.07014	1.00556
MAT2A	BC003451	methionine adenosyltransferase 2A	-0.301025	-0.514735	-0.343631	-0.196521	-0.199515	-0.0857476	0.0753991	0.0389334	-0.210831	0.216439	0.207968	-0.00799522		-0.849204	-1.7837	-1.0272	-0.404206	-0.404206	0.0852912	0.841787	0.663788	-0.448706	1.46478	1.42028	0.441289
MATN2	NM_016762	matrilin 2	1.28992	1.12839	1.28197	1.08579	1.68926	1.37374	1.32369	1.505	1.31287	2.30876	2.39042	2.33396		-0.608459	-0.939405	-0.629143	-1.02214	0.218907	-0.442985	-0.546406	-0.174092	-0.56709	1.50132	1.6668	1.54269
MCEE	AK003511	methylmalonyl-CoA epimerase	0.914222	1.07689	1.03784	0.741125	0.654558	0.965017	1.14682	1.1058	0.920636	1.3896	1.67509	1.46538		-0.611172	-0.041861	-0.175817	-1.18048	-1.48188	-0.410239	0.192561	0.0586056	-0.577683	0.996294	1.96747	1.26421
MCUB	NM_025779	mitochondrial calcium uniporter dominant negative beta subunit	0.474596	0.527547	0.882725	0.111284	0.129985	-0.127476	-0.328673	-0.510896	-0.485723	-0.637149	-0.443838	-0.597581		1.09854	1.2173	1.91007	0.385972	0.425559	-0.0890704	-0.484939	-0.841221	-0.801634	-1.09854	-0.702667	-1.01936
MDP1	AK007694	magnesium dependent phosphatase 1	0.101125	0.197338	0.20248	0.293563	0.465365	0.647325	0.700824	0.808256	0.728927	0.751154	0.68945	0.541278		-1.6341	-1.23635	-1.23635	-0.87837	-0.162416	0.553539	0.752415	1.18994	0.871741	0.951291	0.71264	0.116011
ME3	AK006146	malic enzyme 3	0.33153	0.420501	0.834994	0.196646	0.528925	1.0295	1.15253	1.27569	0.972749	1.87396	1.74194	1.41669		-1.19657	-1.0311	-0.27731	-1.43558	-0.828866	0.0903938	0.311016	0.550024	-0.0199172	1.63475	1.39574	0.807416
MED21	NM_025315	mediator complex subunit 21	0.642281	0.479966	0.456127	0.107481	0.199862	0.159477	0.176722	0.073035	-0.10896	0.365021	0.198008	0.326472		1.85277	1.07776	0.98088	-0.714468	-0.278522	-0.472276	-0.375399	-0.908222	-1.78012	0.544933	-0.278522	0.351179
MEGF10	AK013855	multiple EGF like domains 10	0.30023	0.243971	0.105305	2.20099	2.03702	2.86575	2.49223	2.67146	3.90402	3.58165	3.73832	4.15236		-1.41461	-1.45587	-1.54525	-0.108288	-0.218294	0.352364	0.091099	0.214856	1.06053	0.840518	0.950524	1.23242
MERTK	NM_008587	MER proto-oncogene, tyrosine kinase	1.19005	1.13427	0.712827	1.81161	1.88917	1.90576	1.99772	1.93329	1.43903	1.7589	1.88444	2.06391		-1.06285	-1.20378	-2.19029	0.39343	0.581337	0.628314	0.839709	0.67529	-0.475639	0.275988	0.557849	0.980639
METTL26	AK002535	methyltransferase like 26	-0.23768	-0.173052	-0.436488	-0.824984	-0.527429	-0.855372	-0.332487	-0.234735	0.0678342	0.445479	0.208916	0.186902		-0.0369285	0.135404	-0.529308	-1.46483	-0.750879	-1.5633	-0.258499	-0.0123095	0.72626	1.66178	1.07093	1.02169
METTL9	NM_021554	methyltransferase like 9	0.148413	0.42885	0.412411	-0.030433	-0.101901	-0.343109	-0.0579946	-0.0538575	-0.129576	-0.101512	-0.26203	-0.246409		0.726833	1.87339	1.79149	-0.0102371	-0.296875	-1.27964	-0.133082	-0.0921337	-0.41972	-0.296875	-0.952049	-0.9111
MFAP5	NM_015776	microfibril associated protein 5	0.606402	0.526376	0.679647	0.200306	0.650826	0.717441	2.3127	2.41735	2.05728	2.84413	2.79793	2.77562		-0.887626	-0.963169	-0.821526	-1.27478	-0.849855	-0.783755	0.717655	0.821526	0.481584	1.21812	1.18035	1.16147
Mff	AK017226	mitochondrial fission factor	0.61769	0.526915	0.632331	0.266914	0.241091	0.356011	0.695055	0.937132	0.83488	0.690693	0.692227	0.738868		0.0769173	-0.338436	0.123068	-1.53835	-1.6768	-1.12299	0.44612	1.55373	1.04608	0.39997	0.39997	0.630722
MFGE8	NM_008594	milk fat globule-EGF factor 8 protein	-1.40938	-1.27608	-1.52947	-1.77848	-1.50467	-1.97784	-1.85947	-1.90439	-2.16507	-0.912817	-1.25671	-1.15077		0.396918	0.739014	0.0811381	-0.576738	0.160083	-1.10304	-0.787258	-0.892518	-1.60302	1.71267	0.791644	1.08111
MGLL	NM_011844	monoglyceride lipase	-0.309824	-0.368009	-0.328829	-0.346184	-0.285275	-0.202987	-0.0843647	-0.0876103	0.104722	0.035473	0.033517	-0.0297188		-0.896386	-1.24715	-1.01331	-1.13023	-0.779466	-0.253326	0.448193	0.389733	1.50047	1.14971	1.09125	0.740492
MIF	NM_010798	macrophage migration inhibitory factor	-1.35714	-2.81102	-2.71089	-3.13014	-3.00997	-2.91736	-2.29216	-2.23572	-1.31761	-0.525528	-1.00293	-0.189503		0.580117	-0.823782	-0.726962	-1.13361	-1.01742	-0.930285	-0.320315	-0.271905	0.618845	1.38373	0.928671	1.71292
MINOS1-NBL1/NBL1	NM_008675	neuroblastoma 1, DAN family BMP antagonist	0.915573	0.348146	0.482134	0.957911	0.951228	1.1932	1.5674	1.88182	2.04345	2.57309	2.75086	2.66202		-0.717009	-1.39068	-1.23704	-0.669734	-0.681553	-0.397901	0.051215	0.417599	0.6067	1.2331	1.44584	1.33947
MINPP1	NM_010799	multiple inositol-polyphosphate phosphatase 1	0.386173	0.245987	0.170351	-0.311612	-0.153282	-0.173974	-0.183644	-0.0643062	-0.290143	-0.119607	-0.383399	-0.322041		1.99289	1.42057	1.09354	-0.868697	-0.214619	-0.296379	-0.337259	0.153299	-0.786937	-0.0919796	-1.15486	-0.909576
MIPEP	AK017491	mitochondrial intermediate peptidase	-0.945977	-0.914546	-0.97671	-0.181294	-0.262096	-0.442939	0.0404805	0.0485075	0.0306129	-0.319507	-0.0298821	-0.149055		-1.54085	-1.43954	-1.61684	0.409487	0.206854	-0.249069	0.966726	0.992055	0.941397	0.0548797	0.789423	0.485474
MMD	NM_026178	monocyte to macrophage differentiation associated	-0.258917	0.02169	-0.11547	-0.355961	0.0914239	0.0984967	0.352808	0.153432	0.193783	0.526689	0.816518	0.951534		-1.16161	-0.462146	-0.811878	-1.41142	-0.28728	-0.262299	0.362222	-0.137395	-0.0374713	0.811878	1.53632	1.86107
MMP13	NM_008607	matrix metallopeptidase 13	1.22087	0.407772	0.809305	2.99279	2.54681	3.42697	5.73951	6.23832	4.60929	8.01161	8.10388	7.90133		-1.09226	-1.37636	-1.23607	-0.471453	-0.625778	-0.317127	0.493082	0.668452	0.0967458	1.28926	1.32083	1.25068
MMP14	NM_008608	matrix metallopeptidase 14	1.47306	1.42373	1.3806	2.02598	2.31768	2.09123	2.02537	2.11034	2.49266	1.88624	2.31336	2.02037		-1.35475	-1.49205	-1.6019	0.183074	0.979447	0.347841	0.183074	0.402763	1.44629	-0.201382	0.951986	0.155613
MMP2	NM_008610	matrix metallopeptidase 2	2.45514	2.21901	2.14924	3.14644	2.6879	3.02422	3.17887	3.10163	3.15301	3.05127	3.12525	3.16001		-1.06171	-1.68068	-1.86121	0.717835	-0.468527	0.382558	0.795206	0.588882	0.717835	0.45993	0.666254	0.743625
MOSPD1	AK007533	motile sperm domain containing 1	0.582714	0.592494	0.593127	1.14127	0.856334	0.717549	1.25837	1.15546	1.10534	1.55273	1.89831	1.46193		-1.16798	-1.14447	-1.14447	0.148937	-0.509523	-0.838753	0.431135	0.19597	0.0783882	1.11311	1.93619	0.901464
MPHOSPH6	BC008161	M-phase phosphoprotein 6	-0.409759	-0.475969	-0.391204	-0.291617	-0.137942	-0.457009	-0.436042	-0.660353	-0.398698	-0.81639	-0.938051	-0.961825		0.475514	0.203792	0.553149	0.941324	1.52359	0.281427	0.359062	-0.494923	0.514332	-1.116	-1.58181	-1.65945
MPV17	NM_008622	MPV17, mitochondrial inner membrane protein	0.9187	0.880092	1.06334	1.6222	1.48552	1.5021	1.14729	1.22349	1.49575	1.30604	1.36273	1.40868		-1.51451	-1.68049	-0.933604	1.39003	0.850616	0.89211	-0.560162	-0.269707	0.89211	0.103734	0.311201	0.518668
MRC2	NM_008626	mannose receptor C type 2	0.579953	0.583189	0.579881	0.655192	0.0753435	0.601217	1.57222	1.29808	0.376429	2.31642	2.31554	2.29438		-0.637206	-0.637206	-0.637206	-0.540108	-1.24407	-0.612931	0.564382	0.236676	-0.879951	1.47468	1.47468	1.43826
MRGPRF	BC019711	MAS related GPR family member F	-0.488921	0.119253	0.449776	-0.244846	1.39193	-0.251935	0.779407	1.45634	1.09748	2.16718	2.92474	2.57311		-1.30356	-0.769291	-0.48026	-1.0846	0.343043	-1.09336	-0.191228	0.404352	0.0890451	1.02621	1.6831	1.37655
MRPL34	NM_053162	mitochondrial ribosomal protein L34	-0.385777	-0.600698	-0.526448	-0.666324	-0.683391	-0.615301	-0.833669	-0.635386	-0.82695	-0.298795	-0.181487	-0.414443		0.825798	-0.214708	0.132128	-0.561543	-0.61109	-0.313803	-1.35431	-0.412899	-1.35431	1.27173	1.8663	0.726702
MRPL40	NM_010922	mitochondrial ribosomal protein L40	-0.272339	-0.4072	-0.146163	-0.457394	-0.364768	-0.434172	-0.856982	-0.815325	-0.62158	-0.349742	-0.444085	-0.569621		0.995903	0.326656	1.56954	0.0876394	0.565673	0.23105	-1.82449	-1.63328	-0.677214	0.613476	0.183246	-0.438197
MRPL46	NM_023331	mitochondrial ribosomal protein L46	-0.103325	0.0035018	-0.0129948	-0.403375	0.0905305	-0.105162	-0.631288	-0.480802	-0.544296	-0.544857	-0.604604	-0.50317		0.812263	1.18429	1.14709	-0.303824	1.51912	0.77506	-1.15949	-0.601446	-0.824664	-0.824664	-1.04788	-0.675852
MRPL51	NM_025595	mitochondrial ribosomal protein L51	0.44214	0.27727	0.650425	0.299855	0.535317	0.531458	-0.0248784	0.0174492	-0.337205	0.00856207	-0.0818355	-0.0306601		0.807647	0.287284	1.49062	0.352329	1.13287	1.10035	-0.688397	-0.558306	-1.72912	-0.590829	-0.883533	-0.72092
MSMO1	NM_025436	methylsterol monooxygenase 1	1.13679	1.14348	1.20369	1.49098	1.51924	1.03092	0.749772	0.984004	0.615476	0.133412	0.186419	-0.00869129		0.562739	0.562739	0.678502	1.23803	1.29591	0.350506	-0.189723	0.254036	-0.440544	-1.38595	-1.27018	-1.65606
MTCL1	AK003637	microtubule crosslinking factor 1	-1.0544	-0.663359	-1.10471	-0.908754	-0.955675	-0.949817	-0.964617	-1.25586	-0.875635	-1.59162	-1.48232	-1.79782		0.249303	1.41604	0.0997211	0.668132	0.51855	0.548466	0.51855	-0.37894	0.757881	-1.36618	-1.0371	-1.99442
MUM1	NM_023431	melanoma associated antigen (mutated) 1	0.729756	0.955508	1.01189	1.02951	1.39064	0.902338	0.697357	0.398928	0.664027	0.511626	0.0569364	0.236302		0.0379176	0.65352	0.787347	0.840877	1.80443	0.492928	-0.0423785	-0.845338	-0.14944	-0.55092	-1.75536	-1.27358
MUSTN1	AJ277212	musculoskeletal, embryonic nuclear protein 1	0.0584382	-0.378377	0.392346	0.161794	0.0633164	0.78596	1.86538	2.08097	1.12517	2.01804	2.47123	2.14749		-0.997457	-1.43343	-0.670476	-0.898372	-0.997457	-0.274135	0.795984	1.00406	0.0627539	0.944612	1.39049	1.07342
Mxra7	AK021409	matrix-remodelling associated 7	1.72918	1.08041	1.75239	0.894523	1.14119	1.54309	2.07761	2.04842	2.79433	2.58419	2.97412	2.7493		-0.302424	-1.2132	-0.2744	-1.47943	-1.12913	-0.568651	0.187993	0.145958	1.18284	0.88859	1.43506	1.12679
MYLIP	BC010206	myosin regulatory light chain interacting protein	1.34164	1.36416	1.30843	1.01741	1.11167	1.08985	1.58972	1.58598	2.00757	1.53774	1.72828	1.67085		-0.361546	-0.293756	-0.463231	-1.44618	-1.14113	-1.20892	0.485827	0.485827	1.90941	0.316352	0.960356	0.756986
NADK	BC004012	NAD kinase	-0.690102	-0.7679	-0.767849	-0.681549	-0.510397	-0.52576	-0.795707	-0.654819	-0.892045	-0.991709	-0.89172	-0.937067		0.450157	-0.0705065	-0.0705065	0.51524	1.62165	1.49148	-0.265756	0.710489	-0.851502	-1.50233	-0.851502	-1.17692
NAGA	NM_008669	alpha-N-acetylgalactosaminidase	-0.912088	-0.52376	-0.879356	-0.127958	-0.120183	-0.0237468	-0.0691862	-0.0641372	0.242147	0.182081	0.0287271	0.0926314		-1.90023	-0.88388	-1.82205	0.132473	0.158534	0.419137	0.288836	0.314896	1.09671	0.940344	0.549439	0.705801
NAGLU	NM_013792	N-acetyl-alpha-glucosaminidase	0.0982312	-0.391082	-0.685689	-0.0809011	0.0440708	-0.172855	0.206102	0.41386	1.08563	1.00164	1.26749	1.10184		-0.345251	-1.09993	-1.56197	-0.622479	-0.43766	-0.761093	-0.175834	0.132197	1.1795	1.04089	1.45673	1.1949
NAT6	NM_019750	N-acetyltransferase 6	-0.758364	-0.785258	-0.669081	-0.668265	-0.562438	-0.465728	-0.334027	-0.219109	-0.261093	-0.347285	-0.170627	-0.364259		-1.34891	-1.48726	-0.93386	-0.93386	-0.426578	-0.0115291	0.634102	1.14138	0.956918	0.541869	1.37197	0.495753
Nat8f3 (includes others)	AK016344	N-acetyltransferase 8 (GCN5-related) family member 3	0.00297433	-0.24665	-0.15209	0.0299304	-0.538883	-0.369466	0.333169	-0.034207	0.154096	0.411664	0.692514	0.686489		-0.204088	-0.841863	-0.586753	-0.127555	-1.58168	-1.14799	0.637775	-0.280621	0.178577	0.841863	1.55617	1.55617
NDUFA12	BC004633	NADH:ubiquinone oxidoreductase subunit A12	-0.12377	-0.0605109	-0.0944424	-0.432936	-0.396267	-0.326066	-0.497919	-0.461239	-0.457527	-0.542676	-0.392672	-0.689892		1.31136	1.62297	1.46716	-0.298626	-0.142821	0.220723	-0.66217	-0.454431	-0.454431	-0.86991	-0.090886	-1.64893
NDUFA5	NM_026614	NADH:ubiquinone oxidoreductase subunit A5	0.172782	0.0799965	0.0891758	-0.192082	-0.126828	-0.214586	-0.204884	-0.203655	-0.0527034	0.0818763	0.147209	-0.0166717		1.40261	0.789323	0.857466	-1.05054	-0.64168	-1.18682	-1.11868	-1.11868	-0.096536	0.789323	1.26632	0.107893
NDUFAF2	AK007894	NADH:ubiquinone oxidoreductase complex assembly factor 2	-0.0524208	-0.0359998	0.231418	0.14125	0.00665524	0.0287371	0.617104	0.445579	0.521686	0.0537989	-0.147564	0.132036		-0.86206	-0.821333	0.278303	-0.0882423	-0.617696	-0.536242	1.86667	1.1743	1.45939	-0.454788	-1.26933	-0.12897
NDUFB8	NM_026061	NADH:ubiquinone oxidoreductase subunit B8	-0.2635	-0.164443	-0.0604731	-0.606673	-0.489272	-0.418045	-1.08354	-0.725422	-1.01232	-0.707995	-0.697142	-0.684446		1.00689	1.32569	1.6445	-0.108925	0.27364	0.496803	-1.60731	-0.49149	-1.38414	-0.427729	-0.395849	-0.332088
NDUFS2	BC003898	NADH:ubiquinone oxidoreductase core subunit S2	0.277472	0.332378	0.325669	0.447541	0.502014	0.499803	0.253986	0.218472	0.399816	0.464762	0.537109	0.528909		-1.04998	-0.609426	-0.609426	0.447891	0.88844	0.88844	-1.3143	-1.57863	0.00734252	0.536001	1.24088	1.15277
NEDD1	NM_008682	neural precursor cell expressed, developmentally down-regulated 1	0.408186	0.256465	0.14263	-0.139245	0.0474463	-0.0416605	0.027765	-0.0755279	0.199906	-0.240943	-0.277783	-0.190049		1.88144	1.1759	0.611469	-0.705541	0.188144	-0.23518	0.0940721	-0.423324	0.893685	-1.1759	-1.36405	-0.940721
NEIL1	AK013322	nei like DNA glycosylase 1	-0.83652	-0.440991	-0.5569	-1.27258	-1.18869	-1.403	-0.620888	-0.603719	-0.977938	-0.638568	-0.479708	-0.511998		-0.136605	1.05558	0.697927	-1.41821	-1.17977	-1.80567	0.519099	0.578708	-0.553871	0.459489	0.936365	0.84695
NEK7	NM_021605	NIMA related kinase 7	0.0458478	0.311607	0.154015	0.358123	0.354511	0.388155	0.70466	0.626267	0.934007	0.407533	0.269562	0.536671		-1.53842	-0.469405	-1.12726	-0.263826	-0.304942	-0.140479	1.13411	0.8463	2.07977	-0.0582474	-0.633868	0.476258
NEK8	AF407579	NIMA related kinase 8	0.179813	0.172807	0.248747	0.202892	-0.0876875	0.118055	0.575293	0.372606	0.450282	0.508369	0.69187	0.684356		-0.666937	-0.707979	-0.379641	-0.584852	-1.77508	-0.913191	0.974754	0.112866	0.441204	0.687458	1.42622	1.38518
NEMF	AK016662	nuclear export mediator factor	0.0959317	0.22656	-0.135954	0.107524	0.120693	0.0693282	-0.23637	-0.370685	-0.44643	-0.380719	-0.477895	-0.307196		0.951371	1.45618	0.0194157	0.990202	1.02903	0.834876	-0.368899	-0.873708	-1.18436	-0.912539	-1.30085	-0.640719
NENF	NM_025424	neudesin neurotrophic factor	1.08134	0.987378	1.2639	0.808881	1.4834	1.13597	1.61681	1.63257	1.84754	2.10654	2.25741	2.25564		-0.91978	-1.09941	-0.560517	-1.45868	-0.121418	-0.800026	0.158009	0.177968	0.617068	1.136	1.43539	1.43539
NEU1	NM_010893	neuraminidase 1	-1.7064	-1.41615	-1.54479	-1.02635	-1.47282	-0.697535	-0.823045	-0.527008	-0.976305	-0.560076	-0.220023	-0.178513		-1.50537	-0.945684	-1.17728	-0.192997	-1.04218	0.443892	0.212296	0.771987	-0.0964984	0.714088	1.37028	1.44748
NFKBIB	NM_010908	NFKB inhibitor beta	-0.465532	-0.449543	-0.449918	-0.831802	-0.804092	-0.943449	-0.531801	-0.955061	-0.592136	-0.217032	-0.306173	-0.408411		0.447449	0.528803	0.528803	-1.01693	-0.894898	-1.46438	0.203386	-1.54573	-0.0406771	1.46438	1.09828	0.691512
NGF	NM_013609	nerve growth factor	1.62719	1.26159	1.76699	1.36592	0.762644	1.13556	0.538343	0.332666	0.207316	0.202345	0.0346185	0.432497		1.36511	0.752258	1.597	0.934457	-0.075916	0.553496	-0.440313	-0.788146	-0.986908	-1.00347	-1.28505	-0.622511
NIFK	AY030275	nucleolar protein interacting with the FHA domain of MKI67	0.161068	0.119784	0.145676	0.202051	0.562096	0.355728	0.1482	0.120528	0.190375	-0.280627	-0.312974	-0.261716		0.242764	0.0894394	0.204433	0.396089	1.77601	1.00939	0.204433	0.0894394	0.357758	-1.44381	-1.5588	-1.36715
NINJ1	NM_013610	ninjurin 1	0.468639	0.3234	0.542349	0.591255	0.747653	0.74912	0.92409	1.04736	0.676468	1.17754	1.14005	1.20158		-1.11003	-1.61586	-0.87397	-0.705359	-0.165801	-0.165801	0.407478	0.845868	-0.401858	1.28426	1.14937	1.3517
NIPAL1	AK014427	NIPA like domain containing 1	-0.620255	0.191595	0.074741	-0.133338	-0.0227486	0.0414164	0.396346	0.663673	-0.332899	1.71829	1.41013	1.27095		-1.37698	-0.270844	-0.434716	-0.707835	-0.557619	-0.475684	0.015932	0.370988	-0.980955	1.81852	1.39519	1.204
NKAIN1	AK013162	sodium/potassium transporting ATPase interacting 1	-0.754175	-1.47834	-1.07993	-0.552014	-0.0916659	-0.120132	-0.216017	-0.220955	-0.00499198	-0.376887	-0.0322523	-0.068462		-0.712992	-2.27055	-1.41709	-0.286264	0.695212	0.631203	0.417838	0.417838	0.88724	0.0764555	0.82323	0.737885
NME2	NM_008705	NME/NM23 nucleoside diphosphate kinase 2	0.326789	0.295994	0.280466	-0.074536	-0.0370697	-0.123382	-0.0202757	0.2327	0.106159	0.377094	0.279735	0.357297		0.874464	0.712193	0.604012	-1.28916	-1.12689	-1.55961	-1.01871	0.333559	-0.315528	1.14492	0.604012	1.03674
NME3	NM_019730	NME/NM23 nucleoside diphosphate kinase 3	0.544642	0.231159	0.260842	0.877939	0.822475	0.795321	0.494741	0.613071	0.865916	1.13898	1.61656	1.5283		-0.62451	-1.32638	-1.25845	0.145279	0.00943366	-0.035848	-0.737714	-0.466024	0.122638	0.73394	1.8207	1.61693
NOC2L	BC020013	NOC2 like nucleolar associated transcriptional repressor	-1.63713	-1.41576	-1.69621	-1.28672	-1.27153	-1.48156	-1.23214	-1.50833	-1.35548	-2.02265	-1.96754	-1.89123		-0.27001	0.52202	-0.486019	0.990038	1.06204	0.306012	1.20605	0.198008	0.738028	-1.63806	-1.45806	-1.17005
NOP10	NM_025403	NOP10 ribonucleoprotein	0.489891	0.241152	0.438453	0.0119819	0.585775	0.381498	0.706842	0.779292	0.840674	0.862171	0.980439	1.00749		-0.392093	-1.20332	-0.554338	-1.94965	-0.0676023	-0.749033	0.321787	0.54893	0.743624	0.808523	1.19791	1.29526
NOP58	NM_018868	NOP58 ribonucleoprotein	-0.625177	-0.483757	-0.667359	-0.621626	-0.604778	-0.635982	-0.881125	-1.34172	-0.768532	-1.09978	-1.42609	-1.2917		0.725573	1.17749	0.605062	0.7557	0.815956	0.695445	-0.027617	-1.41349	0.303787	-0.690424	-1.68463	-1.26285
NOTCH1	NM_008714	notch 1	0.435405	0.372684	0.46861	1.18382	0.854478	1.0753	0.864662	0.634771	0.733523	0.621122	0.536784	0.660646		-1.04686	-1.32603	-0.927223	1.9043	0.588238	1.50549	0.628118	-0.289134	0.109672	-0.329014	-0.648059	-0.169492
NOV	X96585	nephroblastoma overexpressed	5.65303	5.23182	5.47308	3.99023	4.44344	4.90056	3.71665	4.25739	4.38632	4.11425	4.12794	4.22968		1.78304	1.10634	1.49302	-0.891518	-0.166488	0.574653	-1.32654	-0.4565	-0.247047	-0.698176	-0.665953	-0.504835
NPDC1	NM_008721	neural proliferation, differentiation and control 1	1.27092	0.881065	0.886488	1.0021	1.04362	0.991628	1.30587	1.32603	1.50984	1.64752	1.57644	1.43761		0.106651	-1.31942	-1.28286	-0.880632	-0.734368	-0.917198	0.252915	0.326047	0.984236	1.49616	1.2402	0.728274
NPR3	NM_008728	natriuretic peptide receptor 3	0.535936	0.710803	0.509815	-0.569229	-0.349444	-0.234746	-0.60857	-0.35356	-0.425446	-0.369107	0.0260023	-0.503889		1.44368	1.80727	1.37951	-0.930369	-0.459837	-0.203184	-1.01592	-0.459837	-0.63094	-0.502613	0.352899	-0.780654
NRAP	NM_008733	nebulin related anchoring protein	-0.0668952	-0.0491605	-0.157761	-0.301547	-0.327657	-0.373315	-0.160761	-0.0886468	-0.132071	0.200599	0.140129	0.236662		0.100068	0.200137	-0.350239	-1.05072	-1.20082	-1.40096	-0.350239	-7.76632e-09	-0.200136	1.45099	1.15078	1.65113
NREP	X70398	neuronal regeneration related protein	1.2828	1.4828	1.62495	2.26354	2.60643	2.44716	3.22355	3.53436	2.09883	3.764	3.84825	4.00703		-1.43981	-1.23425	-1.09035	-0.432543	-0.0728044	-0.237256	0.554169	0.872794	-0.596995	1.10919	1.2017	1.36615
NRIP1	AK020076	nuclear receptor interacting protein 1	-0.0372352	-0.233546	0.126373	0.0997352	-0.185962	-0.206395	-0.210837	-0.00226499	0.00165428	-0.608477	-0.522337	-0.763663		0.604136	-0.0645195	1.20241	1.09683	0.0762502	0.00586542	0.00586542	0.744906	0.744906	-1.40183	-1.0851	-1.92972
NSDHL	AF100198	NAD(P) dependent steroid dehydrogenase-like	0.795277	0.882102	0.795232	0.760716	1.02749	0.976171	0.380157	0.804451	0.240609	-0.125431	0.118719	0.0355257		0.599524	0.797987	0.599524	0.500292	1.1701	1.04607	-0.442407	0.599524	-0.789717	-1.70761	-1.08741	-1.28587
NSMF	NM_020276	NMDA receptor synaptonuclear signaling and neuronal migration factor	0.185655	-0.219148	0.211113	0.51455	0.6191	0.684671	0.919166	0.769274	0.596692	0.48597	0.785897	0.644612		-1.03055	-2.32399	-0.967452	-0.0210316	0.325989	0.515273	1.27241	0.799199	0.262895	-0.0841262	0.862294	0.389084
NT5C	NM_015807	5', 3'-nucleotidase, cytosolic	0.898264	0.841353	0.912277	0.668574	0.713449	0.780281	0.820504	0.835229	0.732047	0.935582	0.987176	0.940551		0.600491	0.00822571	0.699203	-1.66986	-1.27502	-0.58404	-0.189196	0.00822571	-1.07759	0.995336	1.48889	0.995336
NT5E	AK008787	5'-nucleotidase ecto	-0.905591	-0.844716	-0.652544	-0.0607935	0.122016	0.163125	1.02197	1.49663	0.786775	1.84349	1.72844	1.738		-1.39298	-1.32558	-1.14263	-0.574523	-0.401203	-0.362688	0.465396	0.927582	0.243932	1.25496	1.14905	1.15868
NUCB1	NM_008749	nucleobindin 1	-0.155411	-0.130226	-0.206232	0.0600354	0.0641372	0.104799	0.313639	0.393165	0.278403	0.30612	0.347312	0.442428		-1.35873	-1.22724	-1.57788	-0.394469	-0.394469	-0.21915	0.701279	1.05192	0.569789	0.701279	0.876598	1.27107
NUDT19	NM_033080	nudix hydrolase 19	0.0281297	-0.711806	-0.252008	-0.443547	-0.401116	-0.0872882	0.333678	0.287269	0.291631	0.449858	0.585511	0.503235		-0.0452003	-1.79033	-0.705518	-1.15359	-1.05926	-0.328194	0.662283	0.567952	0.567952	0.945277	1.27544	1.06319
NUDT8	NM_025529	nudix hydrolase 8	0.495385	0.00868368	0.243216	-0.229873	-0.220788	-0.192119	0.404473	0.433046	0.211004	0.50274	0.511177	0.344685		0.998293	-0.678839	0.108386	-1.50029	-1.46606	-1.36338	0.656021	0.758703	0.00570451	0.998293	1.03252	0.450658
NUFIP1	NM_013745	NUFIP1, FMR1 interacting protein 1	-0.526945	-0.532972	-0.647179	-0.10564	-0.215069	-0.361438	-0.593107	-0.657968	-0.548597	-0.58783	-0.690854	-0.653668		-0.103684	-0.103684	-0.752836	2.16835	1.57329	0.815948	-0.42826	-0.806932	-0.211876	-0.42826	-0.96922	-0.752836
OARD1	BC022574	O-acyl-ADP-ribose deacylase 1	0.470798	0.373522	0.212281	-0.114738	-0.630903	-0.484516	-0.0151146	0.285527	-0.0640373	0.240775	0.346686	0.166878		1.18004	0.88747	0.419354	-0.516878	-2.03826	-1.5994	-0.253563	0.653412	-0.370592	0.507126	0.828955	0.302325
OAZ2	D78643	ornithine decarboxylase antizyme 2	0.303294	0.109023	0.138008	0.101433	0.576393	0.474717	0.72544	0.662117	0.488911	0.753473	0.801306	0.923553		-0.715248	-1.38087	-1.27577	-1.4159	0.265663	-0.119695	0.791152	0.545924	-0.0496294	0.861217	1.03638	1.45677
OCIAD2	AK007617	OCIA domain containing 2	-0.532365	-0.347474	-0.0734176	-0.414297	-0.462607	-0.067612	-0.586571	-0.197562	0.131552	1.22094	1.5248	1.24699		-0.853064	-0.616831	-0.249357	-0.695575	-0.761196	-0.249357	-0.931808	-0.41997	0.013124	1.44365	1.83737	1.48302
ODC1	NM_013614	ornithine decarboxylase 1	-1.35221	-1.17669	-1.09857	-1.45651	-1.82107	-1.85801	-1.76375	-1.68608	-1.33671	-1.91092	-2.35878	-2.29085		0.806407	1.22607	1.42356	0.534862	-0.353832	-0.452576	-0.205716	-0.0329147	0.831093	-0.576005	-1.68687	-1.51407
OLFM1	NM_019498	olfactomedin 1	-1.41122	-1.24256	-0.873413	-1.37301	-0.374784	-0.529537	0.214525	0.55215	0.871258	0.94694	1.2608	1.34256		-1.30481	-1.14161	-0.786409	-1.26641	-0.306404	-0.460005	0.250403	0.576807	0.88401	0.960811	1.25841	1.33522
OMD	NM_012050	osteomodulin	3.75053	3.19632	3.21478	4.15616	4.06051	4.85483	5.716	5.71923	4.88629	5.62801	5.94201	6.07007		-0.956043	-1.47325	-1.46384	-0.570492	-0.664528	0.0783641	0.896486	0.896486	0.115979	0.811853	1.10337	1.22562
OPN4	NM_013887	opsin 4	-0.0982393	-0.119713	0.00980853	0.334491	0.269322	0.181221	0.904185	0.857788	0.343367	1.79963	1.42627	1.54799		-1.07281	-1.10258	-0.9091	-0.432846	-0.522143	-0.65609	0.415482	0.355951	-0.417963	1.75495	1.20428	1.38287
OR2S2	NM_019473	olfactory receptor family 2 subfamily S member 2 (gene/pseudogene)	0.998825	1.34585	0.944171	-0.162115	-0.82173	-0.342455	-0.418119	-0.328516	-0.409697	-0.211044	-0.447368	-0.571417		1.45975	1.95338	1.37513	-0.176298	-1.10715	-0.430167	-0.542998	-0.416064	-0.528894	-0.246817	-0.58531	-0.754556
ORAOV1	BC013564	oral cancer overexpressed 1	-0.38394	-0.443116	-0.556464	0.0408454	0.128306	0.127294	-0.0376582	0.305528	0.283574	0.122056	0.230066	-0.0588363		-1.23864	-1.44508	-1.85796	0.20644	0.516099	0.516099	-0.0688132	1.13542	1.0322	0.481692	0.860165	-0.137626
ORC6	NM_019716	origin recognition complex subunit 6	-0.267965	-0.0232017	0.0331261	-0.900722	-0.431221	-0.546506	-0.576322	-0.517664	-0.706733	-0.987811	-0.944919	-1.0087		0.849481	1.54768	1.68732	-0.909992	0.402631	0.0674929	-0.0162914	0.151277	-0.379357	-1.16134	-1.0217	-1.2172
ORMDL3	NM_025661	ORMDL sphingolipid biosynthesis regulator 3	0.602142	0.33633	0.638576	0.58005	0.800902	0.758387	1.31414	1.09213	1.56595	1.42369	1.42758	1.27086		-0.93437	-1.56674	-0.837082	-0.983014	-0.44793	-0.545218	0.792492	0.257408	1.42486	1.06003	1.08436	0.695204
OSMR	NM_011019	oncostatin M receptor	-0.34835	-0.0974625	-0.475708	-0.94755	-0.867248	-1.53966	-1.63526	-1.49473	-1.18143	-0.986343	-1.50819	-1.32427		1.34719	1.83887	1.09152	0.16717	0.324506	-0.993186	-1.18986	-0.894851	-0.285172	0.0885017	-0.934185	-0.560511
OSTC	NM_025509	oligosaccharyltransferase complex non-catalytic subunit	1.03193	0.933272	1.19885	1.40458	1.05731	0.789969	0.354087	0.482165	-0.13048	-0.389858	-0.180774	-0.27555		0.800066	0.642676	1.06763	1.38241	0.847283	0.42233	-0.270186	-0.0655792	-1.02566	-1.43487	-1.10435	-1.26174
OSTF1	AK010074	osteoclast stimulating factor 1	0.038634	0.277366	0.210069	-0.162902	-0.0475113	-0.143973	-0.309844	-0.253479	-0.140808	-0.468621	-0.384256	-0.388783		0.793157	1.81293	1.5155	-0.0566541	0.410742	0.028327	-0.694013	-0.439069	0.028327	-1.37386	-0.991447	-1.03394
OXLD1	NM_025560	oxidoreductase like domain containing 1	0.14801	0.319111	0.362732	-0.224926	0.036359	-0.185003	0.503205	0.605369	0.531667	0.81953	0.778824	0.678811		-0.605236	-0.126677	-0.0140752	-1.6468	-0.914891	-1.56235	0.380032	0.689687	0.464483	1.28085	1.16825	0.88674
P2RX4	NM_011026	purinergic receptor P2X 4	1.1608	1.09127	1.09469	1.54149	1.80785	1.88078	2.03134	1.87173	2.36454	2.15735	2.27253	2.21016		-1.35247	-1.50295	-1.50295	-0.535615	0.0447838	0.195258	0.517702	0.173762	1.22708	0.797153	1.03361	0.904635
P2RX5	NM_033321	purinergic receptor P2X 5	-0.128418	0.889314	0.602503	1.72142	1.48403	1.81157	1.75351	1.83418	2.02621	2.10561	2.4813	2.08884		-2.26635	-0.894434	-1.28449	0.221927	-0.100876	0.342978	0.262278	0.369879	0.638881	0.746482	1.24414	0.719582
P3H3	NM_013534	prolyl 3-hydroxylase 3	1.54591	1.19545	1.72759	1.93148	1.80166	1.94914	2.34892	2.40917	2.24625	2.71667	2.82208	2.82132		-1.10878	-1.78077	-0.763189	-0.379195	-0.628791	-0.340795	0.427194	0.542393	0.235197	1.13758	1.32958	1.32958
PAK1	NM_011035	p21 (RAC1) activated kinase 1	-0.324466	-0.392005	-0.255467	-0.452465	-0.348978	-0.417488	-0.671553	-0.628357	-0.862949	-0.797322	-0.841114	-0.984235		1.05965	0.77527	1.3034	0.531517	0.937773	0.653394	-0.362244	-0.199742	-1.13413	-0.890376	-1.05288	-1.62164
PAPD4	BC016629	poly(A) RNA polymerase D4, non-canonical	-0.0371767	-0.135169	-0.113327	0.313718	0.324611	0.308728	-0.133742	-0.197828	-0.174606	-0.239022	-0.278678	-0.156613		0.0186019	-0.427845	-0.293911	1.58116	1.62581	1.58116	-0.3832	-0.695712	-0.561779	-0.874291	-1.05287	-0.517134
PAPPA	AK018411	pappalysin 1	1.90502	2.61729	2.45822	1.95812	1.65777	1.99329	1.92636	1.30107	2.14993	0.95565	0.986919	0.995616		0.291704	1.54061	1.25917	0.379655	-0.148051	0.432426	0.326885	-0.781298	0.713869	-1.37937	-1.32659	-1.309
PARP8	BC021315	poly(ADP-ribose) polymerase family member 8	1.57011	1.17515	1.43404	1.8435	1.51617	1.78391	1.27685	1.21997	1.1161	1.12077	0.958153	0.877711		0.80038	-0.473694	0.34302	1.68243	0.637037	1.48642	-0.147009	-0.34302	-0.669706	-0.669706	-1.1924	-1.45375
PCBD2	AK012465	pterin-4 alpha-carbinolamine dehydratase 2	0.77838	0.479702	0.64367	0.0909529	0.13889	0.0997369	0.241205	0.3496	0.410346	0.730792	0.836879	0.67873		1.1752	0.0848081	0.66635	-1.3327	-1.15097	-1.29635	-0.787504	-0.387694	-0.169616	0.993467	1.39328	0.811735
PCGF2	NM_009545	polycomb group ring finger 2	-0.15254	-0.222645	-0.346317	-0.452356	-0.517085	-0.532235	-0.676893	-0.958208	-0.892617	-0.115767	-0.470944	-0.281342		1.17676	0.917999	0.437436	0.0677718	-0.190993	-0.22796	-0.782456	-1.81752	-1.55875	1.28766	-0.00616109	0.696201
PCGF6	BC016195	polycomb group ring finger 6	-0.653192	-0.636597	-0.484124	-0.278864	-0.32979	-0.34597	-0.238816	-0.168275	-0.155091	-0.702503	-0.44651	-0.46632		-1.29025	-1.23649	-0.376322	0.698884	0.430083	0.322562	0.913926	1.29025	1.34401	-1.55905	-0.215041	-0.322562
PCSK2	NM_008792	proprotein convertase subtilisin/kexin type 2	0.192236	0.301921	0.239739	0.349316	0.00722761	0.376219	0.213343	0.363174	0.112611	0.718171	0.833226	0.633233		-0.687956	-0.244979	-0.486603	-0.0436265	-1.41283	0.0771853	-0.607415	-0.00335583	-1.01012	1.44639	1.88936	1.08395
PCYT2	NM_024229	phosphate cytidylyltransferase 2, ethanolamine	0.418306	0.313367	0.457102	1.00839	0.949545	0.976885	0.421834	0.510452	0.340884	0.104301	0.245866	0.145653		-0.225265	-0.571021	-0.0995358	1.62924	1.44065	1.53495	-0.225265	0.057626	-0.476724	-1.2311	-0.759616	-1.07394
PDCD10	NM_019745	programmed cell death 10	0.210652	0.182943	0.115239	-0.0102722	-0.047163	-0.00395207	-0.0299674	-0.0266933	-0.169181	0.182563	0.25405	0.0654123		1.17001	0.936006	0.468003	-0.546003	-0.858005	-0.468003	-0.702004	-0.702004	-1.79401	0.936006	1.48201	0.0780004
PDGFRA	NM_011058	platelet derived growth factor receptor alpha	-0.12815	-0.0430168	-0.257699	0.437223	0.109639	0.396872	0.419919	0.364212	0.625347	0.732506	0.853147	1.05276		-1.26789	-1.04414	-1.59108	0.149163	-0.671235	0.0497211	0.0994422	-0.0497211	0.621514	0.870119	1.16845	1.66566
PDIA6	AK005989	protein disulfide isomerase family A member 6	0.253162	0.401314	0.185917	-0.162938	0.133574	0.0838506	-0.377408	-0.475985	-0.131194	-0.343896	-0.21368	-0.356554		1.166	1.68939	0.956641	-0.264603	0.747285	0.572821	-1.03224	-1.38117	-0.159925	-0.892671	-0.439066	-0.962456
PELO	AF148638	pelota mRNA surveillance and ribosome rescue factor	0.115466	0.0636928	0.0685119	-0.0338388	0.0226531	0.148008	0.229236	0.149987	0.116061	0.31671	0.287993	0.296636		-0.263117	-0.789352	-0.701646	-1.5787	-1.14018	4.76481e-08	0.701646	4.76481e-08	-0.263117	1.491	1.22788	1.31559
PEX7	NM_008822	peroxisomal biogenesis factor 7	0.26887	0.474637	0.229061	-0.298058	-0.213634	-0.0492574	-0.110919	0.0484095	0.00429868	0.288147	0.154477	0.415696		0.691201	1.50838	0.527764	-1.63777	-1.27004	-0.616292	-0.861447	-0.207701	-0.411996	0.772919	0.200891	1.30409
PF4	NM_019932	platelet factor 4	-2.90364	-3.41629	-3.31293	-3.27213	-2.42899	-2.44231	-2.38932	-2.33986	-1.73115	-1.26471	-1.66886	-1.71384		-0.690209	-1.4165	-1.26286	-1.20699	-0.033754	-0.0477211	0.0221145	0.0919504	0.943945	1.6004	1.02775	0.971879
PGAM5	AK012159	PGAM family member 5, mitochondrial serine/threonine protein phosphatase	-0.204543	-0.211352	-0.401699	-0.143434	-0.176756	-0.191673	-0.46527	-0.265767	-0.429618	-0.485776	-0.519922	-0.629348		0.87753	0.816661	-0.339853	1.24275	0.999269	0.9384	-0.765937	0.451446	-0.52246	-0.887675	-1.07028	-1.73984
PGGHG	BC023151	protein-glucosylgalactosylhydroxylysine glucosidase	0.841485	0.846703	0.923526	0.62598	0.763667	0.760466	1.34839	1.37404	1.04831	1.18709	1.45319	1.31241		-0.705505	-0.67023	-0.423303	-1.44629	-0.987707	-0.987707	1.09353	1.16408	0.0352751	0.529129	1.44629	0.952432
PHLDA1	NM_009344	pleckstrin homology like domain family A member 1	0.15772	-0.0284675	0.10719	-0.292541	-0.0850572	-0.264844	-0.350342	-0.73617	-0.981179	-0.937364	-1.00225	-0.853271		1.35992	0.928081	1.24628	0.33714	0.79171	0.405325	0.200769	-0.685644	-1.23113	-1.14021	-1.27659	-0.935657
PHOSPHO2	AK006724	phosphatase, orphan 2	0.443509	0.363486	0.429626	0.604634	0.458848	0.762015	0.7042	1.08826	0.820685	1.07693	1.35366	0.933724		-0.99394	-1.24907	-1.02583	-0.483682	-0.930157	0.0265759	-0.164771	1.07898	0.217923	1.04709	1.90815	0.568725
PIGY	NM_025457	phosphatidylinositol glycan anchor biosynthesis class Y	0.285613	-0.0321937	0.289674	0.156287	0.463485	0.374602	0.461815	0.558596	0.461339	0.774971	0.837575	0.674576		-0.607079	-1.88795	-0.607079	-1.12743	0.0733832	-0.286861	0.0733832	0.473655	0.0733832	1.31423	1.59442	0.913954
PIK3R2	NM_008841	phosphoinositide-3-kinase regulatory subunit 2	-0.773371	-0.751618	-0.73923	-0.208992	-0.670346	-0.25831	-0.147092	-0.220691	-0.578161	0.102717	0.238254	0.0688564		-1.21658	-1.16149	-1.13395	0.325953	-0.941131	0.188226	0.491224	0.298407	-0.693223	1.17986	1.56549	1.09722
PINK1	AF316872	PTEN induced putative kinase 1	0.888335	0.983929	1.08844	1.52432	1.35835	1.19227	1.58965	1.69305	1.65454	1.7795	2.05604	1.98143		-1.54569	-1.31057	-1.0232	0.100143	-0.317846	-0.76196	0.283014	0.544257	0.43976	0.779376	1.51086	1.30186
PIP4K2C	BC021383	phosphatidylinositol-5-phosphate 4-kinase type 2 gamma	-0.477456	-0.485775	-0.392367	-0.00244761	-0.116424	-0.218911	0.0326377	0.109717	0.397157	0.12577	0.111859	0.308496		-1.45845	-1.49243	-1.1526	0.172749	-0.235051	-0.574884	0.274698	0.546565	1.53208	0.614532	0.546565	1.22623
Pitpnc1	AK021206	phosphatidylinositol transfer protein, cytoplasmic 1	-0.733006	-0.51254	-0.56111	-0.716389	-1.05636	-0.853298	-0.356485	-0.145528	-0.70437	-0.0422909	0.208051	-0.0997116		-0.700645	-0.120801	-0.252584	-0.674288	-1.57041	-1.01692	0.274547	0.828035	-0.621575	1.11796	1.77687	0.959817
PKD1	NM_013630	polycystin 1, transient receptor potential channel interacting	0.667288	0.413355	0.501111	0.959911	1.03009	0.964952	0.737795	0.692706	0.605757	0.576715	0.523625	0.68179		-0.131289	-1.45265	-0.995253	1.34253	1.69828	1.34253	0.224461	-0.0296458	-0.436217	-0.588681	-0.89361	-0.0804672
PKIG	NM_011106	cAMP-dependent protein kinase inhibitor gamma	-0.0911951	0.0479998	-0.0986135	-0.0156273	0.106488	0.212877	0.305554	0.133	-0.0873364	0.534514	0.546208	0.560085		-1.0594	-0.508381	-1.09876	-0.783891	-0.27223	0.121356	0.514941	-0.193513	-1.0594	1.38083	1.45955	1.4989
PKP2	AK004650	plakophilin 2	-0.419	-0.466826	-0.617901	-1.06884	-0.771778	-0.885431	-1.61845	-2.01999	-0.932232	-2.05967	-2.11689	-1.45198		1.24628	1.16673	0.928079	0.212132	0.68943	0.498511	-0.662914	-1.29931	0.434871	-1.36295	-1.45841	-0.392445
PLA2G7	NM_013737	phospholipase A2 group VII	-0.695321	-0.828442	-0.844156	-1.55257	-0.689698	-0.771275	-1.46488	-1.94539	-1.54463	-2.27724	-2.16387	-1.82519		1.14596	0.92795	0.91118	-0.279503	1.16273	1.02857	-0.128571	-0.95031	-0.262733	-1.50373	-1.30248	-0.749068
PLAA	AK019070	phospholipase A2 activating protein	-0.814359	-0.809716	-0.775663	-0.552405	-0.591385	-0.64327	-0.681469	-0.731291	-0.700788	-0.95125	-0.864588	-0.73371		-0.648917	-0.648917	-0.386434	1.62594	1.27596	0.838489	0.488511	0.0510383	0.313522	-1.87384	-1.08639	0.0510383
PLAT	NM_008872	plasminogen activator, tissue type	0.307538	-0.218597	-0.0248384	0.0370374	0.587688	0.24786	0.86554	0.921154	1.62251	1.62756	1.76058	1.75122		-0.647823	-1.36065	-1.09166	-1.01096	-0.271234	-0.728521	0.105355	0.172603	1.11408	1.12753	1.30237	1.28892
PLEKHA2	BC010215	pleckstrin homology domain containing A2	0.0474863	0.22769	-0.094897	0.162067	0.375261	0.220401	-0.29652	-0.272664	-0.332308	-0.0559013	-0.244536	-0.0268845		0.311598	1.07643	-0.283271	0.778994	1.71379	1.03394	-1.17557	-1.0481	-1.30304	-0.155799	-0.920629	-0.028327
PLEKHF1	BC002120	pleckstrin homology and FYVE domain containing 1	0.89948	0.717302	0.724559	1.04024	1.03997	1.38123	1.208	1.32332	1.36757	1.44439	1.77081	1.49823		-0.93029	-1.48692	-1.48692	-0.497357	-0.497357	0.554051	0.0283469	0.368508	0.523127	0.739594	1.76008	0.925136
PLEKHO1	NM_023320	pleckstrin homology domain containing O1	-0.883421	-0.671391	-0.683671	-0.951197	-0.934256	-1.13594	-1.13	-0.972468	-1.33547	-0.233862	-0.422046	-0.36894		-0.208032	0.408721	0.379352	-0.413616	-0.354877	-0.97163	-0.942261	-0.472354	-1.55901	1.70096	1.14295	1.2898
PLK2	M96163	polo like kinase 2	-1.07819	-1.22858	-1.47184	-0.860216	-1.03997	-0.995945	-0.418151	-0.515146	-0.939075	0.276649	0.130925	0.223866		-0.704408	-0.956482	-1.3598	-0.334699	-0.637188	-0.569968	0.404719	0.23667	-0.469138	1.58107	1.32899	1.48024
PLOD1	NM_011122	procollagen-lysine,2-oxoglutarate 5-dioxygenase 1	-1.04209	-1.78887	-1.35102	-1.56741	-1.7021	-1.54061	-1.46506	-1.06156	-1.52337	-0.41723	-0.53549	-0.229462		0.275774	-1.14249	-0.310443	-0.726468	-0.972301	-0.669737	-0.537366	0.237954	-0.631917	1.44821	1.22129	1.8075
PLPP3	AK003390	phospholipid phosphatase 3	0.976412	0.673761	0.787957	0.735925	0.922255	0.987514	1.24959	1.77775	0.907483	2.31487	2.3592	2.57498		-0.535531	-0.977255	-0.806265	-0.877511	-0.621026	-0.521282	-0.150804	0.604402	-0.635275	1.35961	1.43085	1.73009
PLPP3	NM_080555	phospholipid phosphatase 3	0.821665	0.64086	0.614081	0.745955	0.468152	0.980955	1.12102	1.47826	1.00785	2.34958	2.19889	2.13399		-0.589567	-0.859369	-0.904336	-0.69449	-1.11418	-0.349743	-0.139897	0.399707	-0.304776	1.70375	1.47891	1.37399
PLS3	BC005459	plastin 3	0.276531	0.458579	0.482937	0.299107	0.185714	0.394875	0.765474	0.643746	0.932649	0.836101	1.12032	0.881762		-1.09228	-0.49041	-0.423536	-1.0254	-1.39321	-0.72447	0.546139	0.111457	1.08113	0.780198	1.71644	0.913947
Plscr2	NM_008880	phospholipid scramblase 2	1.42948	1.02889	1.11398	0.269156	0.496464	0.564617	0.494585	0.403233	0.318473	0.21113	0.38728	0.330909		2.17625	1.14403	1.35048	-0.817168	-0.223646	-0.0688141	-0.249451	-0.481699	-0.688141	-0.972	-0.507504	-0.662336
PLVAP	NM_032398	plasmalemma vesicle associated protein	-0.423595	-0.0952041	-0.518417	-0.627532	-0.206578	-0.462598	0.191514	0.0586479	-0.111017	0.355942	1.3608	1.27605		-0.742516	-0.254286	-0.895087	-1.06292	-0.422115	-0.803544	0.188172	-0.0101715	-0.269543	0.447544	1.97326	1.8512
PLXDC1	AF378760	plexin domain containing 1	-0.368055	-0.0789715	0.407418	-0.289164	0.398065	0.0141712	-0.19414	0.404541	1.26386	1.87818	2.20167	2.21323		-1.04863	-0.751462	-0.249349	-0.966653	-0.259596	-0.659237	-0.864181	-0.259596	0.621664	1.25699	1.5849	1.59515
PLXNA1	AK011193	plexin A1	-0.317412	-0.276901	-0.389375	0.122235	-0.117802	0.0596933	0.138597	0.0574086	0.324717	0.434782	0.269076	0.259915		-1.36416	-1.21501	-1.62519	0.276561	-0.618379	0.0528263	0.35114	0.0528263	1.02235	1.43253	0.835899	0.79861
PLXNA2	AK013176	plexin A2	0.42246	-0.536368	-0.244819	0.330949	0.226649	0.223062	0.274755	0.0253685	0.441064	1.37834	1.04416	0.995382		0.0706191	-1.69793	-1.14526	-0.0951823	-0.279406	-0.297828	-0.205716	-0.647854	0.107464	1.83917	1.21281	1.13912
PLXND1	AK018097	plexin D1	0.462412	0.191483	0.115325	0.587884	0.517095	0.0305455	0.842114	0.409075	0.532842	1.46142	1.4658	1.3221		-0.398482	-0.931987	-1.0703	-0.141609	-0.279925	-1.24814	0.352377	-0.497279	-0.260166	1.57746	1.59722	1.30083
PMEPA1	BC022122	prostate transmembrane protein, androgen induced 1	-0.20152	-0.258463	-0.881897	-0.326132	0.0821105	-0.158441	0.221251	0.438997	0.803079	1.80962	1.13682	1.67457		-0.670016	-0.741696	-1.4824	-0.825324	-0.335506	-0.622228	-0.168251	0.0945787	0.524663	1.73129	0.930854	1.56403
PMEPA1	NM_022995	prostate transmembrane protein, androgen induced 1	0.517701	-0.475579	0.305591	-0.0417185	-0.0605248	-0.192181	0.385714	0.185132	0.529218	1.65858	1.22657	1.74572		0.0501084	-1.34827	-0.24355	-0.732982	-0.760949	-0.942738	-0.13168	-0.411355	0.0640922	1.64426	1.04296	1.77011
PMP22	NM_008885	peripheral myelin protein 22	1.34004	1.29415	1.24299	1.72389	1.47668	1.62125	1.95502	1.93361	1.73796	2.15263	1.85916	1.92747		-1.17547	-1.34419	-1.51292	0.106861	-0.70303	-0.230594	0.916752	0.815515	0.174351	1.55792	0.579297	0.815515
PNN	NM_008891	pinin, desmosome associated protein	-0.988254	-0.934829	-0.935313	-0.925275	-0.529242	-0.874955	-1.2539	-1.1621	-1.0766	-1.32596	-1.33398	-1.28482		0.261875	0.516672	0.474206	0.516672	2.21532	0.771469	-0.842246	-0.46005	-0.120321	-1.18198	-1.18198	-0.969644
PNP	NM_013632	purine nucleoside phosphorylase	1.1792	1.35265	1.38381	0.318259	0.525618	0.684261	0.21004	0.68813	0.028826	0.531563	0.589685	0.389837		1.19984	1.5896	1.65838	-0.771874	-0.290408	0.0534963	-1.02407	0.0764232	-1.43676	-0.290408	-0.152846	-0.611385
POLG	NM_017462	DNA polymerase gamma, catalytic subunit	-0.162632	-0.289611	-0.201026	0.165204	0.10463	-0.0242745	-0.333455	-0.310492	-0.220614	-0.167854	-0.201812	-0.0800549		-0.110876	-0.93453	-0.364308	1.97994	1.53643	0.776135	-1.18796	-1.06125	-0.491024	-0.174234	-0.364308	0.395987
POLR1B	NM_009086	RNA polymerase I subunit B	-0.727468	-0.264854	-0.442061	-0.281252	-0.159842	-0.436099	-0.682006	-0.736441	-0.832488	-0.963253	-1.04696	-1.2169		-0.240166	1.15626	0.621461	1.09684	1.45338	0.621461	-0.0916098	-0.269877	-0.537279	-0.923525	-1.19093	-1.69602
POLR2K	AK008287	RNA polymerase II subunit K	-0.0840038	-0.342672	-0.198441	-0.447227	-0.499772	-0.415903	-0.537632	-0.475298	-0.536892	-0.0290773	-0.00624019	-0.177651		1.15329	-0.127231	0.562278	-0.668987	-0.915241	-0.521236	-1.11224	-0.816739	-1.11224	1.39954	1.49804	0.660779
POP1	AK016547	POP1 homolog, ribonuclease P/MRP subunit	0.495629	0.115356	0.203812	-0.264943	-0.225162	-0.0950222	-0.478819	-0.371388	-0.412968	-0.444499	-0.71222	-0.387373		2.10207	0.983581	1.21905	-0.134905	-0.0466036	0.336037	-0.78245	-0.458678	-0.576413	-0.664715	-1.45943	-0.517545
PORCN	AB036749	porcupine O-acyltransferase	0.598998	0.0876269	-0.0417439	0.391544	0.150109	0.300566	1.28293	1.36166	0.636459	1.85749	2.19455	2.1604		-0.383884	-1.00541	-1.16384	-0.639807	-0.93229	-0.749488	0.444818	0.542313	-0.335137	1.15165	1.55382	1.51726
POU6F1	AK009674	POU class 6 homeobox 1	-0.16412	-0.457574	-0.261853	0.567735	0.272675	0.286043	0.145025	0.564646	0.40094	0.382449	0.149689	0.239825		-1.05337	-1.98969	-1.36548	1.22503	0.288701	0.351122	-0.0858299	1.19382	0.694442	0.63202	-0.0858299	0.195068
PPFIBP2	NM_008905	PPFIA binding protein 2	0.562398	0.532141	0.36375	0.249564	0.158593	0.252341	0.608917	0.798394	0.395618	2.16595	1.91714	1.57738		-0.345388	-0.388711	-0.634213	-0.793068	-0.923039	-0.793068	-0.273181	0.00120345	-0.576448	1.97966	1.61863	1.12762
PPIB	NM_011149	peptidylprolyl isomerase B	0.0916118	-0.0703631	0.0684432	-0.0959658	-0.178891	-0.0828293	0.177037	0.50618	-0.0511819	0.504732	0.93084	0.758492		-0.333094	-0.765215	-0.387109	-0.846238	-1.0623	-0.792223	-0.0900253	0.801226	-0.7112	0.774218	1.93555	1.47642
PPID	NM_026352	peptidylprolyl isomerase D	-0.695421	-0.764098	-0.625407	-0.38815	-0.298974	-0.355293	-0.399415	-0.214948	-0.126114	-0.341604	-0.369634	-0.360356		-1.51254	-1.8282	-1.14427	0.118373	0.591863	0.276203	0.0657625	1.06535	1.48623	0.381423	0.223593	0.276203
PPP1R11	NM_029632	protein phosphatase 1 regulatory inhibitor subunit 11	0.0278945	-0.0399582	0.0500259	-0.428633	-0.367549	-0.231244	-0.18651	-0.366378	-0.355106	-0.0815678	-0.119369	-0.0503632		1.23744	0.824958	1.35529	-1.47314	-1.11959	-0.294628	-0.0589255	-1.11959	-1.06066	0.589256	0.353553	0.766032
PPP1R35	AK008184	protein phosphatase 1 regulatory subunit 35	0.333014	-0.0974488	0.15777	-0.029904	0.155703	-0.281618	0.278043	0.175305	0.36292	0.858953	0.653475	0.700681		0.170516	-1.10465	-0.333619	-0.897064	-0.333619	-1.63844	0.0222413	-0.274309	0.259481	1.74223	1.11948	1.26775
PRDM16	AK017846	PR/SET domain 16	-0.203219	-0.384387	-0.36466	0.348587	0.458648	0.174235	0.0261	-0.234439	-0.255661	-0.173643	-0.0337084	-0.12871		-0.51043	-1.17863	-1.10439	1.53129	1.93963	0.863091	0.34338	-0.621797	-0.733163	-0.399064	0.120647	-0.250575
PRDM4	AK013393	PR/SET domain 4	-0.131248	-0.0683414	-0.250789	0.157619	0.120063	-0.0277832	-0.0795774	-0.206563	-0.15091	-0.658297	-0.350718	-0.522344		0.21169	0.461554	-0.288037	1.41936	1.25279	0.62813	0.41991	-0.121461	0.128402	-1.99544	-0.704477	-1.41242
PRKCI	BC021630	protein kinase C iota	0.732612	0.625169	0.508802	0.507361	0.489545	0.652655	0.304881	0.194933	0.528126	-0.0466928	-0.00362792	-0.0424298		1.27457	0.9197	0.493858	0.493858	0.422885	0.990673	-0.251365	-0.64172	0.564832	-1.4934	-1.31597	-1.45792
PRKD3	AK017739	protein kinase D3	1.53608	1.67479	1.45292	1.61357	1.28218	1.50274	1.4223	1.27997	0.837675	0.655559	0.883165	0.678105		0.828673	1.18091	0.584813	1.01834	0.124188	0.72029	0.503526	0.124188	-1.06802	-1.55574	-0.959634	-1.50155
PRKN	AF250293	parkin RBR E3 ubiquitin protein ligase	-0.138835	-0.144828	-0.49536	0.354548	0.230318	0.355171	-0.404513	-0.206182	-0.331256	-0.0133876	0.074358	-0.240913		-0.210582	-0.210582	-1.47408	1.50917	1.08801	1.54427	-1.12311	-0.456262	-0.877426	0.245679	0.526456	-0.561553
PRMT1	NM_019830	protein arginine methyltransferase 1	-0.509236	-0.643351	-0.642124	-0.818672	-0.808895	-0.682012	-0.806301	-0.895129	-0.836852	-1.06256	-1.11869	-1.11984		1.62549	0.96341	0.96341	0.046685	0.0976142	0.759693	0.0976142	-0.360748	-0.0551732	-1.17561	-1.48119	-1.48119
PROS1	L27439	protein S	1.52008	1.29377	1.24448	1.87855	1.76216	2.19416	2.67184	2.61722	2.56363	2.77311	2.74709	2.98445		-1.06887	-1.43809	-1.51836	-0.490958	-0.683595	0.0066889	0.777238	0.696972	0.600654	0.937769	0.905663	1.27488
PRPS1	NM_021463	phosphoribosyl pyrophosphate synthetase 1	-0.998126	-0.853998	-0.653641	-1.37465	-1.32894	-1.15223	-1.18366	-1.17252	-1.30611	-1.36724	-1.42525	-1.39598		0.76026	1.37948	2.2051	-0.76714	-0.602016	0.141044	0.0172006	0.0584816	-0.519453	-0.76714	-1.01483	-0.890983
PRPSAP1	AK011290	phosphoribosyl pyrophosphate synthetase associated protein 1	0.965863	1.31242	1.19193	1.97474	1.32306	1.61683	0.910087	1.04718	0.911805	0.747822	0.772754	0.839524		-0.443901	0.475447	0.150972	2.26007	0.502487	1.31368	-0.606139	-0.227584	-0.606139	-1.03877	-0.984695	-0.795417
PRSS23	BC018517	protease, serine 23	1.75916	1.40012	1.6043	2.02806	2.12499	2.60235	2.41788	2.52942	2.37316	3.36708	3.40625	3.0596		-0.96066	-1.51034	-1.20496	-0.548403	-0.410984	0.321916	0.0470789	0.215035	-0.0292653	1.49761	1.55869	1.02428
PSAP	NM_011179	prosaposin	0.0802871	-0.293172	-0.465681	-0.00492828	-0.130497	0.15338	0.119291	0.419844	0.300994	0.615919	0.78365	1.08672		-0.317314	-1.14122	-1.54203	-0.495455	-0.784934	-0.16144	-0.228243	0.439786	0.172574	0.885138	1.24142	1.93172
PSAPL1	AK009408	prosaposin like 1 (gene/pseudogene)	0.298451	0.263267	0.325862	0.218162	0.400575	0.0441899	0.488332	0.399665	0.576307	0.799597	1.10787	0.673533		-0.576095	-0.714357	-0.472398	-0.85262	-0.230438	-1.4748	0.0806533	-0.230438	0.391744	1.15219	2.22373	0.702836
PSAT1	BC004827	phosphoserine aminotransferase 1	-0.614482	-0.0392009	-0.0133475	-0.477322	-0.632608	-0.517219	-1.12926	-1.20264	-1.22199	-1.81133	-1.90419	-2.02829		0.510992	1.33146	1.37464	0.698116	0.482204	0.64054	-0.237503	-0.338263	-0.367051	-1.21631	-1.34585	-1.53298
PSIP1	AJ308965	PC4 and SFRS1 interacting protein 1	-0.643518	-0.548929	-0.503907	-0.978868	-0.504212	-0.855059	-1.0938	-0.980751	-0.94464	-1.15288	-1.04713	-1.20588		0.894161	1.24279	1.43647	-0.42287	1.43647	0.0419642	-0.848969	-0.42287	-0.267925	-1.08139	-0.694024	-1.3138
PSMB2	NM_011970	proteasome subunit beta 2	0.240208	0.223401	0.226429	-0.104311	0.255422	0.0733554	-0.119746	-0.102411	-0.142311	-0.238859	-0.303713	-0.364037		1.1968	1.1076	1.1522	-0.319642	1.286	0.438579	-0.408845	-0.319642	-0.498047	-0.944059	-1.21167	-1.47927
PSMB5	NM_011186	proteasome subunit beta 5	-0.251123	-0.323729	-0.288742	-0.431466	-0.365907	-0.455422	-0.346115	-0.444349	-0.258655	0.045577	0.099304	-0.143866		0.0730895	-0.31063	-0.146179	-0.913619	-0.584716	-1.07807	-0.475082	-0.968436	0.0182724	1.7176	1.99169	0.676078
PSMD9	NM_026000	proteasome 26S subunit, non-ATPase 9	0.0422872	-0.223945	0.153531	0.233973	0.511088	0.36859	0.582139	0.485126	0.42882	0.533816	0.536023	0.49166		-1.23759	-2.29258	-0.791244	-0.466631	0.669514	0.101442	0.95355	0.588361	0.344901	0.750667	0.791244	0.588361
PTBP3	BC006638	polypyrimidine tract binding protein 3	-0.27996	0.113525	-0.174392	-0.343058	-0.530428	-0.509941	-0.58284	-0.789046	-0.890536	-0.588511	-0.761325	-0.58576		0.753449	2.13085	1.14195	0.541541	-0.129499	-0.0588632	-0.306088	-1.04776	-1.40094	-0.341406	-0.941811	-0.341406
PTGES3	NM_019766	prostaglandin E synthase 3	-0.111817	-0.00976644	0.0161028	-0.446416	-0.774362	-0.326082	-0.143924	-0.461064	-0.600264	0.108833	0.168206	0.168581		0.284864	0.60138	0.696334	-0.791289	-1.80414	-0.41147	0.189909	-0.822941	-1.26606	0.981198	1.17111	1.17111
Ptprv	NM_007955	protein tyrosine phosphatase, receptor type, V	-0.264257	-0.60311	-0.286969	1.03553	1.02515	0.413153	1.00861	0.823941	0.283679	0.393745	0.527433	0.608417		-1.22348	-1.84052	-1.27793	1.13577	1.11762	-0.00756168	1.08132	0.736509	-0.243486	-0.0438578	0.210215	0.355399
PUF60	AK013342	poly(U) binding splicing factor 60	0.448534	0.164584	-0.227359	-0.668092	-1.13673	-0.978254	-0.846269	-0.740258	-0.678304	-0.641014	-0.568101	-0.812644		2.17134	1.54686	0.707031	-0.240462	-1.25256	-0.908015	-0.628074	-0.3912	-0.261996	-0.175861	-0.0251229	-0.541938
PURB	AK009365	purine rich element binding protein B	-0.554581	-0.481365	-0.77349	0.128774	-0.143883	0.138692	0.145534	-0.169511	-0.124229	-0.197668	-0.287132	-0.313902		-1.16228	-0.917593	-1.93131	1.21472	0.270908	1.24967	1.28463	0.166041	0.34082	0.0611729	-0.25343	-0.323342
PVT1	AK020628	Pvt1 oncogene (non-protein coding)	-0.452896	-0.283121	-0.637263	-0.124157	-0.377001	-0.439215	-0.5792	-0.584811	-0.509715	-1.36483	-1.11679	-1.29065		0.492574	0.920171	0.0146724	1.32261	0.668643	0.517727	0.165589	0.165589	0.341658	-1.79632	-1.19266	-1.62025
QDPR	BC002107	quinoid dihydropteridine reductase	-0.185986	-0.375732	-0.294355	0.0403714	-0.047222	-0.174786	0.264203	0.155133	0.0117197	0.102379	0.292195	0.171197		-0.859941	-1.73916	-1.32269	0.204381	-0.212093	-0.767391	1.22243	0.759679	0.0655561	0.48203	1.36125	0.805954
R3HDM2	AK004884	R3H domain containing 2	-0.265995	-0.191823	-0.211671	-0.492331	-0.482699	-0.636096	-0.416214	-0.534555	-0.512729	-0.528055	-0.41702	-0.469845		1.15799	1.73699	1.59224	-0.434248	-0.361873	-1.51987	0.0723747	-0.723747	-0.578998	-0.723747	0.0723747	-0.289499
RAB11A	NM_017382	RAB11A, member RAS oncogene family	0.576321	0.245007	0.385819	0.00971031	0.03665	0.125418	-0.0843554	-0.219233	-0.259245	0.0306908	0.0853849	0.0602963		2.08854	0.696179	1.28688	-0.316445	-0.189867	0.189867	-0.696179	-1.28688	-1.45565	-0.23206	0.0210964	-0.105482
RAB12	AK013690	RAB12, member RAS oncogene family	0.787188	0.795727	0.663771	1.32396	1.12842	1.56891	1.26231	1.29053	1.23312	0.927888	1.06915	1.14565		-1.17875	-1.14073	-1.67307	0.836534	0.114073	1.78714	0.608389	0.722461	0.494316	-0.646413	-0.114073	0.190121
RAB31	BC013063	RAB31, member RAS oncogene family	-0.667134	-0.784852	-0.719819	-0.161763	-0.134402	-0.0553144	0.179516	0.452912	-0.152356	0.457774	0.307363	0.581241		-1.28902	-1.52052	-1.39425	-0.215713	-0.152578	-0.0052613	0.499824	1.06804	-0.194668	1.08909	0.773412	1.34163
RAB3IL1	AK004767	RAB3A interacting protein like 1	0.279174	0.728721	0.758347	1.09288	1.16203	0.481049	1.15022	1.47923	0.819214	2.01445	2.08667	1.77842		-1.48921	-0.721136	-0.669931	-0.106677	0.0128012	-1.14784	-0.0042671	0.558987	-0.567521	1.46361	1.60015	1.07104
RAB3IL1	BC020147	RAB3A interacting protein like 1	0.242763	0.349426	0.153453	0.632271	0.860405	0.805993	1.2626	1.54402	1.05567	2.09598	2.11381	1.91679		-1.19858	-1.0427	-1.32611	-0.645933	-0.320015	-0.390867	0.246801	0.643572	-0.0366069	1.43711	1.45128	1.18205
RABAC1	AF252856	Rab acceptor 1	0.343808	-0.118155	-0.0106591	0.0621038	-0.0512452	0.00868847	0.46909	0.559096	0.704214	0.854802	0.848232	0.795583		-0.0833394	-1.29395	-1.00446	-0.820236	-1.10973	-0.951824	0.258791	0.49565	0.864098	1.25886	1.25886	1.12728
RABL3	NM_026297	RAB, member of RAS oncogene family like 3	0.263798	0.244833	0.490915	0.716532	0.30465	0.25688	0.0713513	0.108106	0.467702	-0.29645	-0.348604	-0.397968		0.296216	0.239343	0.950262	1.60431	0.409964	0.296216	-0.244082	-0.130335	0.893389	-1.29624	-1.43843	-1.58061
RAD21	NM_009009	RAD21 cohesin complex component	-0.905332	-0.607355	-0.551799	-1.27175	-1.2319	-1.03266	-1.20161	-1.17983	-1.3914	-1.23206	-1.41583	-1.37482		0.712086	1.74994	1.95752	-0.533344	-0.394963	0.296943	-0.291177	-0.221986	-0.948487	-0.394963	-1.05227	-0.879297
RAD9A	NM_011237	RAD9 checkpoint clamp component A	-0.492024	-0.580055	-0.378734	-0.839236	-0.679408	-0.773703	-0.962825	-0.910138	-0.852929	-0.867885	-0.77979	-0.765783		1.4199	0.908739	2.04466	-0.567962	0.340777	-0.170388	-1.24952	-0.965535	-0.624758	-0.73835	-0.227185	-0.170388
RALA	NM_019491	RAS like proto-oncogene A	0.176626	0.0417222	-0.183043	-0.418052	-0.539223	-0.566011	-0.833392	-0.582415	-0.532139	-0.494591	-0.539864	-0.523885		2.0791	1.5899	0.821156	-0.0174714	-0.436785	-0.541614	-1.45013	-0.576557	-0.401842	-0.262071	-0.436785	-0.3669
RALB	AF174296	RAS like proto-oncogene B	0.275862	0.255106	0.174152	0.584722	0.633855	0.47351	0.326464	0.267518	0.231077	0.294392	0.181119	0.0598367		-0.192968	-0.311717	-0.84609	1.58827	1.88515	0.935152	0.103906	-0.252343	-0.489842	-0.133593	-0.786715	-1.49921
RALGPS2	AK008856	Ral GEF with PH domain and SH3 binding motif 2	0.529811	0.692263	1.10096	1.87227	1.95317	2.15675	2.27429	2.24152	1.7636	0.668571	1.32423	0.87065		-1.39198	-1.15056	-0.531896	0.629976	0.75069	1.06756	1.23355	1.18828	0.463994	-1.18073	-0.199933	-0.878949
RAMP1	NM_016894	receptor activity modifying protein 1	0.0265803	-0.209572	0.106536	0.0119863	0.114853	0.120878	0.865816	1.22859	0.198044	1.66051	1.93182	1.64832		-0.788181	-1.09702	-0.685235	-0.813918	-0.685235	-0.672367	0.292753	0.756011	-0.569421	1.30935	1.65679	1.29648
RANBP1	NM_011239	RAN binding protein 1	0.151737	0.231607	0.17881	-0.0781329	0.0760765	-0.0130087	0.319762	0.322734	0.234595	0.153929	0.162679	0.191401		-0.0841338	0.588937	0.168268	-2.01921	-0.673071	-1.43028	1.34614	1.34614	0.588937	-0.0841338	-3.52601e-08	0.252402
RASA1	BC013637	RAS p21 protein activator 1	0.138075	0.105096	0.148072	-0.0750201	0.151956	-0.0334313	0.33459	0.212595	0.64827	0.453394	0.628558	0.628719		-0.5384	-0.655161	-0.49948	-1.39465	-0.49948	-1.20005	0.201089	-0.265957	1.44654	0.668135	1.3687	1.3687
RASL11B	BC008101	RAS like family 11 member B	1.04211	1.36479	1.12483	1.33534	2.00011	1.95287	2.55273	2.62534	2.32726	3.59882	3.5954	3.82475		-1.24659	-0.924456	-1.16606	-0.94459	-0.280189	-0.330522	0.273478	0.354012	0.0520111	1.33048	1.33048	1.55195
RASSF2	AK018504	Ras association domain family member 2	2.90934	2.75458	2.78295	2.89515	2.69463	3.04609	3.58661	3.42954	3.41236	2.95766	3.15128	3.12731		-0.52651	-1.07891	-0.975338	-0.561035	-1.28607	-0.0431568	1.82121	1.2688	1.19975	-0.353884	0.302096	0.233046
RBCK1	NM_019705	RANBP2-type and C3HC4-type zinc finger containing 1	0.020272	-0.0259977	0.0235398	0.0975428	0.0335993	-0.0873407	0.387367	0.0753499	0.345411	0.31735	0.364659	0.381714		-0.7703	-1.04378	-0.7703	-0.332733	-0.715604	-1.37195	1.25345	-0.442125	1.03466	0.870576	1.08936	1.19875
RBM10	BC004674	RNA binding motif protein 10	-0.173213	-0.27516	-0.20537	-0.320319	0.013762	-0.251404	-0.478695	-0.542053	-0.408943	-0.575745	-0.507666	-0.533982		1.02088	0.416594	0.801142	0.196852	2.00972	0.5814	-0.682115	-1.01173	-0.297567	-1.23147	-0.846921	-0.956792
RBMS2	NM_019711	RNA binding motif single stranded interacting protein 2	0.431944	0.652303	0.730906	0.954009	0.666315	0.584386	0.2788	0.318453	-0.0560142	0.063517	0.139894	0.0578534		0.0917633	0.783921	1.03561	1.72777	0.846844	0.563689	-0.380162	-0.254316	-1.44986	-1.07232	-0.820626	-1.07232
RBPJ	NM_009035	recombination signal binding protein for immunoglobulin kappa J region	-0.511836	-0.379641	-0.937747	-0.102925	-0.0255481	-0.0302019	-0.728911	-0.662559	-0.70326	-1.49084	-1.52481	-1.34383		0.359019	0.601473	-0.442945	1.12368	1.25423	1.25423	-0.0512884	0.0792638	0.00466261	-1.46871	-1.52466	-1.18896
RCN3	BC005487	reticulocalbin 3	0.779196	0.262112	0.501085	0.847701	1.06749	0.412385	1.44618	1.28056	1.34701	1.68676	1.60379	1.53668		-0.575051	-1.62427	-1.14001	-0.433811	0.0100887	-1.32161	0.776824	0.43381	0.575051	1.26108	1.07948	0.958419
RCOR2	NM_054048	REST corepressor 2	-1.38592	-1.78533	-1.66033	-1.38555	-1.37221	-1.63212	-1.25127	-1.39284	-1.10035	-0.567831	-0.788523	-0.654795		-0.356836	-1.36437	-1.03692	-0.356836	-0.306459	-0.961358	-0.00419809	-0.356836	0.373628	1.70861	1.15447	1.50711
RDH14	NM_023697	retinol dehydrogenase 14	-0.0441285	0.0808693	0.137648	0.0814244	-0.0127794	-0.149995	0.220514	0.485093	0.392184	0.651902	0.471344	0.602676		-1.05721	-0.609452	-0.385571	-0.609452	-0.945272	-1.46766	-0.0870645	0.920396	0.547263	1.51741	0.84577	1.33084
REEP4	AK012301	receptor accessory protein 4	-0.504063	-0.330075	-0.440626	-1.13988	-0.81741	-0.905802	-1.35159	-1.16178	-1.45254	-0.890104	-1.00272	-1.12723		1.20128	1.67991	1.3702	-0.600638	0.300319	0.0469247	-1.19189	-0.656947	-1.47344	0.103235	-0.206469	-0.572483
RELB	NM_009046	RELB proto-oncogene, NF-kB subunit	0.0143203	0.257664	-0.155769	-0.428816	-0.379052	-0.118699	-0.123805	0.113785	-0.0597422	0.287985	0.356633	0.384347		-0.0060911	0.907574	-0.627383	-1.61414	-1.43141	-0.481197	-0.481197	0.359375	-0.261917	1.01721	1.27304	1.34613
RETREG1	NM_025459	reticulophagy regulator 1	0.129684	0.131952	0.191836	-0.229709	-0.31458	-0.233055	-0.377139	-0.124244	-0.182508	0.49048	0.482354	0.40967		0.312443	0.312443	0.503085	-0.831415	-1.08561	-0.831415	-1.30802	-0.481903	-0.672546	1.4563	1.42453	1.20211
RFTN2	AK014318	raftlin family member 2	-0.197196	0.249947	0.244458	0.949631	0.185262	1.30083	2.01169	1.91403	1.22333	2.01731	1.72695	1.68238		-1.62618	-1.06686	-1.07929	-0.196799	-1.14144	0.238231	1.12072	0.996426	0.138795	1.13315	0.772696	0.710549
RGS2	NM_009061	regulator of G protein signaling 2	0.465164	0.18486	0.472321	0.254516	0.407692	0.769711	1.21403	1.17722	1.05953	2.05937	2.22809	2.20594		-0.751958	-1.13342	-0.751958	-1.04134	-0.830881	-0.357345	0.221422	0.181961	0.0241152	1.33949	1.56311	1.5368
RHOD	NM_007485	ras homolog family member D	0.302481	0.34766	0.422489	0.300501	0.543412	0.351509	0.394658	0.514169	0.491879	0.827	0.969125	0.675329		-0.982926	-0.749821	-0.423474	-0.982926	0.135978	-0.749821	-0.563337	-0.00388514	-0.0971271	1.48799	2.14068	0.788672
RHOJ	NM_023275	ras homolog family member J	1.34972	1.50763	1.1155	1.72841	1.74319	1.90737	1.64575	1.78625	1.50541	1.24337	1.10162	1.25921		-0.516647	0.0634479	-1.35053	0.861078	0.897334	1.51368	0.571031	1.07861	0.0634479	-0.915462	-1.42305	-0.84295
RIN2	BC005529	Ras and Rab interactor 2	0.182627	0.38151	0.146095	0.793595	0.455074	0.331984	0.504593	0.654289	0.490618	0.927319	1.26742	0.971008		-1.20947	-0.621873	-1.29761	0.5827	-0.386834	-0.768772	-0.269315	0.171382	-0.298695	0.994017	1.99293	1.11154
RLIM	NM_013916	ring finger protein, LIM domain interacting	0.330739	0.510758	0.405922	0.415576	0.407995	0.435602	0.496421	0.627964	0.19594	0.0329852	-0.0941882	-0.0622994		0.0810406	0.842117	0.419297	0.461579	0.419297	0.546143	0.799835	1.3495	-0.468626	-1.18742	-1.6948	-1.56796
RMDN1	NM_025476	regulator of microtubule dynamics 1	0.914712	0.947278	0.942093	0.366584	0.468598	0.447308	0.48005	0.66084	0.509149	0.804769	0.819452	0.659051		1.1467	1.3365	1.28905	-1.41559	-0.941088	-1.03599	-0.893638	-0.0395414	-0.751289	0.624756	0.719655	-0.0395414
RND2	NM_009708	Rho family GTPase 2	0.232061	0.231184	0.373107	0.367969	0.400704	0.649804	0.704012	1.14589	0.943329	1.77943	2.09411	1.91291		-0.987709	-0.987709	-0.781835	-0.781835	-0.737719	-0.370085	-0.296558	0.365183	0.0563705	1.29162	1.74749	1.48279
RNF11	NM_013876	ring finger protein 11	0.414357	0.0243629	0.313254	0.080275	0.217679	0.373694	0.468619	0.411252	0.464337	0.835691	0.70972	0.739996		-0.0397151	-1.5886	-0.436866	-1.35031	-0.794301	-0.198575	0.198575	-0.0397151	0.15886	1.66803	1.15174	1.27088
RNF112	BC013139	ring finger protein 112	-0.171155	-0.178069	0.0655875	-0.0118629	-0.0601659	0.259058	0.0725678	0.0242839	-0.129779	1.07862	1.53438	1.78686		-0.753874	-0.768211	-0.409792	-0.524486	-0.59617	-0.137394	-0.409792	-0.481476	-0.696527	1.03822	1.68337	2.05613
RNF145	AK014408	ring finger protein 145	0.295068	0.133929	0.325329	0.301781	0.471586	0.308493	-0.126856	-0.0576795	-0.0269996	-0.265206	-0.210477	0.0243933		0.836809	0.137182	0.960273	0.836809	1.53644	0.877964	-0.932837	-0.644755	-0.521291	-1.509	-1.26207	-0.315518
RNF157	AK011693	ring finger protein 157	-0.193001	-0.117436	-0.109964	-0.424298	-0.357103	-0.425207	-0.680528	-0.712837	-0.637209	-0.304514	-0.555036	-0.350797		1.03399	1.36933	1.41724	-0.0678678	0.219572	-0.115775	-1.31344	-1.45716	-1.12182	0.507013	-0.738562	0.267479
RNF215	AK002414	ring finger protein 215	0.392474	-0.038293	0.253867	0.67185	0.495405	0.567804	0.887347	0.960553	1.06465	0.901606	0.944617	0.985667		-0.820883	-2.06669	-1.2265	-0.00965737	-0.502187	-0.299381	0.627734	0.83054	1.12026	0.656706	0.772595	0.917457
RNF26	BC004739	ring finger protein 26	0.377844	0.371238	0.551522	0.399538	-0.0031124	0.346047	0.968434	0.965657	0.979711	0.938422	1.11352	1.20284		-0.791474	-0.817424	-0.350325	-0.739574	-1.77757	-0.869324	0.739574	0.739574	0.765524	0.661724	1.10287	1.33642
RPF1	AK010079	ribosome production factor 1 homolog	-0.235823	-0.222709	-0.29738	-0.364654	-0.437294	-0.630422	-0.646783	-0.611618	-0.600697	-0.560945	-0.41959	-0.577712		1.44034	1.56697	1.06047	0.680602	0.174107	-1.02882	-1.15544	-0.902193	-0.838881	-0.585634	0.300731	-0.712257
RPL13A	NM_009438	ribosomal protein L13a	0.378094	0.457364	0.306399	0.481305	0.311734	0.290353	0.261373	0.293856	0.24047	-0.0591244	-0.132489	-0.203813		0.715318	1.07112	0.403988	1.16008	0.403988	0.315036	0.181609	0.315036	0.0926578	-1.24161	-1.55294	-1.86427
RPL22	BC021344	ribosomal protein L22	-0.655685	-1.04663	-1.16512	-0.611706	-0.394942	-0.575272	-0.23357	0.0328916	0.395781	-0.646578	-0.679707	-0.432572		-0.368465	-1.27605	-1.55531	-0.252107	0.259865	-0.182293	0.632208	1.23727	2.09831	-0.345193	-0.415008	0.166779
RPL26	NM_009080	ribosomal protein L26	-0.762604	-1.13798	-0.968254	-0.79217	-0.893763	-0.786342	-0.460162	-0.420378	-0.312054	-0.51382	-0.512513	-0.30377		-0.388219	-1.78214	-1.15854	-0.498266	-0.865087	-0.498266	0.712245	0.858973	1.26248	0.528834	0.528834	1.29916
Rpl29 (includes others)	NM_009082	ribosomal protein L29	-0.272015	-0.0638752	0.127551	-0.211747	-0.008529	-0.0999453	-0.0472365	-0.237242	-0.142019	-0.704469	-0.740494	-0.762213		-0.0246826	0.66643	1.29172	0.172778	0.830981	0.53479	0.69934	0.0740478	0.403149	-1.43982	-1.57146	-1.63728
RPL8	NM_012053	ribosomal protein L8	-0.957397	-0.460385	-0.842928	-0.942985	-0.750831	-0.850279	-0.938844	-0.859977	-0.770465	-2.18891	-1.41068	-1.88761		0.221403	1.21276	0.459328	0.261057	0.637772	0.439501	0.261057	0.419674	0.598118	-2.21733	-0.670817	-1.62252
RPS12	NM_011295	ribosomal protein S12	0.113367	0.237089	-0.0222613	0.0342324	0.321737	0.0424665	0.0717598	0.143463	0.0326575	-0.905222	-0.579791	-0.832791		0.537417	0.850241	0.224592	0.344909	1.04275	0.368973	0.441163	0.609607	0.344909	-1.91705	-1.12296	-1.72455
RPS19	NM_023133	ribosomal protein S19	-0.199426	-0.157309	-0.212043	-0.173383	-0.104753	-0.327105	-0.431485	-0.409351	-0.479889	-0.549013	-0.567605	-0.642275		0.837552	1.05486	0.783225	1.00054	1.38083	0.131292	-0.411985	-0.30333	-0.683624	-1.06392	-1.17257	-1.55287
Rps3a1	NM_016959	ribosomal protein S3A1	-0.0490184	-0.180975	0.0253223	0.206924	0.0953356	0.208269	0.00468369	0.00118975	-0.00958341	-0.51595	-0.484717	-0.79196		0.234422	-0.181144	0.490154	1.06555	0.71392	1.06555	0.394254	0.394254	0.362288	-1.26801	-1.14014	-2.1311
RPS7	NM_011300	ribosomal protein S7	-0.288582	-0.466989	-0.649696	-0.578615	-0.392812	-0.461727	-0.272003	-0.395185	-0.0865013	-1.49344	-1.14649	-1.42261		0.755566	0.36513	-0.025306	0.12653	0.538657	0.386821	0.798947	0.516966	1.18938	-1.84734	-1.10985	-1.6955
RPS8	NM_009098	ribosomal protein S8	-0.0614463	-0.156785	-0.244529	-0.25985	-0.363985	-0.444356	-0.635357	-0.697753	-0.400108	-0.94551	-0.992299	-1.13928		1.32717	1.04379	0.817086	0.76041	0.477027	0.250321	-0.316444	-0.486473	0.363674	-1.19493	-1.30828	-1.73336
Rrp1	NM_010925	ribosomal RNA processing 1 homolog (S. cerevisiae)	-0.373872	-0.383816	-0.0636565	-0.224846	-0.170485	-0.27576	-0.456308	-0.498923	-0.337076	-0.684303	-0.598969	-0.657651		0.119517	0.0682952	1.70738	0.887837	1.14394	0.580509	-0.341476	-0.546361	0.273181	-1.46835	-1.05857	-1.3659
RSPO1	AB016768	R-spondin 1	-0.196138	-0.473378	-0.0210308	-0.153896	-0.246736	-0.321363	0.0928087	-0.156887	-0.193747	0.5271	0.56353	0.549971		-0.550579	-1.30327	-0.0487855	-0.411192	-0.689967	-0.885109	0.257866	-0.43907	-0.522702	1.48447	1.56811	1.54023
RSRC1	NM_025822	arginine and serine rich coiled-coil 1	0.0839998	-0.366033	-0.410415	0.0284494	0.348399	0.297841	0.435734	0.446763	0.52525	0.751897	0.62625	0.589855		-0.532804	-1.72664	-1.83276	-0.665453	0.183497	0.0508486	0.422264	0.448794	0.661031	1.24468	0.926328	0.820209
Rsrc2	AK005213	arginine/serine-rich coiled-coil 2	-0.211881	-0.090323	-0.11539	0.0345505	0.270618	0.0863472	-0.389429	-0.141402	-0.279693	-0.43974	-0.620819	-0.340147		-0.0942587	0.390501	0.269311	0.87526	1.84478	1.11764	-0.821398	0.188518	-0.377035	-1.02338	-1.75052	-0.619415
RTCB	BC003288	RNA 2',3'-cyclic phosphate and 5'-OH ligase	-0.38201	-0.530569	-0.42344	-0.331219	-0.0365046	-0.31739	-0.051237	-0.108872	-0.02606	-0.499528	-0.411452	-0.454965		-0.43892	-1.23696	-0.651729	-0.172908	1.36996	-0.119705	1.31676	0.997544	1.42316	-1.07735	-0.598527	-0.811336
RTL8B	AK003646	retrotransposon Gag like 8B	2.41998	2.29407	2.56295	2.31387	2.36281	2.30356	2.39091	2.50136	2.44155	2.68909	2.70316	2.68827		-0.325979	-1.15963	0.571799	-1.03138	-0.710742	-1.0955	-0.51836	0.187037	-0.197725	1.40545	1.46958	1.40545
RTN3	NM_053076	reticulon 3	0.22458	0.0431594	0.124452	0.00301526	0.184908	0.125875	0.372701	0.144724	0.246618	-0.43396	-0.443347	-0.358276		0.731187	0.0785572	0.368615	-0.0664715	0.586158	0.404872	1.27504	0.441129	0.839958	-1.62553	-1.66179	-1.37173
RTN4R	NM_022982	reticulon 4 receptor	-0.4896	-0.705782	-0.22365	-0.590893	-0.37058	-0.726121	0.0534929	0.3396	0.150024	0.911313	0.792115	0.345868		-0.791486	-1.18132	-0.31305	-0.968684	-0.578848	-1.21676	0.165385	0.67926	0.342583	1.68929	1.47665	0.69698
RTP4	NM_023386	receptor transporter protein 4	-0.765687	-0.643494	-0.49295	0.353821	-0.0242182	0.0149032	-1.24471	-1.27314	-0.685235	-0.975041	-0.905943	-1.03404		-0.252042	2.55798e-08	0.290818	1.9194	1.20205	1.26021	-1.16327	-1.22143	-0.0969392	-0.659187	-0.523472	-0.756126
RUNX1T1	NM_009822	RUNX1 translocation partner 1	0.308152	-0.2039	0.156867	0.421619	0.553959	0.963509	1.23165	0.768944	0.789732	1.06317	1.39174	1.15212		-0.847681	-1.91294	-1.16099	-0.617919	-0.346383	0.510001	1.07396	0.11314	0.154915	0.718875	1.40816	0.906862
RYK	L21707	receptor-like tyrosine kinase	0.511809	0.383683	0.352723	0.437021	0.113906	0.17669	-0.00191207	-0.0867367	0.00680792	-0.021641	-0.165554	0.0763287		1.62487	1.04082	0.906036	1.31038	-0.172222	0.14227	-0.666423	-1.07077	-0.621496	-0.756278	-1.43019	-0.307004
S1PR2	AK003144	sphingosine-1-phosphate receptor 2	0.620791	0.589701	0.872446	1.03984	1.37057	1.27892	1.35393	1.14068	1.05485	0.443166	0.677514	0.847063		-1.01834	-1.11381	-0.222761	0.31823	1.36839	1.08198	1.30474	0.63646	0.350053	-1.59115	-0.827399	-0.286407
SAG	NM_009118	S-antigen visual arrestin	0.710802	0.409256	0.42717	0.798856	0.712341	0.503899	1.27046	1.25139	1.40869	1.04109	1.71626	1.25688		-0.584013	-1.28717	-1.2403	-0.373065	-0.584013	-1.07622	0.728552	0.681674	1.05669	0.189462	1.78329	0.705113
SAP30	NM_021788	Sin3A associated protein 30	-2.26509	-2.1486	-2.13116	-2.73364	-2.37821	-2.84733	-2.97314	-3.14385	-3.02143	-2.31859	-2.57053	-2.61433		0.929745	1.27304	1.33025	-0.386202	0.615062	-0.729492	-1.07278	-1.55911	-1.21582	0.786708	0.0715191	-0.042911
SCAMP1	AK015706	secretory carrier membrane protein 1	0.509056	0.425815	0.703998	-0.35084	-0.365962	-0.59746	0.0484301	0.625848	0.35052	0.376821	-0.0374609	0.183306		0.838323	0.648961	1.28806	-1.19732	-1.24466	-1.78908	-0.250511	1.12237	0.459598	0.530609	-0.463544	0.0572033
SCARB1	NM_016741	scavenger receptor class B member 1	0.276609	-0.0309138	0.303057	0.260866	0.117498	0.209917	-0.0129438	0.0449753	0.0780983	-0.250906	-0.257247	-0.150643		1.17148	-0.401771	1.27298	1.06998	0.359479	0.816229	-0.300271	-0.0465208	0.156479	-1.51827	-1.56902	-1.01077
SCG2	NM_009129	secretogranin II	0.291504	0.642108	0.730707	0.894259	0.800008	1.14399	2.03708	3.32173	2.22352	2.07056	2.45789	2.82556		-1.34418	-0.990225	-0.899208	-0.737402	-0.828418	-0.484578	0.425586	1.72004	0.607619	0.455925	0.850329	1.22451
SCML4	AF397911	Scm polycomb group protein like 4	-0.046198	-0.209762	0.0365993	0.219764	0.165234	0.169038	-0.49392	-0.346699	-0.502114	-0.219545	-0.47109	-0.257819		0.420586	-0.177581	0.757054	1.42999	1.24306	1.24306	-1.22437	-0.700976	-1.26176	-0.214966	-1.1496	-0.364508
SCN4A	AJ278787	sodium voltage-gated channel alpha subunit 4	0.29599	0.0567522	0.184937	-0.0886172	0.172369	0.0659374	-0.539191	-0.34738	-0.338905	-0.162126	-0.251529	0.0128325		1.48689	0.543666	1.01528	-0.0458514	0.975979	0.582967	-1.8144	-1.06768	-1.02838	-0.32096	-0.67467	0.34716
SCUBE2	NM_020052	signal peptide, CUB domain and EGF like domain containing 2	-0.650774	-0.307996	-0.162142	0.57372	-0.100513	-0.152001	0.492394	0.0887108	0.0145235	1.58635	1.39305	1.06568		-1.36853	-0.88884	-0.677211	0.352714	-0.59256	-0.663103	0.239846	-0.324497	-0.437366	1.79179	1.50962	1.05814
SDC2	NM_008304	syndecan 2	1.11373	0.518919	0.407976	0.708793	1.01268	1.13553	1.59121	1.56734	1.26828	2.59489	2.54417	2.36841		-0.387338	-1.16864	-1.3143	-0.917032	-0.519762	-0.347611	0.248294	0.221809	-0.175461	1.57253	1.50632	1.2812
SDC4	NM_011521	syndecan 4	-0.127293	-0.467187	-0.418122	-0.577874	-0.760774	-0.442824	-0.170576	-0.0737877	-0.0838872	0.23846	0.169081	0.264708		0.223078	-0.799574	-0.649183	-1.13043	-1.67184	-0.709339	0.102766	0.403546	0.373468	1.33596	1.12542	1.39612
SDF4	NM_011341	stromal cell derived factor 4	-0.168067	-0.264177	-0.468646	-0.261383	-0.214282	-0.329265	-0.096234	0.176319	0.0805545	0.11224	0.152389	0.17042		-0.347341	-0.750705	-1.69189	-0.750705	-0.526614	-1.06443	-0.0336137	1.2213	0.773115	0.907569	1.08684	1.17648
SEC63	BC019366	SEC63 homolog, protein translocation regulator	-0.136911	-0.206966	-0.0187119	-0.131452	-0.0767284	-0.136831	-0.281549	-0.380628	-0.473169	-0.346973	-0.46329	-0.371171		0.736545	0.27825	1.52219	0.802016	1.12937	0.736545	-0.180044	-0.834751	-1.42399	-0.638339	-1.35852	-0.769281
SEH1L	AK011330	SEH1 like nucleoporin	-0.193962	-0.342601	-0.390028	-0.589946	-0.831768	-0.69972	-0.707807	-0.860656	-0.955584	-0.47003	-0.53265	-0.645899		1.79843	1.14313	0.924697	0.0509676	-0.997508	-0.429584	-0.47327	-1.12857	-1.56543	0.575205	0.313086	-0.211151
SELENBP1	NM_019414	selenium binding protein 1	-2.94539	-2.31611	-2.68956	-2.97058	-2.27075	-2.21599	-1.27521	-0.77084	-1.79786	-0.17213	-0.313796	-0.140915		-1.19485	-0.612448	-0.954494	-1.21334	-0.566225	-0.520003	0.34898	0.820449	-0.131734	1.37512	1.2457	1.40285
SELENOM	AK018791	selenoprotein M	1.86265	1.83218	1.96709	1.83754	2.0259	1.78937	2.1106	2.22648	2.40885	2.78025	2.78868	2.46113		-0.873745	-0.956958	-0.568627	-0.92922	-0.4022	-1.06791	-0.180297	0.152559	0.651841	1.67814	1.70588	0.790531
SELENOP	NM_009155	selenoprotein P	-0.645381	-0.422178	-0.771661	-0.662719	-0.158659	-0.319613	-0.0463263	0.0465945	0.00333666	1.25473	1.41847	1.16955		-0.928398	-0.632512	-1.08277	-0.941263	-0.298031	-0.503865	-0.15652	-0.0278734	-0.0921966	1.51588	1.73458	1.41297
SELENOS	BC011091	selenoprotein S	0.472417	0.750552	0.811668	1.3214	1.19163	1.3564	0.728644	0.753602	1.14857	0.391204	0.529388	0.397403		-0.992924	-0.200471	-0.0306604	1.41273	1.04481	1.52594	-0.257075	-0.200471	0.931603	-1.21934	-0.823112	-1.19104
SEMA3B	NM_009153	semaphorin 3B	1.79079	1.15364	1.69064	1.59593	1.75511	1.76133	2.41454	2.39405	2.76272	2.53384	2.90656	2.93545		-0.597669	-1.68795	-0.768026	-0.921348	-0.648776	-0.648776	0.458544	0.424473	1.05479	0.662973	1.31033	1.36144
SEPT9	NM_017380	septin 9	-0.245362	-0.450136	-0.23935	-0.0251793	0.0961388	-0.131276	0.189599	0.355657	0.106406	0.240866	0.165908	0.228194		-1.1226	-1.93903	-1.08178	-0.22452	0.306163	-0.632737	0.673559	1.36753	0.346985	0.877667	0.591915	0.836846
SERINC3	NM_012032	serine incorporator 3	-0.385318	-0.650116	-0.326361	-0.443888	-0.810264	-0.482593	-0.445522	-0.343075	-0.0676266	0.192914	0.141164	0.157375		-0.309908	-1.10901	-0.1255	-0.463581	-1.60076	-0.586519	-0.494315	-0.156234	0.673601	1.4727	1.31903	1.3805
SERPINB1	NM_025429	serpin family B member 1	1.18522	0.844581	1.59671	1.20172	1.5258	1.32508	0.506871	0.544884	0.024431	-0.590958	-0.46	-0.37262		0.725468	0.286424	1.23978	0.738012	1.15197	0.901086	-0.127532	-0.0898995	-0.742194	-1.50738	-1.34431	-1.23141
SERPINF1	NM_011340	serpin family F member 1	0.408656	0.0860611	0.072227	-0.0765994	-0.148722	-0.790219	-0.323568	-0.189355	-0.391628	0.790891	0.660482	0.795274		0.669161	0.0299624	-0.00998749	-0.309612	-0.449437	-1.72783	-0.789011	-0.529336	-0.928835	1.42821	1.16854	1.44818
SESN3	NM_030261	sestrin 3	2.00174	1.78999	1.86687	2.62725	2.45305	2.73128	3.06204	2.8804	2.75528	2.76689	2.40876	2.50416		-1.19586	-1.711	-1.51475	0.349559	-0.0919891	0.594863	1.40437	0.96282	0.668454	0.692985	-0.190111	0.030663
SETD3	AK011993	SET domain containing 3	-0.231263	-0.128803	-0.183261	0.0205475	-0.0915956	-0.0314012	0.00833599	0.166323	-0.0497623	-0.246934	-0.318455	-0.196804		-0.88952	-0.168288	-0.528904	0.913561	0.120205	0.552945	0.841438	1.99541	0.408699	-1.03377	-1.53863	-0.67315
SF3B3	AK017529	splicing factor 3b subunit 3	-0.370603	0.117391	0.0862012	0.28212	0.3052	0.427548	-0.130353	-0.068572	-0.00487182	-0.371754	-0.653525	-0.320125		-0.963277	0.543124	0.450896	1.03501	1.12724	1.49615	-0.225448	-0.0409905	0.17421	-0.963277	-1.82408	-0.809563
SFRP2	NM_009144	secreted frizzled related protein 2	3.58844	3.46714	3.52645	3.95837	3.31496	3.95332	3.93539	3.522	4.07012	4.75529	4.81829	4.84714		-0.707467	-0.924685	-0.816076	-0.0377115	-1.21431	-0.055813	-0.0739144	-0.834178	0.161405	1.41041	1.51902	1.57332
SFXN1	AF325260	sideroflexin 1	-0.00126629	-0.231962	-0.245947	-0.443145	-0.333303	-0.703796	-0.6587	-0.718939	-1.07611	-0.804762	-1.01621	-0.893159		1.7419	1.06667	1.00796	0.450155	0.773092	-0.313151	-0.19572	-0.371867	-1.42875	-0.606731	-1.25261	-0.870952
Sh3bgr	AK017399	SH3-binding domain glutamic acid-rich protein	0.0478049	-0.10726	-0.12828	0.226463	0.0886943	0.214574	-0.188904	-0.500287	-0.194821	-0.249351	-0.418709	-0.283996		0.751336	0.0611134	-0.0251643	1.52784	0.923891	1.44156	-0.283998	-1.6213	-0.283998	-0.542831	-1.27619	-0.672248
SH3BP1	NM_009164	SH3 domain binding protein 1	-0.406692	-0.472112	-0.380132	-0.887332	-0.567645	-0.936567	-0.749707	-1.08075	-0.996695	-0.933684	-0.986124	-0.918317		1.45658	1.21877	1.57549	-0.445892	0.822424	-0.644067	0.108996	-1.19896	-0.881876	-0.604432	-0.842241	-0.564797
SH3GLB2	AF426314	SH3 domain containing GRB2 like, endophilin B2	-0.315859	-0.422083	-0.299366	-0.671716	-0.343678	-0.419618	0.0557623	0.0671111	-0.215818	0.126649	0.255556	0.307667		-0.531805	-0.854112	-0.467344	-1.65988	-0.596267	-0.854112	0.692959	0.725189	-0.209499	0.918573	1.33757	1.49872
SH3PXD2A	AK009333	SH3 and PX domains 2A	0.898396	0.652049	0.8498	1.50008	1.85633	1.88359	1.72525	1.61164	1.72901	1.0813	0.992115	1.18284		-0.986724	-1.5604	-1.10146	0.3901	1.21619	1.26209	0.917883	0.642518	0.917883	-0.573676	-0.7802	-0.344206
SIK3	AK017789	SIK family kinase 3	0.203145	0.253673	0.0325687	0.0704379	0.0344349	0.0182855	0.237479	0.208915	0.295615	0.409414	0.341579	0.540075		-0.121963	0.182944	-1.15865	-0.914721	-1.15865	-1.21963	0.121963	-0.0609814	0.487851	1.15865	0.731777	1.9514
SIX1	X80339	SIX homeobox 1	2.23742	1.86437	2.36096	1.58664	1.61995	1.71382	1.55095	1.5135	1.47748	1.78646	1.87737	1.65068		1.67838	0.321391	2.1069	-0.642783	-0.535652	-0.214261	-0.785623	-0.928464	-1.03559	0.0714202	0.392812	-0.428522
SIX4	D50418	SIX homeobox 4	0.192044	0.251992	0.127398	0.0432566	-0.215069	-0.0669494	-0.219463	-0.338397	-0.651088	-0.276809	-0.547183	-0.631154		1.23451	1.42649	1.04253	0.754571	-0.0773235	0.402616	-0.0773235	-0.461275	-1.45315	-0.269299	-1.13319	-1.38916
SLC10A3	BC023050	solute carrier family 10 member 3	0.668958	0.909459	0.903083	1.33401	1.59886	1.65142	2.29291	2.17245	1.82149	1.69075	1.68873	1.64399		-1.73111	-1.24801	-1.26814	-0.402585	0.140905	0.241551	1.52982	1.28827	0.583748	0.322068	0.322068	0.221422
SLC14A1	NM_028122	solute carrier family 14 member 1 (Kidd blood group)	-0.859687	-1.17239	-0.502017	-1.16375	-0.76344	-0.605151	-1.47901	-1.36723	-0.96593	-1.75134	-1.96526	-1.94832		0.702955	0.0847535	1.42087	0.104695	0.902375	1.2015	-0.533448	-0.314086	0.483593	-1.07188	-1.51061	-1.47072
SLC16A9	AK004556	solute carrier family 16 member 9	1.79188	1.17301	1.61837	2.11284	1.3644	2.26016	2.72138	2.84661	2.49462	2.64923	2.99788	2.79042		-0.71573	-1.7148	-0.989668	-0.200082	-1.40863	0.0416278	0.782872	0.992354	0.41225	0.670074	1.23406	0.89567
SLC19A2	NM_054087	solute carrier family 19 member 2	0.0809623	0.254095	0.335995	0.684269	0.352181	0.496233	0.054803	-0.122747	0.102667	-0.0361479	-0.489095	-0.220058		-0.133795	0.391094	0.668976	1.71875	0.699852	1.16299	-0.226423	-0.751312	-0.0720436	-0.504305	-1.89372	-1.06007
SLC22A1	NM_009202	solute carrier family 22 member 1	0.350707	-0.218132	0.00664022	-0.59153	-0.398182	-0.505271	-0.728731	-0.356934	0.231464	1.15123	0.793338	1.60298		0.324529	-0.446228	-0.13522	-0.946543	-0.689624	-0.838367	-1.13585	-0.635536	0.162265	1.40629	0.919499	2.01478
SLC25A23	NM_025877	solute carrier family 25 member 23	-1.8172	-1.71552	-1.74949	-1.67801	-1.64209	-2.08919	-1.92684	-2.2432	-1.62189	-1.00861	-1.046	-1.00782		-0.464534	-0.220042	-0.29339	-0.122246	-0.0244492	-1.12466	-0.733475	-1.4914	0.0244491	1.51585	1.41805	1.51585
SLC25A35	AK007453	solute carrier family 25 member 35	0.0393352	-0.292366	0.171386	0.516676	0.18605	0.33565	1.30806	1.68523	0.466761	2.22172	2.57564	2.43864		-0.912831	-1.23558	-0.785687	-0.443375	-0.766126	-0.619421	0.329271	0.700924	-0.492277	1.21928	1.57137	1.43445
SLC25A45	BC022156	solute carrier family 25 member 45	0.241124	0.209577	0.0741113	0.266366	0.35848	0.618229	0.698456	1.0506	0.98217	1.03194	1.39169	1.11116		-0.982675	-1.05137	-1.37193	-0.913983	-0.707908	-0.112578	0.0706	0.872005	0.711724	0.826211	1.65051	1.00939
SLC25A46	NM_026165	solute carrier family 25 member 46	0.74523	0.514884	0.500808	0.807181	0.744542	0.836684	0.630236	0.565202	0.811653	0.29566	0.42916	0.287274		0.773635	-0.450579	-0.501587	1.07969	0.722626	1.23272	0.161528	-0.144525	1.07969	-1.52177	-0.85865	-1.57277
SLC26A2	NM_007885	solute carrier family 26 member 2	2.90881	2.81854	2.89894	2.94889	2.4509	2.81887	2.37133	2.4656	2.53962	2.01823	1.95326	1.95496		1.04526	0.808593	1.01896	1.15044	-0.164348	0.808593	-0.374714	-0.111757	0.0723131	-1.29506	-1.47913	-1.47913
SLC29A1	NM_022880	solute carrier family 29 member 1 (Augustine blood group)	-0.102572	-0.468997	-0.688266	0.299945	0.185215	0.511396	0.738252	0.560601	0.403312	0.688567	0.47493	0.775413		-0.805802	-1.58697	-2.05145	0.0387067	-0.193533	0.482074	0.967667	0.587638	0.249834	0.862103	0.397623	1.05212
SLC2A8	NM_019488	solute carrier family 2 member 8	-0.264634	-0.792017	-1.02974	-0.440551	-0.441734	-0.471755	-0.201801	-0.0359765	-0.329478	0.460067	0.468836	0.273219		-0.0575319	-1.20098	-1.71877	-0.445872	-0.445872	-0.510596	0.0719149	0.417106	-0.208553	1.49583	1.5174	1.08591
SLC37A2	NM_020258	solute carrier family 37 member 2	-1.20252	-0.873048	-0.717153	-0.725101	-0.665127	-1.08079	-0.601337	0.0419533	-0.399595	0.0795073	-0.0404275	-0.0817881		-1.54201	-0.79092	-0.449516	-0.472276	-0.335714	-1.26889	-0.176392	1.28027	0.278814	1.37131	1.09818	1.00714
SLC38A10	BC005641	solute carrier family 38 member 10	0.31673	0.212083	0.135731	0.134072	0.232802	0.0724124	0.339878	-0.0847901	0.0731054	0.65182	0.564408	0.720105		0.160715	-0.281251	-0.562501	-0.60268	-0.200893	-0.843751	0.241072	-1.44643	-0.843751	1.48661	1.125	1.76786
SLC44A1	BC010258	solute carrier family 44 member 1	1.27508	0.872377	1.01135	0.721021	0.942078	1.37981	1.92434	1.90342	1.59123	2.10207	1.98401	2.18442		-0.399348	-1.18213	-0.914841	-1.46852	-1.04849	-0.208425	0.822561	0.784376	0.192514	1.16622	0.937115	1.31896
SLC48A1	AB041659	solute carrier family 48 member 1	-1.33596	-0.411497	-0.555156	-0.740182	-0.655902	-0.476141	0.217499	0.53934	0.516543	0.288526	0.277488	0.458376		-1.91942	-0.410918	-0.654225	-0.946193	-0.81643	-0.524462	0.610971	1.13003	1.09758	0.724514	0.708293	1.00026
SLC6A6	NM_009320	solute carrier family 6 member 6	-0.172228	0.3772	0.582728	-0.335239	-1.175	-0.40203	-0.11341	-0.535025	-0.041808	1.52887	1.29954	1.50744		-0.440093	0.19549	0.426611	-0.636546	-1.5957	-0.705882	-0.370757	-0.867667	-0.289864	1.52444	1.25865	1.50132
SLC7A2	NM_007514	solute carrier family 7 member 2	0.575565	0.455465	0.355037	0.0201196	0.103544	0.226322	0.30501	-0.0596571	0.516354	0.956245	0.973874	1.08856		0.309889	-0.00436462	-0.266242	-1.15663	-0.947125	-0.606684	-0.397181	-1.36613	0.152762	1.30502	1.33121	1.64547
SLPI	NM_011414	secretory leukocyte peptidase inhibitor	1.66316	1.03544	1.11947	0.0245294	-0.444332	-1.01812	-0.800964	-0.921933	-2.02763	-0.493463	-0.815589	-0.725549		1.83041	1.24669	1.32201	0.28637	-0.146716	-0.69278	-0.485652	-0.598631	-1.64369	-0.19379	-0.504482	-0.419748
SMAD6	NM_008542	SMAD family member 6	0.539149	0.246443	0.451328	-0.203827	-0.0289425	-0.227333	-0.0186774	-0.277601	-0.489108	0.235311	0.173195	-0.0307692		1.65172	0.710971	1.35977	-0.748818	-0.197342	-0.846137	-0.164902	-1.00834	-1.68957	0.678532	0.451453	-0.197342
SMARCC2	AK013190	SWI/SNF related, matrix associated, actin dependent regulator of chromatin subfamily c member 2	0.016936	-0.0722555	-0.084421	0.0607297	0.555306	0.496382	0.612271	0.542725	0.814429	0.438059	0.476079	0.428549		-1.14125	-1.44483	-1.47856	-1.00632	0.680252	0.477863	0.848909	0.612789	1.52354	0.275474	0.4104	0.241742
SMARCE1	AK018493	SWI/SNF related, matrix associated, actin dependent regulator of chromatin, subfamily e, member 1	0.224262	-0.111154	-0.293061	0.401992	0.383654	0.235394	0.735634	0.58328	0.366354	0.663424	0.578429	0.656249		-0.471773	-1.51547	-2.08476	0.0975172	0.0342628	-0.408518	1.17284	0.666807	0.00263561	0.919825	0.666807	0.919825
SMIM14	BC009097	small integral membrane protein 14	0.624767	0.229653	0.506063	0.678439	0.0981762	0.699391	0.997889	1.06883	0.951297	1.4489	1.32832	1.40576		-0.491987	-1.37417	-0.740809	-0.356267	-1.66823	-0.311027	0.367577	0.525918	0.254476	1.38548	1.11404	1.295
SMOC2	NM_022315	SPARC related modular calcium binding 2	-0.935964	-0.565412	-0.530542	-0.246072	0.214096	0.352342	1.55591	0.652054	1.61394	2.40498	2.41239	2.06905		-1.38564	-1.08183	-1.04898	-0.819069	-0.441353	-0.326396	0.667162	-0.0800594	0.708218	1.3569	1.36512	1.08593
SMOX	BC004831	spermine oxidase	-0.525231	-0.869335	-0.717429	-0.142591	0.155134	0.464517	0.146463	-0.0797322	0.5419	0.0729963	0.257514	0.157848		-1.0827	-1.8417	-1.50685	-0.212075	0.457635	1.12735	0.435312	-0.0781329	1.30594	0.256722	0.680872	0.457635
SMS	NM_009214	spermine synthase	-0.827284	-0.724385	-0.625919	-0.943541	-0.540444	-0.496192	-1.26212	-1.13756	-1.11532	-1.51713	-1.26602	-1.20748		0.435807	0.770264	1.04391	0.101351	1.31756	1.43918	-0.871614	-0.506753	-0.445942	-1.66215	-0.902019	-0.719589
SNAPIN	BC006744	SNAP associated protein	1.05658	1.19652	1.09804	1.23542	1.08541	1.15719	1.20535	1.37182	1.0712	1.46903	1.62591	1.49175		-1.04485	-0.304196	-0.833234	-0.0925815	-0.886137	-0.515812	-0.251293	0.595167	-0.991945	1.1242	1.97066	1.23001
SNRNP35	AK018232	small nuclear ribonucleoprotein U11/U12 subunit 35	-0.247967	-0.210056	-0.194037	-0.940817	-0.486326	-0.867469	-0.484939	-0.46268	-0.253378	-0.0609529	-0.118501	0.0313475		0.354238	0.486047	0.551952	-1.91947	-0.436619	-1.68881	-0.403666	-0.337762	0.354238	0.980332	0.782618	1.2769
SNRNP48	AK004216	small nuclear ribonucleoprotein U11/U12 subunit 48	0.0548016	0.117488	0.158298	-0.252095	-0.325373	-0.026968	0.167078	0.445929	0.215593	0.372211	0.292441	0.420497		-0.351725	-0.0676395	0.0946953	-1.56924	-1.89391	-0.676395	0.135279	1.27162	0.338197	0.946953	0.622283	1.14987
SNRPA1	NM_021336	small nuclear ribonucleoprotein polypeptide A'	-0.693305	-0.723646	-1.06182	-0.930358	-0.88547	-1.11307	-1.39051	-1.44005	-1.51953	-0.956479	-1.13238	-1.16695		1.47486	1.36261	0.0904249	0.576847	0.726516	-0.0966609	-1.14434	-1.33143	-1.63076	0.464596	-0.171495	-0.321163
SNX16	AK015872	sorting nexin 16	-0.235245	-0.196028	0.0391873	-0.142959	-0.283341	-0.0955599	-0.131532	0.364921	-0.16735	0.512676	0.500331	0.570511		-0.918141	-0.795723	-0.0612094	-0.612094	-1.04056	-0.489675	-0.58149	0.918142	-0.703908	1.37721	1.34661	1.56084
SNX21	BC017623	sorting nexin family member 21	0.624621	0.864043	0.848772	0.15237	0.0951739	0.270448	0.937974	0.916735	1.05882	1.23301	1.11493	1.1146		-0.37748	0.233274	0.207826	-1.57354	-1.70078	-1.26816	0.436859	0.385963	0.742236	1.17485	0.869476	0.869476
SNX5	NM_024225	sorting nexin 5	-0.441593	-0.589293	-0.457001	0.276018	-0.223962	0.127784	-0.504893	-0.637824	-0.636156	-1.26356	-1.08163	-1.02089		0.211197	-0.116522	0.167501	1.78425	0.691852	1.45653	0.0801092	-0.225762	-0.225762	-1.58034	-1.18707	-1.05599
SOAT1	NM_009230	sterol O-acyltransferase 1	0.351819	0.171509	0.405353	-0.0805199	-0.362609	-0.0264661	-0.331909	-0.253063	-0.0737298	0.0773022	0.195412	0.285563		1.21818	0.529365	1.44778	-0.427319	-1.4988	-0.235982	-1.384	-1.07786	-0.389051	0.184959	0.644167	0.988573
SOCS2	NM_007706	suppressor of cytokine signaling 2	1.65795	1.86863	2.06044	2.88277	2.70899	2.67975	2.90221	2.62033	2.1964	2.54214	2.90263	2.82987		-1.91684	-1.43039	-0.990268	0.909194	0.515403	0.44591	0.955522	0.306925	-0.66597	0.121612	0.955522	0.793373
SOCS3	NM_007707	suppressor of cytokine signaling 3	-0.0278433	-0.463937	-0.29533	-0.832208	-0.881913	-1.14869	-0.670247	-0.867819	-0.698642	-0.251721	-0.474303	-0.266641		1.64786	0.343726	0.828987	-0.778439	-0.930083	-1.74896	-0.293178	-0.899754	-0.384165	0.980631	0.313397	0.919973
SOD3	U38261	superoxide dismutase 3	2.97451	2.25574	2.63177	2.74809	2.22976	2.82949	3.45015	3.64582	3.90702	4.09676	4.18998	4.14601		-0.393971	-1.35852	-0.855867	-0.692845	-1.39928	-0.584164	0.258119	0.529823	0.883038	1.14116	1.26342	1.20908
SORD	U27014	sorbitol dehydrogenase	0.971559	0.8911	0.954689	1.46185	1.48531	1.31243	1.56265	1.42763	0.928576	1.86248	1.82214	1.6354		-1.11489	-1.34408	-1.17219	0.288869	0.374813	-0.140854	0.57535	0.202924	-1.22948	1.4348	1.3202	0.804536
SOX11	AK018080	SRY-box 11	1.24453	0.903221	1.40376	1.62303	1.10577	1.19909	0.45829	0.332251	0.787852	-0.233915	-0.151856	-0.572814		0.800378	0.318734	1.02703	1.33869	0.61622	0.743714	-0.304569	-0.488726	0.162909	-1.28202	-1.16869	-1.76366
SOX11	NM_009234	SRY-box 11	1.16952	0.850661	1.25966	1.20716	0.652558	1.12067	0.974016	0.747906	1.24182	-0.12601	0.18721	-0.107557		0.787861	0.166632	0.962582	0.865515	-0.221637	0.690794	0.399593	-0.0275024	0.923756	-1.73588	-1.11465	-1.69706
SOX4	NM_009238	SRY-box 4	-0.254413	-0.859514	-0.496259	-0.874475	-0.705983	-0.519132	-0.359082	-0.0744118	-0.145202	1.1882	1.21009	1.06139		-0.231933	-1.01431	-0.552578	-1.02713	-0.82192	-0.578229	-0.373017	-0.00106882	-0.103675	1.61498	1.64063	1.44825
SPARC	NM_009242	secreted protein acidic and cysteine rich	1.46326	1.31314	1.32019	1.72525	0.923042	0.889676	1.99452	2.5462	1.55699	2.5336	2.6937	2.78774		-0.513796	-0.73295	-0.71834	-0.119317	-1.30275	-1.34658	0.26055	1.07873	-0.367693	1.04951	1.28327	1.42937
SPATA18	AK006916	spermatogenesis associated 18	-0.192607	-0.323588	-0.247764	-0.17449	-0.0573502	0.0683516	0.0416382	0.030282	-0.0988749	0.163681	0.635831	0.308233		-0.763553	-1.25173	-0.988863	-0.688449	-0.27538	0.212793	0.100138	0.0625863	-0.425587	0.550759	2.35324	1.11404
SPATA24	AK016341	spermatogenesis associated 24	0.113747	-0.342366	0.111083	-0.928355	-0.862615	-1.05735	-0.693738	-0.492149	-0.432987	-0.409928	-0.616591	-0.657032		1.72376	0.497368	1.72376	-1.11056	-0.919791	-1.46485	-0.456489	0.0885724	0.252091	0.306597	-0.265717	-0.374729
SPATS1	AK005865	spermatogenesis associated serine rich 1	0.356247	0.28344	0.0343328	-0.0670885	-0.130133	-0.241332	0.0370926	-0.29154	-0.0487743	-0.273088	-0.487848	-0.409985		1.79923	1.48857	0.517765	0.129441	-0.103553	-0.530709	0.556597	-0.72487	0.207106	-0.647206	-1.50152	-1.19086
SPCS2	NM_025668	signal peptidase complex subunit 2	-0.124644	0.105033	0.0565237	-0.195312	-0.33955	-0.401207	-0.450985	-0.465776	-0.674216	-0.467865	-0.498729	-0.427284		0.856971	1.82633	1.6156	0.519802	-0.0702435	-0.32312	-0.533851	-0.618143	-1.46107	-0.618143	-0.744581	-0.449559
SPP1	NM_009263	secreted phosphoprotein 1	-0.870852	-0.7331	-0.858708	-1.2948	-1.82358	-1.05722	-1.45803	-1.09859	-0.80097	0.327815	0.0221213	0.450651		-0.14888	0.0512147	-0.134588	-0.749165	-1.50667	-0.420437	-0.992137	-0.477607	-0.0488327	1.56622	1.12315	1.73773
SPRY1	NM_011896	sprouty RTK signaling antagonist 1	-0.382822	-0.888479	-1.06974	-0.164865	0.361072	0.275528	0.870407	0.515734	0.760565	1.62663	1.16368	1.67636		-0.865557	-1.43393	-1.63453	-0.620378	-0.0408632	-0.130019	0.527507	0.137449	0.404917	1.37449	0.850698	1.43021
SQLE	NM_009270	squalene epoxidase	0.871979	0.430261	0.646236	1.08569	0.88001	0.790225	0.43658	0.554525	0.806625	-0.120454	-0.0757621	-0.00727488		0.848981	-0.233777	0.307602	1.39036	0.873589	0.652115	-0.209169	0.0615203	0.701332	-1.58722	-1.48879	-1.31654
SREBF1	AF374266	sterol regulatory element binding transcription factor 1	-1.19918	-1.12658	-1.15418	-1.58966	-1.24225	-1.65316	-1.04034	-1.43951	-1.19365	-0.822451	-0.686054	-0.716378		-0.145134	0.08063	0.0161261	-1.40296	-0.274142	-1.59647	0.370898	-0.919181	-0.112882	1.08044	1.49972	1.40296
Srgn	NM_011157	serglycin	-1.92835	-1.83075	-1.93417	-1.93174	-1.71886	-2.1025	-2.49377	-2.56188	-1.17804	-0.103367	-0.282169	-0.127073		-0.469329	-0.356238	-0.469329	-0.469329	-0.231837	-0.661584	-1.10264	-1.1818	0.378856	1.60024	1.39668	1.56632
SRP14	NM_009273	signal recognition particle 14	0.454166	0.221932	0.0985476	0.363779	0.608115	0.505923	0.406044	0.542567	0.520113	0.942264	1.07352	0.91971		-0.355866	-1.14162	-1.55158	-0.663334	0.190744	-0.150887	-0.492518	-0.0483977	-0.116724	1.31813	1.76225	1.2498
SRSF2	U14648	serine and arginine rich splicing factor 2	0.776705	1.05734	0.718908	0.524571	0.674801	0.677145	0.0454337	0.00347275	-0.286272	0.207168	0.417536	0.188999		0.926577	1.64228	0.773213	0.261998	0.645409	0.67097	-0.939358	-1.06716	-1.80842	-0.530386	0.00639017	-0.581507
ST3GAL2	BC015264	ST3 beta-galactoside alpha-2,3-sialyltransferase 2	-0.193704	-0.383166	-0.394113	-0.413354	-0.163343	-0.401764	-0.197713	-0.236214	-0.13396	0.280061	0.0417831	0.130179		-0.0859121	-0.937562	-0.982386	-1.07203	0.048559	-1.02721	-0.130736	-0.31003	0.18303	2.0208	0.945033	1.34845
ST3GAL5	NM_011375	ST3 beta-galactoside alpha-2,3-sialyltransferase 5	1.17913	1.01878	1.09697	0.911763	1.28429	0.885667	0.800352	0.762617	0.629553	0.523885	0.486862	0.410192		1.23012	0.663733	0.946926	0.274343	1.58411	0.203545	-0.115047	-0.256644	-0.716832	-1.10622	-1.21242	-1.49561
ST6GALNAC4	NM_011373	ST6 N-acetylgalactosaminide alpha-2,6-sialyltransferase 4	-0.0739146	-0.153529	-0.439512	0.153321	0.394552	-0.0156789	0.747453	0.652396	-0.0327256	0.826668	1.17449	1.1786		-0.809703	-0.957762	-1.49448	-0.402538	0.0416418	-0.717165	0.707911	0.522837	-0.735673	0.855971	1.48523	1.50373
STARD7	AF244543	StAR related lipid transfer domain containing 7	-0.672728	-0.547231	-0.480861	-0.481985	-0.374235	-0.260654	0.00526723	0.0652231	-0.138069	-0.387766	-0.419572	-0.475876		-1.4355	-0.902738	-0.59196	-0.59196	-0.103593	0.384774	1.58349	1.84987	0.917537	-0.192387	-0.325578	-0.59196
STAT3	BC003806	signal transducer and activator of transcription 3	0.133138	-0.0118395	-0.0115329	-0.337291	-0.388642	-0.677335	-0.642005	-0.629056	-0.616058	-0.239921	-0.346385	-0.131409		1.62921	1.12883	1.12883	-0.0506337	-0.229341	-1.26584	-1.12288	-1.08713	-1.05139	0.30678	-0.086375	0.699936
STEAP1	AK010437	STEAP family member 1	-0.285334	-0.12245	0.0526486	-0.977871	-1.93143	-1.32134	-1.8552	-1.9066	-1.15992	-1.50747	-1.37307	-1.82087		1.25429	1.49254	1.73078	0.287296	-1.04407	-0.189195	-0.945974	-1.01605	0.0350361	-0.455469	-0.259267	-0.889916
STEAP2	AK015015	STEAP2 metalloreductase	-0.1093	0.345965	0.125726	-0.387513	-1.02209	-0.486114	-0.887974	-0.591214	-1.21215	-0.91767	-0.906954	-1.13185		0.96043	1.86514	1.43245	0.40974	-0.829313	0.213065	-0.573636	0.0163896	-1.203	-0.632638	-0.612971	-1.04566
STEAP3	AY029586	STEAP3 metalloreductase	-2.27009	-2.23438	-2.48195	-2.65597	-1.93095	-2.45335	-2.3561	-1.99593	-2.2393	-0.0779797	-0.109527	-0.171025		-0.520868	-0.480929	-0.730546	-0.910271	-0.181388	-0.700592	-0.61073	-0.251281	-0.490914	1.66578	1.63582	1.57592
STIL	NM_009185	STIL, centriolar assembly protein	-0.0222285	0.215694	-0.126078	-0.829294	-0.341407	-0.413889	-0.881562	-0.867427	-0.577231	-0.946346	-0.680793	-0.766842		1.3033	1.92888	1.01657	-0.808043	0.469186	0.286725	-0.938373	-0.912307	-0.156395	-1.12083	-0.417055	-0.651648
STK17B	BC006579	serine/threonine kinase 17b	-0.153349	-0.0153955	-0.0995762	0.233769	-0.157511	0.208817	0.875782	1.29464	0.482322	1.73059	1.73776	1.63088		-1.03768	-0.86835	-0.972552	-0.542719	-1.0507	-0.568769	0.303922	0.837958	-0.217087	1.41107	1.42409	1.28082
STK19	NM_019442	serine/threonine kinase 19	-0.25732	-0.328034	-0.118655	-0.244633	0.123553	-0.27791	0.137031	0.303387	0.212296	0.238813	0.357538	0.430476		-1.11274	-1.36605	-0.606129	-1.04037	0.262354	-1.18512	0.334728	0.913717	0.588036	0.696596	1.13084	1.38415
STK39	NM_016866	serine/threonine kinase 39	-1.00048	-0.75276	-1.0842	-1.0723	-1.06045	-0.979744	-0.765117	-0.6387	-0.762733	-1.16543	-1.33479	-1.12433		-0.109549	1.10766	-0.499056	-0.450368	-0.401679	-0.0121722	1.01028	1.64323	1.05897	-0.937252	-1.71627	-0.69381
STRN4	AF414080	striatin 4	-0.371467	-0.445189	-0.318124	-0.363839	-0.17074	-0.4093	-0.576591	-0.747736	-0.383209	-0.862492	-0.797102	-0.789317		0.6586	0.307347	0.878133	0.702507	1.53673	0.482973	-0.26344	-1.00985	0.614693	-1.49283	-1.22939	-1.18548
STX17	AK018158	syntaxin 17	0.763321	0.796126	0.707088	1.41126	1.50987	1.28452	1.34544	1.0382	1.29754	1.26027	1.30234	1.20869		-1.49222	-1.34331	-1.67837	0.927599	1.29988	0.443634	0.704231	-0.449839	0.51809	0.369178	0.51809	0.183038
Sval2	NM_032542	seminal vesicle antigen-like 2	0.504616	0.293232	0.359461	0.0357571	-0.0460049	0.00695519	-0.127091	0.196424	-0.013161	-0.118479	-0.450043	-0.12643		1.76745	0.95616	1.22659	-0.00965819	-0.357353	-0.125556	-0.666414	0.608465	-0.202822	-0.627782	-1.90266	-0.666414
SWAP70	AK019882	switching B cell complex subunit SWAP70	-0.111054	-0.284901	-0.19609	0.416209	-0.268898	0.386138	0.566568	0.462848	0.753579	0.633009	0.542897	0.615208		-1.03476	-1.47089	-1.26565	0.324964	-1.44524	0.247999	0.709791	0.427585	1.17158	0.863721	0.632826	0.838066
SYNC	NM_023485	syncoilin, intermediate filament protein	-0.566986	-0.514314	-0.413215	-0.0782723	0.0805124	-0.187165	0.18365	0.130367	-0.339186	0.263486	0.398853	0.330446		-1.50677	-1.3295	-1.03406	-0.059089	0.413623	-0.384078	0.709068	0.561345	-0.827246	0.945424	1.35905	1.15224
SYNCRIP	NM_019666	synaptotagmin binding cytoplasmic RNA interacting protein	0.621149	0.50165	0.447114	0.803349	1.12474	0.76678	0.415927	0.309743	0.410756	0.134179	0.225497	0.208585		0.426226	0.0086985	-0.165271	1.05252	2.16592	0.948136	-0.269653	-0.652387	-0.304447	-1.27868	-0.930739	-1.00033
SYNGR2	NM_009304	synaptogyrin 2	0.449124	0.371425	0.0993729	-0.547272	-0.0617184	-0.185175	-0.386168	-0.351777	-0.190855	-0.365819	-0.316917	-0.309334		1.93125	1.67411	0.80625	-1.28304	0.291964	-0.125893	-0.76875	-0.640178	-0.125893	-0.704464	-0.54375	-0.511607
SYNJ2BP	NM_025292	synaptojanin 2 binding protein	-0.728149	-0.756077	-0.732276	-0.946222	-0.747963	-0.869585	-1.06865	-1.33003	-1.01657	-1.20657	-1.38624	-1.08834		1.11763	0.989494	1.11763	0.177967	1.03221	0.519662	-0.334577	-1.44509	-0.121017	-0.932545	-1.70136	-0.420001
TAF1D	AK012662	TATA-box binding protein associated factor, RNA polymerase I subunit D	-0.580806	-0.56332	-0.684391	-0.948927	-0.561314	-0.706795	-1.46689	-1.20643	-0.972499	-1.29665	-1.33844	-1.49281		1.1111	1.16597	0.836752	0.0960208	1.16597	0.754449	-1.33057	-0.617276	0.0411517	-0.864186	-0.973924	-1.38544
TATDN3	AK005193	TatD DNase domain containing 3	-0.329806	0.235715	-0.0954586	0.621277	0.761925	0.394885	0.934706	0.736093	0.853802	0.512812	0.691951	0.448569		-2.11565	-0.625326	-1.51429	0.368223	0.734268	-0.233136	1.17875	0.681976	0.969582	0.0806169	0.551246	-0.0762593
TAX1BP1	NM_025816	Tax1 binding protein 1	-0.0644284	-0.223502	-0.0388316	0.194574	0.176142	0.215358	0.143275	0.254237	0.0843343	-0.222434	-0.229997	-0.0475886		-0.44345	-1.33035	-0.332588	0.942332	0.8869	1.10863	0.665175	1.27492	0.332588	-1.33035	-1.38578	-0.388019
TBRG1	AK010925	transforming growth factor beta regulator 1	0.228824	0.355758	0.487672	0.860003	0.587193	0.545588	0.477311	0.441225	0.290844	-0.139375	-0.0134482	-0.143119		-0.338205	0.0872787	0.512762	1.72375	0.840057	0.709139	0.480033	0.349115	-0.141828	-1.5492	-1.12371	-1.5492
TBX15	NM_011534	T-box 15	0.0950159	0.0845137	-0.0173268	-0.00855478	0.00872759	0.163305	0.0980069	0.120768	0.113821	-0.104892	-0.189996	-0.240194		0.700456	0.544799	-0.233485	-0.155657	-2.41611e-09	1.16743	0.700456	0.856113	0.778285	-0.856113	-1.55657	-1.94571
TCEA1	M18209	transcription elongation factor A1	0.226219	0.14459	0.245645	-0.0389273	-0.0441916	0.110152	0.253743	0.521894	0.65635	-0.0307667	0.036749	0.0990786		0.216066	-0.193323	0.307042	-1.0121	-1.0121	-0.329786	0.307042	1.53521	2.17204	-0.966613	-0.648199	-0.375273
TCN2	NM_015749	transcobalamin 2	-1.07864	-0.775907	-0.714492	-0.822322	-0.660964	-0.80978	-0.893927	-0.725888	-0.46985	0.41602	0.554724	0.591055		-1.04679	-0.548976	-0.43282	-0.615351	-0.349851	-0.598757	-0.731507	-0.466007	-0.0345702	1.44227	1.65799	1.72436
TCP1	NM_013686	t-complex 1	-0.816298	-0.525878	-0.582146	-0.844309	-0.878313	-0.906612	-1.12494	-0.969908	-1.45933	-1.57151	-1.44422	-1.46511		0.638933	1.44747	1.30807	0.583172	0.471649	0.388007	-0.197488	0.220722	-1.14543	-1.45212	-1.08967	-1.17331
TENM4	NM_011858	teneurin transmembrane protein 4	2.16774	2.09542	1.80223	2.63562	1.96074	2.78249	3.15086	2.9627	2.84186	3.07807	3.17362	3.20198		-0.944867	-1.08147	-1.66693	-0.0276465	-1.35469	0.245568	0.967635	0.596844	0.36266	0.831027	1.00667	1.06521
TERF1	NM_009352	telomeric repeat binding factor 1	0.153588	0.14	0.212621	-0.222192	-0.26227	-0.391466	-0.271826	-0.490881	-0.875972	-0.314275	-0.628533	-0.612975		1.32467	1.29502	1.50262	0.227369	0.108742	-0.276798	0.079085	-0.573367	-1.72999	-0.0395425	-0.988563	-0.929249
TEX10	BC006867	testis expressed 10	0.229564	0.521487	0.257399	0.63805	0.446076	0.706869	0.229456	0.129479	-0.24482	-0.318173	-0.268696	-0.317317		0.163116	0.930204	0.24247	1.24762	0.745045	1.43278	0.163116	-0.101397	-1.08009	-1.29171	-1.15945	-1.29171
TEX14	NM_031386	testis expressed 14, intercellular bridge forming factor	0.182178	0.293486	-0.404738	0.861641	0.591016	1.26648	0.216267	0.0177402	0.584526	-0.423303	-0.250541	-0.497461		-0.0422496	0.156927	-1.09245	1.18902	0.700136	1.93141	0.0301783	-0.331961	0.682029	-1.12867	-0.820849	-1.27352
TEX44	AK006136	testis expressed 44	-0.0897319	-0.256593	-0.26458	0.144694	0.0256347	0.0315867	-0.236676	-0.262895	-0.341672	-0.455907	-0.759422	-0.472669		0.616513	-0.0596625	-0.0596625	1.53134	1.09381	1.09381	0.0198875	-0.0596625	-0.377863	-0.855163	-2.04841	-0.894938
TGFB1	NM_011577	transforming growth factor beta 1	-1.09378	-0.871197	-0.822669	-0.506903	-1.22782	-0.974879	-0.170765	-0.207141	-1.27124	0.931132	0.772517	0.902964		-0.858026	-0.592782	-0.532499	-0.158745	-1.02682	-0.713347	0.251179	0.202952	-1.07504	1.5774	1.3845	1.54123
TGFB1I1	NM_009365	transforming growth factor beta 1 induced transcript 1	1.83211	1.95634	2.07146	1.5846	2.0073	1.57157	1.48066	1.16357	1.27844	1.23542	1.0765	0.995316		0.816257	1.16041	1.45161	0.154427	1.29277	0.127954	-0.110305	-0.957448	-0.639769	-0.745662	-1.16923	-1.38102
TGFB2	NM_009367	transforming growth factor beta 2	0.192354	0.0973435	0.229622	0.872935	0.705777	1.39824	1.23663	0.975703	1.23824	1.03341	1.21372	1.37459		-1.46469	-1.6555	-1.37988	-0.0229685	-0.362196	1.10072	0.761495	0.210251	0.761495	0.316259	0.69789	1.03712
THUMPD2	AK012806	THUMP domain containing 2	0.00759517	0.283045	0.204643	0.316189	0.445523	0.417373	0.307334	0.34588	0.427299	0.0961478	-0.0247579	-0.0665067		-1.20125	0.261926	-0.171607	0.478692	1.18318	1.02061	0.424501	0.641267	1.0748	-0.713522	-1.36382	-1.63478
TIAL1	NM_009383	TIA1 cytotoxic granule associated RNA binding protein like 1	-0.685511	-0.474138	-0.387799	-0.159756	-0.514466	-0.298374	-0.954917	-0.637162	-1.12268	-1.00947	-1.02826	-1.02345		0.0025382	0.672628	0.916297	1.61685	0.550794	1.19043	-0.789386	0.154831	-1.30718	-0.972138	-1.03306	-1.0026
TIMP1	NM_011593	TIMP metallopeptidase inhibitor 1	0.934114	0.801724	0.813924	0.396307	0.771844	0.717611	0.849987	0.861871	0.517459	1.74162	1.36321	1.9281		-0.0949737	-0.374519	-0.353016	-1.23466	-0.43903	-0.546547	-0.267002	-0.245498	-0.976617	1.64681	0.829677	2.05538
TLCD1	BC005702	TLC domain containing 1	0.35986	0.380191	0.274269	0.587605	0.366422	0.281551	0.908582	0.901177	0.752243	0.959204	1.1436	0.779298		-0.925655	-0.859733	-1.2223	-0.167552	-0.892694	-1.18934	0.887201	0.85424	0.359824	1.05201	1.6453	0.458707
TM2D2	AK010545	TM2 domain containing 2	0.759186	0.524625	0.613219	0.793528	0.66301	0.78473	0.952548	0.855323	0.825399	1.26907	1.20781	1.21381		-0.452444	-1.43217	-1.06477	-0.329978	-0.860664	-0.3708	0.323174	-0.0442238	-0.16669	1.62948	1.38455	1.38455
TM9SF3	AK004283	transmembrane 9 superfamily member 3	0.301324	0.131082	0.103338	0.547669	0.3932	0.65868	0.672495	0.947976	1.26445	0.763028	0.632086	0.834269		-0.896133	-1.39975	-1.48862	-0.155527	-0.629515	0.170339	0.199964	1.02944	1.94779	0.466582	0.0814666	0.673951
TMBIM4	AK006207	transmembrane BAX inhibitor motif containing 4	0.913484	0.808366	0.911353	0.602683	0.788384	0.599455	0.512344	0.503737	0.420105	0.744569	0.664806	0.695641		1.44453	0.818739	1.44453	-0.495415	0.693581	-0.495415	-1.05862	-1.1212	-1.62183	0.380687	-0.119942	0.130372
TMCO4	BC013471	transmembrane and coiled-coil domains 4	-0.391586	-0.59928	-0.641546	-0.234611	-0.230382	-0.0851729	0.171852	-0.0243966	0.443658	-0.158856	0.0103452	-0.0949571		-0.782541	-1.47447	-1.60627	-0.255355	-0.255355	0.205932	1.06261	0.436575	1.95223	-0.0247118	0.535423	0.205932
TMEM106B	AK018015	transmembrane protein 106B	-0.181337	-0.184234	-0.218064	-0.294128	-0.311007	-0.0902258	0.0706748	0.248323	0.268847	-0.259378	-0.272561	-0.136633		-0.33372	-0.33372	-0.531479	-0.877559	-0.976439	0.11124	0.902279	1.7922	1.89108	-0.729239	-0.778679	-0.13596
TMEM128	NM_025480	transmembrane protein 128	0.988079	0.750645	0.831176	0.467236	0.590657	0.664415	0.390095	0.473721	0.303763	0.612352	0.723247	0.643452		1.92239	0.681025	1.09481	-0.767231	-0.14655	0.215514	-1.18102	-0.767231	-1.64653	-0.0431028	0.525855	0.112067
TMEM134	NM_025889	transmembrane protein 134	0.253863	0.376848	0.424428	0.0967756	0.361259	0.316613	0.591568	0.4973	0.588711	0.776312	0.710965	0.615589		-1.0962	-0.443502	-0.242671	-1.84932	-0.543917	-0.744748	0.610861	0.158991	0.610861	1.56481	1.21335	0.761484
TMEM140	BC020080	transmembrane protein 140	0.641877	0.201023	-0.0124408	0.394433	0.756444	1.11502	1.35601	1.48902	1.59437	1.5167	1.55488	1.9913		-0.64284	-1.33272	-1.66198	-1.03482	-0.454692	0.109753	0.48605	0.689877	0.846668	0.736914	0.783951	1.47383
TMEM143	BC017618	transmembrane protein 143	-0.0261007	0.133477	0.0372972	-0.544233	-0.716748	-0.215759	0.228106	0.236133	0.604737	0.433987	0.453679	0.41583		-0.284482	0.108471	-0.112565	-1.53702	-1.97909	-0.751113	0.354067	0.378627	1.26277	0.845258	0.894377	0.820699
TMEM150A	BC014685	transmembrane protein 150A	1.0802	1.1075	1.04722	1.77085	1.55148	1.61935	1.57392	1.71302	1.43216	1.84972	2.07499	1.9631		-1.41697	-1.32917	-1.50476	0.602393	-0.0414604	0.163402	0.017072	0.426797	-0.392653	0.836522	1.48038	1.15845
TMEM158	AK009669	transmembrane protein 158 (gene/pseudogene)	0.731951	0.317402	0.128407	0.840192	1.14887	1.47288	1.61128	2.09184	1.20256	3.39894	3.57994	3.36394		-0.769004	-1.10925	-1.26692	-0.677719	-0.420462	-0.154907	-0.0387268	0.359606	-0.378969	1.44672	1.5961	1.41353
TMEM168	BC007160	transmembrane protein 168	0.598423	0.567069	0.587134	0.907405	0.936518	0.688599	1.15552	0.944143	1.18969	0.649617	0.4521	0.513977		-0.661696	-0.780802	-0.701398	0.569059	0.688164	-0.30438	1.5616	0.688164	1.68071	-0.463188	-1.25722	-1.01901
TMEM218	NM_025464	transmembrane protein 218	0.802301	0.635236	0.948181	0.732344	0.573448	0.594606	1.18701	1.05369	0.856049	1.32198	1.30172	1.42017		-0.503786	-1.03525	-0.00553614	-0.736303	-1.26777	-1.20134	0.791664	0.32663	-0.304486	1.22348	1.15705	1.55565
TMEM37	NM_019432	transmembrane protein 37	0.370547	0.182584	0.447104	0.0198167	0.594289	0.346833	-0.59619	-0.286382	-0.590057	0.580018	0.920784	0.557038		0.326064	-0.0652128	0.490813	-0.394709	0.779122	0.284877	-1.67151	-1.03311	-1.65091	0.758529	1.45871	0.717341
TMEM42	NM_025339	transmembrane protein 42	0.428101	-0.243093	0.198921	0.273448	0.281722	0.33716	0.977968	0.950674	0.905656	1.17908	0.985262	0.878644		-0.383061	-1.91531	-0.909056	-0.748971	-0.726101	-0.588885	0.874752	0.806144	0.714667	1.33214	0.897621	0.646059
TMEM86A	AK007864	transmembrane protein 86A	1.90988	0.675537	0.885781	2.12827	2.02119	2.27303	2.63364	2.37558	2.75364	3.15642	3.35876	2.99425		-0.428503	-1.91667	-1.66259	-0.162327	-0.295415	0.00705765	0.442619	0.140146	0.587806	1.08386	1.32584	0.87818
TMX2	BC013544	thioredoxin related transmembrane protein 2	0.142168	0.108047	0.0143681	0.0364732	-0.126381	0.0129215	0.534362	0.725928	0.225955	0.426224	0.388046	0.382294		-0.389757	-0.507667	-0.900699	-0.78279	-1.45094	-0.900699	1.14307	1.92913	-0.036028	0.750037	0.592824	0.553521
TNFRSF11B	AB013898	TNF receptor superfamily member 11b	2.11565	2.01278	2.38302	2.09833	2.14847	2.61107	2.07431	1.74835	2.26645	3.06579	3.01421	3.27038		-0.582855	-0.811155	-0.0432382	-0.624364	-0.520592	0.434115	-0.686628	-1.35077	-0.271538	1.38882	1.26429	1.80391
TNFRSF12A	NM_013749	TNF receptor superfamily member 12A	-2.42005	-2.82195	-2.73826	-2.58182	-2.25769	-2.04398	-2.12249	-2.11802	-1.47189	-1.39584	-1.40764	-1.27015		-0.666154	-1.39452	-1.24885	-0.957502	-0.374807	0.0257964	-0.119877	-0.119877	1.06372	1.19119	1.17298	1.42791
TNFRSF19	NM_013869	TNF receptor superfamily member 19	0.311588	-0.0126407	-0.472457	2.81705	1.83294	1.99204	3.05049	2.87294	2.3168	3.41785	3.91927	3.5775		-1.24552	-1.46381	-1.77761	0.466715	-0.208629	-0.0994825	0.623614	0.500824	0.125632	0.876015	1.2171	0.985162
TNIP1	NM_021327	TNFAIP3 interacting protein 1	-0.821149	-0.791586	-0.519436	-0.509308	-0.599011	-0.806594	0.011998	-0.000787627	0.180969	1.65003	1.77429	1.49374		-0.913363	-0.88317	-0.611425	-0.60136	-0.691942	-0.903299	-0.0780007	-0.0880653	0.0930977	1.5726	1.69337	1.41156
TNKS2	AK017383	tankyrase 2	-0.157901	0.000742662	-0.211913	0.0988039	0.0797767	-0.0261069	-0.0448043	-0.15017	-0.170531	-0.276457	-0.49961	-0.315779		-0.114503	0.801518	-0.400759	1.37403	1.25953	0.629764	0.572513	-0.0572513	-0.171754	-0.801518	-2.06105	-1.03052
TNNC1	NM_009393	troponin C1, slow skeletal and cardiac type	2.57464	2.16774	2.38034	4.42162	3.61611	4.33526	2.78107	2.53332	2.87981	1.72744	1.88725	2.16597		-0.246768	-0.695437	-0.459886	1.82833	0.930988	1.73859	-0.0112168	-0.291635	0.100951	-1.18897	-1.00951	-0.695437
TNNT1	NM_011618	troponin T1, slow skeletal type	-0.23239	-0.738359	-0.839227	-0.386651	-0.0787003	-0.499976	0.0114125	0.0970676	0.33725	0.442273	0.861479	0.891346		-0.383574	-1.27956	-1.45524	-0.664667	-0.12005	-0.857918	0.0380646	0.196179	0.617818	0.793501	1.53137	1.58407
TNS1	AK003780	tensin 1	-1.91488	-1.4779	-1.06844	-0.97135	-0.44793	-0.480161	0.707705	0.793369	0.40693	1.25491	1.19172	1.2283		-1.62994	-1.25006	-0.887852	-0.799509	-0.340122	-0.366625	0.684662	0.755337	0.419632	1.16172	1.10871	1.14405
TNS1	NM_027884	tensin 1	-1.65186	-1.47347	-1.33045	-0.766177	-1.07658	-0.325006	0.457502	-0.00509857	-0.793912	0.963	1.19239	1.14526		-1.29266	-1.11956	-0.984921	-0.44638	-0.744501	-0.0232406	0.736487	0.284497	-0.465614	1.21733	1.43851	1.40005
TOP1	NM_009408	DNA topoisomerase I	-0.494408	-0.374007	-0.447556	-0.300878	-0.48963	-0.197032	-0.078704	-0.166079	-0.216937	-0.0505359	-0.0731924	-0.0514714		-1.42997	-0.729579	-1.19651	-0.321015	-1.42997	0.262648	0.963044	0.437747	0.145916	1.13814	1.02141	1.13814
TP53	NM_011640	tumor protein p53	-0.622305	-0.619932	-0.191656	-0.38406	-0.469693	-0.450311	-0.861736	-0.934822	-0.900617	-1.02828	-0.962004	-0.852397		0.252353	0.252353	1.84033	1.13867	0.806299	0.880159	-0.633961	-0.892469	-0.781679	-1.26177	-1.00326	-0.597031
TP53INP2	AK003956	tumor protein p53 inducible nuclear protein 2	0.821639	0.306099	0.497673	0.976522	1.10734	1.65189	1.09962	1.17911	1.30926	1.81125	1.95811	1.95369		-0.746208	-1.68976	-1.33824	-0.450192	-0.209678	0.789377	-0.228179	-0.0801712	0.160342	1.08539	1.36291	1.34441
TPI1	NM_009415	triosephosphate isomerase 1	-1.62063	-2.03259	-2.10808	-2.19374	-1.9113	-2.22809	-1.82615	-1.78832	-1.71348	-1.30097	-1.4754	-1.06229		0.420652	-0.716496	-0.938379	-1.16026	-0.383672	-1.2712	-0.16179	-0.050848	0.171034	1.30818	0.808947	1.97383
TPRG1L	AK004777	tumor protein p63 regulated 1 like	-0.169263	-0.19272	-0.319023	-0.553681	-0.204326	-0.0291286	0.202505	0.412283	0.235944	0.565086	0.590759	0.359618		-0.663492	-0.717471	-1.06833	-1.68909	-0.74446	-0.285639	0.33512	0.901899	0.443077	1.33373	1.38771	0.766951
TPST1	NM_013837	tyrosylprotein sulfotransferase 1	0.755939	0.993207	0.861231	1.24211	1.32048	0.984214	1.71442	1.84379	1.53368	1.544	1.76847	1.79984		-1.53811	-0.950137	-1.28247	-0.311032	-0.106518	-0.975702	0.890488	1.22282	0.430331	0.455895	1.04387	1.12057
TPST2	NM_009419	tyrosylprotein sulfotransferase 2	-0.364842	-0.486662	-0.377226	-0.551829	-0.505632	-0.507611	-0.177735	-0.380009	-0.350198	-0.0908973	-0.0434519	-0.0489759		-0.19097	-0.88379	-0.297557	-1.20355	-0.990378	-0.990378	0.76832	-0.297557	-0.137676	1.24796	1.51443	1.46114
TRANK1	AK021160	tetratricopeptide repeat and ankyrin repeat containing 1	-0.0883546	0.00110899	0.317512	-0.135591	0.00258925	0.185159	0.124155	0.162573	-0.100543	1.1845	1.5469	1.72609		-0.742601	-0.608933	-0.133668	-0.816861	-0.608933	-0.326744	-0.430708	-0.3713	-0.757453	1.14361	1.69313	1.96047
TRPC5	NM_009428	transient receptor potential cation channel subfamily C member 5	0.151716	0.213089	0.19182	0.657424	0.591109	0.563078	0.216854	0.386842	0.387249	0.0717656	0.289452	0.0935149		-0.837476	-0.537485	-0.637482	1.71245	1.36246	1.21247	-0.487486	0.36249	0.36249	-1.23746	-0.137496	-1.13747
TSC2	NM_011647	TSC complex subunit 2	-0.319133	-0.395444	-0.158998	0.133415	0.190421	0.0146578	-0.162574	-0.24527	-0.124767	-0.539801	-0.258787	-0.25804		-0.672068	-1.05159	0.0869735	1.46274	1.74738	0.893455	0.0869735	-0.339987	0.276734	-1.71575	-0.387427	-0.387427
TSC22D2	AK007760	TSC22 domain family member 2	0.453444	0.652892	0.517544	0.394249	0.553935	0.401563	0.272031	0.115698	0.486464	-0.0490395	0.068945	0.102947		0.537635	1.43369	0.851255	0.268817	0.985664	0.31362	-0.268817	-0.940861	0.716846	-1.70251	-1.16488	-1.03047
TSC22D2	AK017449	TSC22 domain family member 2	0.0102293	-0.281655	-0.211495	0.780393	0.636117	0.706586	0.527553	0.564428	0.483037	0.401187	0.430835	0.303199		-1.01465	-1.8494	-1.64791	1.20175	0.79877	1.00026	0.48214	0.568494	0.338218	0.107942	0.194295	-0.179903
TSPAN13	NM_025359	tetraspanin 13	-1.20525	-1.44018	-1.04063	-1.05581	-0.998301	-0.323995	-1.06622	-0.56138	-0.778945	0.858115	0.952222	0.676024		-0.832139	-1.10139	-0.633128	-0.656541	-0.586302	0.209742	-0.668248	-0.0712147	-0.328758	1.59111	1.69647	1.38039
TSPAN3	NM_019793	tetraspanin 3	0.852886	0.988765	0.770888	0.953846	1.02316	1.28181	1.42189	1.7899	1.23798	1.83982	2.0008	1.88507		-1.10017	-0.783682	-1.28102	-0.874108	-0.715864	-0.128102	0.188385	1.02482	-0.218527	1.13785	1.49955	1.25088
TSPAN4	NM_053082	tetraspanin 4	0.489489	0.287623	0.21434	-0.632537	-0.670408	-0.556349	0.00114282	0.177216	-0.471571	0.103442	0.115812	0.354265		1.29768	0.816318	0.623771	-1.39797	-1.49424	-1.22949	0.118336	0.551566	-1.01288	0.35902	0.407156	0.960728
TTC19	AK008442	tetratricopeptide repeat domain 19	0.0990693	0.0954494	-0.131737	0.614413	0.162022	0.116183	0.0752714	-0.291	0.00869368	-0.502136	-0.738854	-0.497613		0.490785	0.490785	-0.130576	1.86858	0.652879	0.544816	0.436753	-0.562826	0.247644	-1.13016	-1.77853	-1.13016
TTC39B	AK018685	tetratricopeptide repeat domain 39B	0.387729	0.426142	0.298666	0.573843	0.416293	0.268952	0.702441	0.680218	0.942531	0.805464	0.854861	1.09008		-0.867585	-0.717245	-1.20585	-0.191057	-0.75483	-1.3186	0.297547	0.222377	1.19959	0.710981	0.861321	1.76336
Tug1	D50523	taurine upregulated gene 1	0.702824	0.761076	0.59643	1.35125	1.53483	1.36507	0.908593	1.04693	0.846121	0.460182	0.38102	0.629122		-0.489627	-0.328654	-0.757916	1.25425	1.73717	1.30791	0.0737795	0.449384	-0.0871938	-1.13352	-1.34815	-0.677429
TVP23B	AK007707	trans-golgi network vesicle protein 23 homolog B	0.59862	0.473126	0.356172	0.788201	0.334174	0.536399	0.973055	1.27691	0.880596	1.00476	1.00124	1.05105		-0.563663	-0.988452	-1.34789	0.0571832	-1.44592	-0.759719	0.645353	1.65831	0.351268	0.743381	0.743381	0.906762
TWSG1	AK007481	twisted gastrulation BMP signaling modulator 1	0.327263	0.263007	0.143145	0.399257	0.0444634	0.457718	1.01071	0.985828	0.641783	1.12731	1.18786	1.03957		-0.735432	-0.90376	-1.19232	-0.567104	-1.43279	-0.422823	0.899752	0.851658	0.0100195	1.18831	1.3326	0.971893
TWSG1	NM_023053	twisted gastrulation BMP signaling modulator 1	0.317847	0.250994	-0.0324187	0.663508	0.438721	0.749623	0.736283	0.949834	0.57044	0.876249	1.01941	0.880562		-0.937023	-1.15627	-2.03326	0.127895	-0.56117	0.409784	0.378463	1.03621	-0.153995	0.816959	1.25545	0.816959
TXN	NM_011660	thioredoxin	-0.2846	-0.267198	-0.145961	-0.865691	-0.440621	-0.389469	-0.766098	-0.875129	-0.91925	-0.683017	-0.710662	-0.843753		1.15648	1.19262	1.6263	-0.975781	0.578241	0.758941	-0.614381	-1.01192	-1.15648	-0.28912	-0.39754	-0.867361
TXNDC15	AK009878	thioredoxin domain containing 15	0.992149	0.827333	0.823878	1.0072	0.86141	0.999914	1.12084	1.08271	0.947084	1.37826	1.32324	1.33113		-0.345268	-1.16368	-1.21483	-0.242966	-1.01023	-0.294117	0.319692	0.115089	-0.549871	1.64961	1.34271	1.39386
TXNIP	NM_023719	thioredoxin interacting protein	-1.10517	-1.18719	-1.14127	-1.2578	-1.10629	-0.942748	-0.72028	-0.852021	-0.614564	-0.790402	-0.631552	-0.358706		-0.779673	-1.06645	-0.887214	-1.31738	-0.779673	-0.170273	0.618361	0.15235	1.01268	0.367432	0.940984	1.90885
TXNRD2	AK008004	thioredoxin reductase 2	0.578993	0.356628	0.686936	0.66365	0.898565	0.550483	0.0660788	0.135325	0.0788387	0.212281	0.316291	0.367472		0.635648	-0.191008	1.04898	0.93625	1.83806	0.522922	-1.28069	-1.01766	-1.24312	-0.754637	-0.341309	-0.153432
UBE2I	AK005058	ubiquitin conjugating enzyme E2 I	0.496975	0.129199	0.347583	0.548669	0.431221	0.547951	0.762817	0.77523	0.847816	0.894739	0.995311	0.863166		-0.529193	-1.9532	-1.10649	-0.336759	-0.798601	-0.336759	0.471463	0.548436	0.817844	0.971791	1.39515	0.856331
UBN2	AK013733	ubinuclein 2	0.0251178	0.209789	0.146657	0.379894	0.433865	0.250994	0.219154	0.117026	0.172104	0.0432099	0.0618667	-0.0286373		-0.998476	0.292966	-0.137515	1.51266	1.8714	0.579953	0.364713	-0.352755	0.00597891	-0.926729	-0.783236	-1.42896
UBXN2A	BC004632	UBX domain protein 2A	-0.672042	-1.14471	-0.887187	-1.04269	-1.13439	-0.979345	-0.272046	-0.307365	-0.472296	-0.183274	0.0615957	-0.110523		-0.175189	-1.26098	-0.683431	-1.02996	-1.23788	-0.891348	0.748887	0.656479	0.286849	0.956804	1.51125	1.11852
UCK2	NM_030724	uridine-cytidine kinase 2	-0.129967	-0.311027	-0.324338	-1.15039	-0.993372	-1.15787	-1.25254	-1.15338	-1.33461	-1.24922	-1.20416	-1.44675		1.87299	1.47361	1.45143	-0.390129	-0.0351301	-0.412316	-0.612003	-0.390129	-0.789503	-0.612003	-0.501066	-1.05575
UGDH	NM_009466	UDP-glucose 6-dehydrogenase	-0.846682	-0.846115	-0.709257	-1.27372	-1.41957	-1.13498	-1.20789	-1.32318	-1.34483	-1.43441	-1.60683	-1.2122		1.28376	1.28376	1.80344	-0.275311	-0.832121	0.244378	-0.0525877	-0.460915	-0.535156	-0.869242	-1.53741	-0.0525877
UQCC2	NM_026063	ubiquinol-cytochrome c reductase complex assembly factor 2	0.417928	0.347413	0.47942	0.0714576	0.370026	0.338562	0.43016	0.634106	0.49856	0.727229	0.796537	0.847932		-0.348553	-0.663375	-0.0787055	-1.92266	-0.573425	-0.708349	-0.303578	0.595913	0.0112436	1.04566	1.36048	1.58535
URGCP	AK008128	upregulator of cell proliferation	-0.213532	0.033303	-0.400952	0.0198463	-0.0839547	-0.0777907	-0.107201	0.00128858	-0.0909404	0.35506	0.277771	0.306317		-0.956942	0.123839	-1.81256	0.0788069	-0.371518	-0.371518	-0.506616	-0.0112581	-0.416551	1.60991	1.24965	1.38475
USB1	BC016418	U6 snRNA biogenesis phosphodiesterase 1	-0.250091	-0.389276	-0.347392	0.101625	-0.0889848	0.0235447	0.257748	0.253796	0.161622	0.0372506	0.100958	-0.0173379		-1.08375	-1.7271	-1.54329	0.524641	-0.348484	0.157009	1.2599	1.21395	0.800364	0.248917	0.524641	-0.0268065
USE1	AF353245	unconventional SNARE in the ER 1	0.163362	0.0257758	-0.0250087	0.390233	0.244402	0.186007	0.373791	0.585728	0.444172	0.290094	0.257764	0.256159		-0.617527	-1.37606	-1.72616	0.7245	-0.150735	-0.44248	0.607802	1.89148	1.01625	0.14101	-0.0340369	-0.0340369
USP48	AK013309	ubiquitin specific peptidase 48	0.178514	0.144156	0.184427	0.762144	0.543651	0.73068	0.532565	0.419464	0.251815	0.0169864	0.0652364	-0.0982186		-0.462679	-0.605042	-0.462679	1.60158	0.818586	1.49481	0.782995	0.391498	-0.213544	-1.03213	-0.854177	-1.45922
UTP20	BC005522	UTP20, small subunit processome component	-0.481799	-0.470673	-0.198442	-0.61484	-0.350445	-0.463982	-0.772718	-0.656495	-0.312461	-1.04692	-1.0542	-1.08595		0.474385	0.507101	1.39044	0.0490743	0.899696	0.539818	-0.474385	-0.114507	1.03056	-1.39044	-1.39044	-1.5213
Uty	AF057367	ubiquitously transcribed tetratricopeptide repeat gene, Y chromosome	1.13275	1.11259	1.47457	1.50828	1.92534	1.92296	2.38327	2.44084	2.26318	2.03974	2.85462	2.19065		-1.49459	-1.53169	-0.86399	-0.789801	-0.0108193	-0.0293665	0.823804	0.935087	0.601238	0.1932	1.69552	0.471408
VASN	AK012169	vasorin	0.630076	0.496629	0.64871	0.907126	1.34083	1.03935	1.43672	1.12919	1.09215	1.84127	1.82057	1.70717		-1.17466	-1.45485	-1.13155	-0.571164	0.35563	-0.29097	0.571164	-0.0969901	-0.183203	1.4333	1.39019	1.1531
VDAC1	NM_011694	voltage dependent anion channel 1	-0.184078	0.121321	-0.144963	-0.389118	-0.389958	-0.273709	-0.450179	-0.69593	-0.718177	-0.444662	-0.672964	-0.654962		0.87696	2.03764	1.03172	0.0644824	0.0644824	0.528755	-0.167654	-1.13489	-1.21227	-0.128965	-1.01882	-0.941442
VIRMA	AK012768	vir like m6A methyltransferase associated	-2.98937	-2.71683	-2.66983	-2.72981	-2.28857	-3.73461	-1.74309	-0.390941	-2.4702	0.551124	0.695195	0.115315		-0.847445	-0.67053	-0.637768	-0.677082	-0.388776	-1.33232	-0.0283938	0.856182	-0.50672	1.47211	1.57039	1.19035
VKORC1	AK003237	vitamin K epoxide reductase complex subunit 1	1.17706	1.1304	1.27848	1.52675	1.43878	1.39571	1.68951	1.75917	1.49136	1.87191	1.82754	1.80101		-1.37302	-1.56731	-0.984428	-0.0129531	-0.362684	-0.51812	0.608791	0.880804	-0.168389	1.30825	1.15282	1.03624
VPS25	AK005149	vacuolar protein sorting 25 homolog	0.092498	0.275681	0.282889	0.142419	0.172757	0.0449089	0.651915	0.817988	0.39248	0.77763	0.754566	0.742037		-1.12647	-0.492307	-0.492307	-0.959582	-0.859452	-1.29335	0.742633	1.31004	-0.125163	1.17653	1.0764	1.04302
VPS36	BC010811	vacuolar protein sorting 36 homolog	0.286511	0.0803673	0.0717592	-0.0596133	0.0374756	0.170907	-0.299167	-0.224877	-0.246753	-0.185481	-0.133887	-0.149853		1.87482	0.730861	0.676387	-0.0317765	0.512964	1.22113	-1.33915	-0.903362	-1.06678	-0.73994	-0.413095	-0.522043
VSTM5	AK008621	V-set and transmembrane domain containing 5	2.27751	1.75974	1.93964	1.59187	1.32684	2.22478	0.404808	0.00148307	1.10434	-0.357209	-0.703547	-0.485092		1.23443	0.761575	0.925256	0.606986	0.370557	1.17987	-0.475132	-0.838869	0.161408	-1.16623	-1.47541	-1.28445
VWA1	AY030094	von Willebrand factor A domain containing 1	-0.854747	-1.03282	-0.967887	-1.48484	-1.21923	-1.42396	-0.904912	-1.21995	-0.948283	-0.15157	-0.327142	-0.528085		0.172373	-0.265658	-0.119648	-1.36074	-0.728025	-1.21473	0.0506982	-0.728025	-0.0709773	1.87583	1.4378	0.951097
VWA5A	BC004727	von Willebrand factor A domain containing 5A	0.673402	0.815796	0.974552	0.173791	0.373081	0.305219	-0.0734406	0.37078	0.0934748	0.284082	0.45591	0.457873		0.879011	1.3829	1.88679	-0.800628	-0.128772	-0.330329	-1.60685	-0.128772	-1.06937	-0.431107	0.173563	0.173563
VWA7	AF134319	von Willebrand factor A domain containing 7	1.42705	0.610014	1.3551	0.339468	0.499938	0.180348	0.51131	0.0797745	0.486397	1.65417	2.01561	1.80133		0.751281	-0.443001	0.64933	-0.83624	-0.603209	-1.06927	-0.588645	-1.21491	-0.617774	1.0717	1.61058	1.29016
WDR43	AK012043	WD repeat domain 43	-0.889387	-0.646319	-0.853509	-0.606201	-0.825769	-0.669641	-0.635874	-0.510751	-1.03894	-1.35798	-1.47355	-1.25513		0.0262055	0.780922	0.151991	0.906707	0.214884	0.718028	0.812368	1.22117	-0.445492	-1.45178	-1.79769	-1.13732
WHRN	AK004110	whirlin	1.0056	1.17647	1.09978	1.46665	1.49279	1.24137	1.88898	1.62822	1.72033	1.36273	1.77333	1.74578		-1.57273	-0.988326	-1.26334	0.00859423	0.0773473	-0.782066	1.45241	0.558619	0.868008	-0.369548	1.03989	0.971138
WISP2	NM_016873	WNT1 inducible signaling pathway protein 2	2.38896	2.15217	2.04099	1.48437	1.55796	1.10046	2.22883	1.71331	1.21957	2.62959	2.93137	2.7243		0.626697	0.227386	0.0443678	-0.887359	-0.754255	-1.5196	0.36049	-0.504685	-1.31995	1.02601	1.52515	1.17575
WWTR1	AJ299430	WW domain containing transcription regulator 1	-0.753989	-0.664179	-0.305925	-0.15117	-0.741666	-0.428765	0.346166	0.0471791	-0.0654692	0.460878	0.330205	0.667014		-1.32376	-1.13928	-0.421894	-0.0939439	-1.30326	-0.667856	0.930899	0.315993	0.0700309	1.15636	0.889905	1.5868
XPC	NM_009531	XPC complex subunit, DNA damage recognition and repair factor	0.2608	0.127739	-0.220369	0.0932338	-0.166259	-0.279166	0.114024	0.0535492	-0.0298573	0.583402	0.562103	0.626356		0.377265	-0.0401346	-1.1639	-0.168565	-1.00337	-1.35655	-0.10435	-0.296996	-0.553858	1.40471	1.3405	1.56525
XPO1	BC012276	exportin 1	-0.156739	0.23816	0.200856	0.370435	0.372347	0.224104	-0.17407	-0.144265	0.216947	-0.561796	-0.573671	-0.416554		-0.362394	0.782007	0.667567	1.15394	1.15394	0.724787	-0.391004	-0.305174	0.724787	-1.50679	-1.5354	-1.10625
XRN2	NM_011917	5'-3' exoribonuclease 2	-0.531328	-0.573415	-0.735104	-0.655917	-0.464357	-0.538779	-0.91663	-1.03686	-0.724933	-1.06956	-1.15588	-0.95309		1.04398	0.87694	0.167036	0.501108	1.33629	1.00222	-0.584627	-1.08573	0.250554	-1.21101	-1.58684	-0.709904
Zbtb11os1	AK010004	zinc finger and BTB domain containing 11, opposite strand 1	0.89014	0.444879	0.904273	0.512068	0.493017	0.706796	1.64206	1.40303	1.74792	1.72735	1.36489	1.35263		-0.41705	-1.3215	-0.396952	-1.18081	-1.221	-0.778829	1.09036	0.607989	1.31145	1.27125	0.527594	0.507495
ZBTB7C	BC018187	zinc finger and BTB domain containing 7C	0.358138	0.164633	0.183617	0.970051	0.393828	0.957616	1.47427	1.09297	1.1652	2.04909	2.03659	1.99891		-0.999973	-1.28166	-1.25349	-0.140841	-0.957721	-0.154925	0.563365	0.0281683	0.140841	1.38024	1.36616	1.30982
ZFAND5	NM_009551	zinc finger AN1-type containing 5	0.0842501	0.357339	0.0319449	0.341577	0.110178	0.446537	0.690626	0.61305	0.936418	0.898482	0.942181	1.00633		-1.26899	-0.493751	-1.40742	-0.549125	-1.18593	-0.244568	0.419919	0.198423	1.11209	1.00135	1.11209	1.3059
Zfp740	AK004098	zinc finger protein 740	-0.750781	-0.633432	-0.70592	-0.215847	-0.136213	-0.645785	-0.694782	-0.640338	-0.458233	-1.02657	-1.19767	-1.25635		-0.151004	0.199715	-0.0340976	1.398	1.63182	0.141262	0.0243555	0.170488	0.696566	-0.969348	-1.4662	-1.64156
Zfp950	AK020020	zinc finger protein 950	1.10251	1.14485	0.918758	1.48339	1.6875	1.5023	1.86867	1.54488	1.55285	1.35177	1.54972	1.42346		-1.23242	-1.08113	-1.91325	0.204878	0.999176	0.280526	1.68	0.43182	0.469644	-0.286829	0.469644	-0.022064
ZHX3	AK007902	zinc fingers and homeoboxes 3	0.713701	0.830182	0.39044	0.842495	0.954209	0.935805	1.10233	1.3908	1.19499	1.63646	1.59538	1.77929		-0.960697	-0.67487	-1.7229	-0.651051	-0.389043	-0.412862	-0.0317585	0.658991	0.182612	1.25446	1.15919	1.58793
ZMAT3	NM_009517	zinc finger matrin-type 3	0.341418	0.579719	0.199715	1.02145	0.854282	1.17027	0.416646	-0.00483502	0.817703	-0.413958	-0.430434	-0.280962		-0.030078	0.403046	-0.282734	1.19711	0.89031	1.46781	0.114297	-0.64367	0.83617	-1.38359	-1.41968	-1.14898
ZMYM3	NM_019831	zinc finger MYM-type containing 3	-0.0165963	0.0988995	-0.035112	0.120001	0.150132	0.310195	0.0976812	0.217437	0.13266	-0.174991	-0.420443	-0.314002		-0.157251	0.395045	-0.2493	0.487094	0.625168	1.36156	0.395045	0.947341	0.533119	-0.847621	-1.99824	-1.49197
ZNF112	NM_021307	zinc finger protein 112	0.0268107	-0.17167	-0.115312	0.212609	0.26688	0.277688	0.20634	0.145545	0.124345	0.144048	0.228273	0.189947		-0.677734	-2.05618	-1.71156	0.562863	0.976396	1.04532	0.562863	0.149331	-0.0574351	0.0804091	0.700708	0.425019
ZNF219	AB063578	zinc finger protein 219	-0.00168734	-0.0757043	-0.210145	0.172861	-0.0716337	-0.220472	0.169358	-0.178628	0.452273	0.722069	0.819997	0.856101		-0.49582	-0.6917	-1.01	-0.079576	-0.667215	-1.03449	-0.079576	-0.936549	0.606002	1.2671	1.51194	1.60988
ZNF326	NM_018759	zinc finger protein 326	0.81341	1.04049	1.05232	0.721649	0.680653	0.742965	0.599754	0.570669	0.644241	0.475927	0.27278	0.347616		0.620275	1.58748	1.62954	0.241802	0.073592	0.325907	-0.262828	-0.388986	-0.0946183	-0.767459	-1.65056	-1.31414
ZNF423	NM_033327	zinc finger protein 423	1.09464	0.921964	1.38334	2.35923	2.43712	2.53699	2.66267	2.55262	2.60654	2.28943	2.7069	2.38079		-1.66939	-1.93441	-1.21729	0.310493	0.435209	0.591105	0.778181	0.606695	0.700232	0.201365	0.856128	0.341672
ZNF503	BC018484	zinc finger protein 503	0.896607	0.654326	0.610669	1.24775	1.15079	0.96596	1.56199	1.5895	1.22224	1.98428	1.9808	1.89705		-0.844791	-1.35575	-1.43751	-0.129444	-0.333829	-0.701722	0.504149	0.565465	-0.190759	1.36257	1.36257	1.19906
0610009B22Rik	NM_025319	RIKEN cDNA 0610009B22 gene	0.838989	0.880985	0.667362	0.438856	0.361289	0.759791	0.898153	0.907492	0.982833	1.33709	1.27215	1.356		-0.163973	-0.0390413	-0.694935	-1.41329	-1.66316	-0.413838	0.0234247	0.0546579	0.273289	1.39768	1.17905	1.46014
0610009L18Rik	AK002420	RIKEN cDNA 0610009L18 gene	0.744296	0.627789	0.911993	0.454409	0.22618	0.490824	1.12971	1.09992	1.01027	1.14037	1.42922	1.03587		-0.336493	-0.649289	0.146919	-1.16114	-1.78673	-1.04739	0.772511	0.687203	0.431279	0.800947	1.62559	0.516587
1110018F16Rik	AK003775	RIKEN cDNA 1110018F16 gene	0.573954	0.331557	-0.0178369	0.908203	0.835953	1.15056	1.13962	0.989686	0.920039	1.04006	1.19654	1.1604		-0.749527	-1.38629	-2.31491	0.152559	-0.033165	0.789325	0.762793	0.364814	0.179091	0.497474	0.921985	0.815857
1110065P20Rik	AK021268	RIKEN cDNA 1110065P20 gene	1.03548	1.01205	1.12642	1.02034	1.22465	1.21493	1.24767	1.35957	1.46972	1.45825	1.56278	1.4795		-1.1623	-1.31557	-0.702488	-1.26448	-0.242678	-0.293768	-0.0894076	0.472583	1.03457	0.983483	1.49438	1.08566
1500009L16Rik	AK012407	RIKEN cDNA 1500009L16 gene	-0.355206	-0.299015	-0.177706	0.193608	-0.330385	0.340872	-0.508369	0.128135	-0.0782672	0.575719	0.909186	1.29226		-0.900751	-0.792661	-0.576481	0.0900751	-0.846706	0.360301	-1.17098	-0.018015	-0.396331	0.792661	1.38716	2.07173
1700008H02Rik	AK005767	RIKEN cDNA 1700008H02 gene	0.966667	0.826371	1.03695	0.337619	0.240739	0.181555	0.394373	0.331428	-0.05936	0.535125	0.459737	0.336052		1.5322	1.10602	1.74528	-0.385586	-0.689996	-0.872642	-0.233381	-0.416027	-1.60323	0.223234	-0.020294	-0.385586
1700023A20Rik	AK006259	RIKEN cDNA 1700023A20 gene	-0.0819645	0.412991	0.0902731	-0.0202059	0.200218	-0.0921226	-0.124348	-0.218865	-0.199272	-0.794214	-0.558345	-0.719709		0.264176	1.62677	0.736913	0.431024	1.0428	0.236368	0.152944	-0.125136	-0.0695201	-1.71019	-1.07061	-1.51554
1810010K12Rik	AK007425	RIKEN cDNA 1810010K12 gene	-0.167549	-0.150653	-0.485724	0.334125	0.57041	0.407447	-0.0967589	-0.0771719	-0.224916	0.052333	0.0488745	-0.0721263		-0.610001	-0.542536	-1.68945	1.07664	1.88623	1.3465	-0.373872	-0.306406	-0.778665	0.13212	0.13212	-0.272673
2200002D01Rik	AK008617	RIKEN cDNA 2200002D01 gene	-2.17495	-1.94522	-1.93824	-2.25526	-2.07205	-2.55124	-2.6513	-2.83831	-2.86987	-2.37529	-2.3542	-2.2049		0.574297	1.2666	1.29807	0.291082	0.88898	-0.621499	-0.936183	-1.53408	-1.62849	-0.0865382	0.00786739	0.479892
2310014F06Rik	AK009335	RIKEN cDNA 2310014F06 gene	0.238646	-0.0870811	0.19185	-0.534046	-0.481471	-0.643721	-0.76436	-0.410992	-0.310397	0.123289	0.103501	0.163153		1.22244	0.307343	1.08379	-0.912787	-0.774136	-1.21782	-1.55058	-0.580024	-0.302722	0.889679	0.834218	1.0006
2610028H24Rik	AK011591	RIKEN cDNA 2610028H24 gene	2.26426	2.21273	1.92889	2.27222	2.37203	1.76467	2.70927	2.92291	2.42738	2.91603	3.22826	2.9942		-0.529625	-0.639964	-1.25786	-0.507558	-0.286881	-1.63301	0.463422	0.926844	-0.154474	0.926844	1.61094	1.08132
2610035D17Rik	AK011682	RIKEN cDNA 2610035D17 gene	0.353613	0.566403	0.545746	0.252277	0.501314	0.147606	-0.0933396	-0.4413	0.0848031	-0.299361	-0.406482	-0.204674		0.718423	1.31298	1.25893	0.44817	1.1238	0.177917	-0.470691	-1.41658	-0.0112605	-1.03822	-1.3355	-0.767969
2810047C21Rik1	AK012911	RIKEN cDNA 2810047C21 gene 1	0.369271	-0.370967	-0.190895	-0.36955	0.149282	0.0101235	1.81046	1.96965	1.40029	2.85043	3.14127	3.75547		-0.567915	-1.06773	-0.94615	-1.06773	-0.716507	-0.811066	0.404689	0.512756	0.127767	1.10712	1.303	1.72176
3110045A19Rik	AK014176	RIKEN cDNA 3110045A19 gene	-0.150458	0.323539	0.195053	0.490906	0.569091	0.723927	0.399756	0.109459	0.0826333	-0.197223	-0.30413	-0.141656		-0.980358	0.43739	0.0754121	0.950193	1.19151	1.64398	0.678709	-0.196072	-0.286566	-1.13118	-1.43283	-0.950193
4631422I05Rik	AK014529	RIKEN cDNA 4631422I05 gene	-0.000710303	0.104	-0.0683419	-0.280533	-0.0145414	-0.167991	0.00988672	-0.0320339	-0.00321063	0.400986	0.155228	0.286815		-0.179421	0.358843	-0.556206	-1.68656	-0.233248	-1.09447	-0.125595	-0.3409	-0.179421	1.97363	0.681801	1.38154
4930429F11Rik	AK015235	RIKEN cDNA 4930429F11 gene	-0.271903	-0.0939192	-0.100035	-0.289766	-0.304302	-0.444694	-0.0938525	-0.0542244	-0.0218768	0.118625	-0.0848927	-0.00578794		-0.858668	0.286223	0.222618	-0.985878	-1.04948	-1.93995	0.286223	0.540643	0.731458	1.62193	0.349828	0.795063
4930447F24Rik	AK015404	RIKEN cDNA 4930447F24 gene	-1.90445	-2.33351	-1.94307	-1.72506	-1.63055	-1.61144	-1.11592	-1.27032	-1.33795	-0.414019	-0.784035	-0.245547		-0.85725	-1.53882	-0.920652	-0.587791	-0.429285	-0.397584	0.379092	0.141334	0.0303801	1.50448	0.91801	1.75809
4930471M09Rik	AK015554	RIKEN cDNA 4930471M09 gene	0.449439	0.59254	0.40852	0.268107	0.529683	0.279686	0.091884	-0.0375553	0.157165	0.115821	0.0885687	0.00406523		0.973838	1.64161	0.783045	0.115271	1.35542	0.162969	-0.743297	-1.36337	-0.409409	-0.600202	-0.743297	-1.17258
4933406K04Rik	AK015628	RIKEN cDNA 4933406K04 gene	0.055174	-0.0690296	-0.00226069	0.322283	0.11522	0.38345	-0.233153	-0.290646	-0.373248	0.011032	-0.201314	-0.0484807		0.37819	-0.189095	0.116366	1.51276	0.640013	1.77458	-0.887291	-1.14912	-1.49821	0.160003	-0.75638	-0.10182
4933428L12Rik	AK016971	RIKEN cDNA 4933428L12 gene	-0.281785	-0.187277	-0.216941	-0.365094	-0.0593118	-0.0903105	0.327191	0.180029	0.113665	0.0753792	0.0632261	0.0573745		-1.20271	-0.765359	-0.911142	-1.64006	-0.133634	-0.279417	1.76154	1.03263	0.692468	0.546685	0.449497	0.449497
5830427D02Rik	AK017951	RIKEN cDNA 5830427D02 gene	0.272533	0.339458	0.15637	0.923096	0.810478	0.861069	0.664156	0.539729	0.342512	-0.173897	0.379656	0.143573		-0.508186	-0.29581	-0.84192	1.46388	1.13014	1.28184	0.675053	0.31098	-0.29581	-1.84312	-0.174452	-0.902599
5830435N06Rik	AK017970	RIKEN cDNA 5830435N06 gene	0.181275	0.396016	0.0924182	0.585395	0.525196	0.556709	0.138273	-0.275032	-0.00519877	-0.147664	-0.31223	0.0165854		0.10531	0.800359	-0.179028	1.40063	1.21107	1.30585	-0.0210621	-1.34797	-0.494959	-0.937262	-1.44275	-0.400179
6330403L08Rik	AK018107	RIKEN cDNA 6330403L08 gene	0.267475	0.294027	0.015728	-0.330527	-0.541428	-0.534086	0.290941	0.252298	0.450095	0.253793	0.0807481	0.202351		0.626412	0.6856	-0.113445	-1.14924	-1.77072	-1.74113	0.6856	0.567223	1.15911	0.567223	0.0641209	0.419252
6330407A03Rik	AK018133	RIKEN cDNA 6330407A03 gene	-0.804798	-0.149768	-0.192538	0.0233872	-0.336675	0.0699713	0.916456	1.00787	0.349696	0.99807	1.02201	0.649443		-1.77157	-0.721552	-0.786168	-0.446931	-1.02848	-0.36616	1.00694	1.15233	0.0861554	1.13617	1.16848	0.57078
6330418B08Rik	AK018197	RIKEN cDNA 6330418B08 gene	-0.166881	-0.285275	-0.273088	-0.293489	-0.265433	-0.154387	0.545093	0.475037	0.180621	0.10289	-0.0941372	0.0879886		-0.540051	-0.94721	-0.879351	-0.94721	-0.879351	-0.472191	1.9029	1.66539	0.647496	0.376057	-0.268612	0.342127
6720427H10Rik	AK020116	RIKEN cDNA 6720427H10 gene	-0.597509	-0.41285	-0.607165	0.450238	0.553611	0.393072	-0.189848	-0.305078	-0.0227721	-0.0290366	-0.094359	-0.0674839		-1.35511	-0.861553	-1.38108	1.37242	1.63219	1.21657	-0.290071	-0.601788	0.151529	0.125553	-0.0303059	0.0216471
8030425K09Rik	AK020195	RIKEN cDNA 8030425K09 gene	1.01195	1.2398	0.570228	2.24014	2.10331	1.82119	2.18747	1.77466	2.12388	0.91864	0.748221	1.36281		-0.821544	-0.441735	-1.54814	1.20961	0.978422	0.516045	1.12704	0.433478	1.01145	-0.970165	-1.25089	-0.243573
9030607L20Rik	AK018542	RIKEN cDNA 9030607L20 gene	0.278199	0.0826421	0.158946	0.477652	0.608041	0.397604	0.125129	-0.170013	-0.0457365	-0.300628	-0.334412	-0.543346		0.617472	0.0496816	0.276798	1.18526	1.55433	0.958146	0.191629	-0.660056	-0.319382	-1.02912	-1.11429	-1.71047
9430085L16Rik	AK020505	RIKEN cDNA 9430085L16 gene	0.814323	0.859982	1.19927	0.55513	0.0259674	0.494323	-0.0372311	-0.092059	0.00593648	0.418568	0.694102	0.366107		0.898598	1.02086	1.85221	0.287307	-1.00863	0.116145	-1.17979	-1.30205	-1.05753	-0.0550162	0.605178	-0.177274
9530004M16Rik	AK020543	RIKEN cDNA 9530004M16 gene	0.214282	0.348102	0.354427	0.581915	0.620086	0.478937	0.0580725	0.188412	0.26276	-0.100914	-0.173997	-0.027168		-0.0903245	0.451622	0.451622	1.34196	1.49681	0.954859	-0.670982	-0.167745	0.103228	-1.29035	-1.56132	-1.01938
A930041D05Rik	AK020949	RIKEN cDNA A930041D05 gene	0.361733	0.204806	0.142856	0.163488	0.415311	0.249495	-0.0430605	0.028967	0.157511	-0.125708	-0.115778	-0.253159		1.28018	0.497394	0.20385	0.301698	1.57372	0.742014	-0.676782	-0.334314	0.301698	-1.1171	-1.06817	-1.70419
