# Supplementary material for: Transcriptomic characterization of signaling pathways associated with osteoblastic differentiation of MC-3T3E1 cells
Source: PLoS One. 2019 Jan 4;14(1):e0204197. doi: 10.1371/journal.pone.0204197 (PMC6319725; doi:10.1371/journal.pone.0204197)
Supplement: S3 Table — Disease or function annotation, -log(p value), activation z-score, number and name of pathway molecules are shown for all functions with activation z-score >1 or <-1 in the D2 vs D5, D5 vs D10, and D10 vs D28 pairwise comparisons. (XLS) [file pone.0204197.s007.xls]

## Sheet: Table S3
S3 TABLE - OPERON - IPA DISEASE OR FUNCTION - D2 vs D5
Diseases or Functions Annotation	-log(p-value)	Predicted Activation State	Activation Z-Score	# Molecules	Molecules
Proliferation of tumor cells	9.06148	Decreased	-2.808	61	ADIPOQ,AGT,AKR1B1,ANXA2,BCR,BSG,CA9,CD44,CST3,CST6,CTSV,CXCL12,DCN,DROSHA,F3,FGF1,FGF18,GAS6,GJA1,GPC1,GREM1,HDGF,ID1,ID2,ID3,IGF1R,IGF2,IGFBP5,IGHM,IRF3,KITLG,LITAF,LZTS2,MIF,MMP14,NGF,NOTCH1,NOV,ODC1,PDGFRA,PLAT,PRKCI,SDC2,SEMA3B,SEPT9,SFRP2,SIX1,SLPI,SOCS3,SOX11,SOX4,SPP1,SREBF1,STAT3,TGFB1,TGFB2,TIMP1,TP53,TSC2,TXNIP,ZMAT3
Proliferation of cancer cells	7.25964	Decreased	-2.796	47	ADIPOQ,AGT,AKR1B1,BCR,BSG,CD44,CST3,CST6,CXCL12,DCN,DROSHA,FGF1,FGF18,GAS6,GJA1,GREM1,HDGF,ID1,ID2,ID3,IGF1R,IGF2,IGHM,KITLG,LITAF,LZTS2,MIF,NGF,NOTCH1,NOV,ODC1,PDGFRA,PLAT,PRKCI,SDC2,SFRP2,SIX1,SOCS3,SOX11,SOX4,SPP1,SREBF1,STAT3,TGFB1,TGFB2,TP53,TXNIP
Growth of digestive organ tumor	5.04096	Decreased	-2.468	17	ADIPOQ,CD44,COL18A1,CST3,CTSV,FBLN5,GPC1,Ly6a (includes others),MIF,NOTCH1,ODC1,SIX1,SOCS3,STAT3,TGFB1,TP53,TXNIP
Motor dysfunction or movement disorder	10.4202	Decreased	-2.36	124	ABHD12,ACADM,ADH1C,AFF1,AIG1,ALAS1,ALDH5A1,ANK3,ANXA2,APOD,AQP1,ARHGDIB,ARMCX2,ARMCX3,ARPP19,ARPP21,ASPA,ATP1B1,ATP2A2,B2M,B3GALT4,B3GNT2,BASP1,BCR,C2orf40,CA13,CA9,CACNA1G,CASP6,CCL5,CD44,CDH11,COX7A2,CP,CREB3L1,CRIM1,CSRP2,CTSD,CTSV,CYTH1,DDB2,DHCR7,DIO2,DNAJA1,EIF4A2,F3,FAM3C,FDPS,FKBP4,FMOD,GJA1,GNAO1,GOSR2,GPER1,GPM6B,HADHB,HDAC5,HEXA,HFE,HIGD1A,HINT1,Hspa1b,HSPA8,ICAM5,ID3,IGF2,IGFBP5,KCNK2…
Movement Disorders	10.556	Decreased	-2.348	123	ABHD12,ACADM,ADH1C,AFF1,AIG1,ALAS1,ALDH5A1,ANK3,ANXA2,APOD,AQP1,ARHGDIB,ARMCX2,ARMCX3,ARPP19,ARPP21,ASPA,ATP1B1,ATP2A2,B2M,B3GALT4,B3GNT2,BASP1,BCR,C2orf40,CA13,CA9,CACNA1G,CASP6,CCL5,CD44,CDH11,COX7A2,CP,CREB3L1,CRIM1,CSRP2,CTSD,CTSV,CYTH1,DDB2,DHCR7,DIO2,DNAJA1,EIF4A2,F3,FAM3C,FDPS,FKBP4,FMOD,GJA1,GNAO1,GOSR2,GPER1,GPM6B,HADHB,HDAC5,HEXA,HFE,HIGD1A,HINT1,Hspa1b,HSPA8,ICAM5,ID3,IGF2,IGFBP5,KCNK2…
Pelvic cancer	4.1986	Decreased	-2.344	432	ABCE1,ACADM,ACSL3,ACSS2,ACTR2,ACTR3,ACVR1,ADH7,ADIPOQ,AFF1,AGGF1,AGT,AKAP12,AKR1A1,AKR1B1,AKR7A2,ALAS1,ALDH5A1,AMOTL2,ANK3,ANTXR1,ANXA2,ANXA3,APEX1,APIP,APOD,AQP1,ARF5,ARHGDIB,ARMCX2,ARPP21,ASB17,ASPA,ASPSCR1,ATP10A,B2M,BABAM2,BCAT1,BCR,BICC1,BSG,C1R,C1S,C2orf40,C3orf70,C8orf82,CA9,CACNA1G,CAPN9,CARNS1,CBFB,CBX7,CCAR1,CCDC47,CCDC80,CCL5,CD34,CD44,CD80,CDC16,CDC25C,CDH11,CDX2,CEBPA,CEBPZ,CHD3,CHRD…
Growth of malignant tumor	7.27901	Decreased	-2.222	55	ADIPOQ,AGT,AKR1B1,BCR,BSG,CD44,CD80,CST3,CST6,CXCL12,DCN,DROSHA,FBLN5,FGF1,FGF18,GAS6,GJA1,GREM1,HDGF,ID1,ID2,ID3,IGF1R,IGF2,IGFBP5,IGHM,IL1RL1,KITLG,LITAF,Ly6a (includes others),LZTS2,MIF,NGF,NOTCH1,NOV,NT5E,ODC1,PDGFRA,PLAT,PRKCI,RALA,RALB,SDC2,SFRP2,SIX1,SOCS3,SOX11,SOX4,SPP1,SREBF1,STAT3,TGFB1,TGFB2,TP53,TXNIP
Carcinoma	8.73049	Decreased	-2.11	750	ABCE1,ABI3,ACADM,ACSL3,ACSS2,ACTR2,ACTR3,ACTR8,ACVR1,ADH1C,ADH7,ADIPOQ,AFF1,AGGF1,AGT,AIG1,AK3,AKAP12,AKR1A1,AKR1B1,AKR7A2,ALAS1,ALDH5A1,ALKBH8,AMOTL2,ANK3,ANKRD10,ANTXR1,ANXA2,ANXA3,APEX1,APIP,APOD,APOL6,AQP1,AREL1,ARF5,ARF6,ARL2,ARMCX2,ARMCX3,ARPC5L,ARPP21,ASB17,ASPA,ASPSCR1,ATP10A,ATP1B1,ATP1B3,ATP2A2,ATP5F1B,ATP5MD,ATRAID,B2M,B3GALT4,B3GNT2,BASP1,BCAT1,BCL7B,BCL7C,BCR,BICC1,BPHL,BSG,C11orf58,…
Growth of carcinoma	7.18509	Decreased	-2.076	25	ADIPOQ,AKR1B1,CD80,CST3,DCN,DROSHA,FBLN5,FGF18,GJA1,ID1,ID2,ID3,IGFBP5,IL1RL1,Ly6a (includes others),MIF,NOTCH1,ODC1,PRKCI,RALA,RALB,SDC2,SOCS3,STAT3,TP53
Abdominal cancer	10.9469	Decreased	-2.005	749	ABCE1,ABI3,ACADM,ACSL3,ACSS2,ACTR2,ACTR3,ACTR8,ACVR1,ADH1C,ADH7,ADIPOQ,AFF1,AGGF1,AGT,AIG1,AK3,AKAP12,AKR1A1,AKR1B1,AKR7A2,ALAS1,ALDH5A1,ALKBH8,AMOTL2,ANK3,ANKRD10,ANTXR1,ANXA2,ANXA3,APEX1,APIP,APOD,APOL6,AQP1,AREL1,ARF5,ARF6,ARHGDIB,ARL2,ARMCX2,ARMCX3,ARPP21,ASB17,ASPA,ASPSCR1,ATP10A,ATP1B1,ATP1B3,ATP2A2,ATP5F1B,ATP5MD,ATRAID,B2M,B3GALT4,B3GNT2,BABAM2,BASP1,BCAT1,BCL7B,BCL7C,BCR,BICC1,BPHL,BSG,C…
Growth of tumor	12.6635	Decreased	-2.004	109	ACSS2,ADIPOQ,AGT,AKR1B1,ANTXR1,ANXA2,ARF6,BCR,BSG,CA9,CCL5,CD200,CD44,CD80,CHUK,CIB1,CISD2,CKS1B,COL18A1,COL4A1,CRABP2,CST3,CST6,CTSV,CXCL12,DCN,DROSHA,F3,FBLN5,FGF1,FGF18,FLT1,FRMD6,GAS6,GJA1,GPC1,GPNMB,GREM1,HDAC11,HDGF,HSPA8,ID1,ID2,ID3,IDH2,IGF1R,IGF2,IGFBP5,IGHM,IL1RL1,IL33,IQGAP1,IRF3,ITGA5,ITGB5,KDM1A,KITLG,Klra7 (includes others),LITAF,Ly6a (includes others),LZTS2,MFGE8,MGLL,MIF,MMP14,MMP…
Neoplasia of epithelial tissue	9.82974		-1.937	757	ABCE1,ABI3,ACADM,ACSL3,ACSS2,ACTR2,ACTR3,ACTR8,ACVR1,ADH1C,ADH7,ADIPOQ,AFF1,AGGF1,AGT,AIG1,AK3,AKAP12,AKR1A1,AKR1B1,AKR7A2,ALAS1,ALDH5A1,ALKBH8,AMOTL2,ANK3,ANKRD10,ANTXR1,ANXA2,ANXA3,APEX1,APIP,APOD,APOL6,AQP1,AREL1,ARF5,ARF6,ARHGDIB,ARL2,ARMCX2,ARMCX3,ARPC5L,ARPP21,ASB17,ASPA,ASPSCR1,ATP10A,ATP1B1,ATP1B3,ATP2A2,ATP5F1B,ATP5MD,ATRAID,B2M,B3GALT4,B3GNT2,BASP1,BCAT1,BCL7B,BCL7C,BCR,BICC1,BPHL,BSG,C…
Digestive organ tumor	8.8962		-1.925	746	ABCE1,ABI3,ACADM,ACAT2,ACSL3,ACSS2,ACTR2,ACTR3,ACTR8,ACVR1,ADH1C,ADH7,ADIPOQ,AFF1,AGGF1,AGT,AIG1,AK3,AKAP12,AKR1A1,AKR1B1,AKR7A2,ALAS1,ALKBH8,AMOTL2,ANK3,ANKRD10,ANTXR1,ANXA2,ANXA3,APEX1,APIP,APOD,APOL6,AQP1,AQP5,AREL1,ARF5,ARF6,ARL2,ARMCX2,ARMCX3,ARPP21,ASB17,ASPSCR1,ATP10A,ATP1B1,ATP1B3,ATP2A2,ATP5F1B,ATP5MD,ATRAID,B2M,B3GALT4,B3GNT2,BASP1,BCAT1,BCL7B,BCL7C,BCR,BICC1,BPHL,BSG,BTN1A1,C11orf58,C1…
Incidence of tumor	4.17783		-1.897	508	ABCE1,ABI3,ACADM,ACSL3,ACSS2,ACTR2,ACTR8,ACVR1,ADH1C,ADH7,ADIPOQ,AFF1,AGGF1,AGT,AK3,AKAP12,AKR1A1,AKR1B1,AKR7A2,ALAS1,ALDH5A1,ALKBH8,AMOTL2,ANK3,ANTXR1,ANXA2,ANXA3,APEX1,APIP,APOD,AQP1,AREL1,ARL2,ARMCX2,ARPP21,ASPA,ASPSCR1,ATP10A,ATP2A2,ATRAID,B2M,BASP1,BCAT1,BCL7B,BCR,BICC1,BSG,C1R,C1S,C2orf40,C3orf70,CA9,CACNA1G,CAPN9,CARNS1,CATSPERG,CBFB,CBX7,CCAR1,CCDC47,CCDC80,CCNG1,CCT3,CD2BP2,CD34,CD44,CD8…
Non-melanoma solid tumor	10.4498		-1.887	770	ABCE1,ABI3,ACADM,ACSL3,ACSS2,ACTR2,ACTR3,ACTR8,ACVR1,ADH1C,ADH7,ADIPOQ,AFF1,AGGF1,AGT,AIG1,AK3,AKAP12,AKR1A1,AKR1B1,AKR7A2,ALAS1,ALDH5A1,ALKBH8,AMOTL2,ANK3,ANKRD10,ANTXR1,ANXA2,ANXA3,APEX1,APIP,APOD,APOL6,AQP1,AREL1,ARF5,ARF6,ARL2,ARMCX2,ARMCX3,ARPC5L,ARPP21,ASB17,ASPA,ASPSCR1,ATP10A,ATP1B1,ATP1B3,ATP2A2,ATP5F1B,ATP5MD,ATRAID,B2M,B3GALT4,B3GNT2,BASP1,BCAT1,BCL7B,BCL7C,BCR,BICC1,BPHL,BSG,C11orf58,…
Benign lesion	10.06		-1.881	118	ADIPOQ,AFF1,AIG1,ANTXR1,ANXA2,ANXA3,ATP2A2,B2M,BCR,CBX7,CCDC80,CD34,CD44,CDX2,CEBPA,CEBPD,CEMIP,CLEC3B,COL11A1,COL15A1,COL16A1,COL18A1,COL24A1,COL4A1,COL4A2,COL5A3,CP,CRABP2,CRYZ,CSN3,CXCL12,CXXC5,CYP1B1,DCN,DDB2,DHCR7,DHRS3,DOK1,DROSHA,EIF4A2,FAH,FDPS,FGF18,FLT1,FMOD,GHRH,GLUL,GPER1,GPM6B,GSTO1,HINT1,HIST1H1C,HSD11B1,ID1,IDH2,IGF1R,IGF2,IGFBP5,IQGAP1,ISLR,ITGA6,ITM2C,KITLG,LRCH4,LSP1,LTBP1,LYN,L…
Damage of neurons	4.15304		-1.874	14	ADIPOQ,CD200,GAS6,GJA1,IGF2,IL11RA,ITM2B,LMNB1,LRPAP1,NGF,PLAA,PLAT,SOCS3,TGFB1
Proliferation of blood cells	4.65561		-1.84	83	ACKR4,ADIPOQ,ARF6,ARHGDIB,B2M,B3GNT2,BCR,BSG,BTN1A1,CBFB,CCL5,CD34,CD44,CD80,CEBPA,CHUK,CTSD,CXCL12,DCN,DOK1,FKBP1B,GADD45B,GPNMB,HSPA8,ID2,ID3,IGF1R,IGF2,IGHM,IKZF5,IL11RA,IL1RL1,IL33,IL34,ISG15,ITGA5,KITLG,Klra7 (includes others),LTBP1,Ly6a (includes others),LYN,MAFG,MERTK,MIF,NGF,NOTCH1,NT5E,PCGF2,PDGFRA,PF4,PIK3R2,PIP4K2C,PLEKHA2,PNP,PORCN,PRDM16,RELB,RGS2,RPS19,RUNX1T1,S1PR2,SDC4,SFRP2,SLC29…
Growth Failure	11.2865		-1.84	80	ANTXR1,APEX1,AQP1,AQP5,C1GALT1C1,CDX2,CEBPA,CFL2,CISD2,COMMD1,CREB3L1,CTSV,DBI,DHCR7,DHRS3,DIO2,DNAJA1,DPH1,EIF4G2,ENPP2,F3,FKBP4,FLNB,FLT1,FOSL2,GGT5,GHRH,HAS2,HEXA,HFE,HIPK1,HIST1H1C,Hist1h1e,HNRNPD,ID1,ID2,IGF1R,IGF2,ITGA5,ITGA6,ITPR2,LTBP3,MAP4K4,MMP14,MMP2,MRPL51,NEK7,NGF,NINJ1,NOTCH1,ORC6,PCGF2,PDGFRA,PELO,PLAT,PLK2,PLPP3,PLVAP,POLG,PRKCI,PTGES3,PUF60,RALA,RALB,RANBP1,RASSF2,RBPJ,Rpl29 (inc…
Abdominal neoplasm	13.3215		-1.838	785	ABCE1,ABI3,ACADM,ACAT2,ACSL3,ACSS2,ACTR2,ACTR3,ACTR8,ACVR1,ADH1C,ADH7,ADIPOQ,AFF1,AGGF1,AGT,AIG1,AK3,AKAP12,AKR1A1,AKR1B1,AKR7A2,ALAS1,ALDH5A1,ALKBH8,AMOTL2,ANK3,ANKRD10,ANTXR1,ANXA2,ANXA3,APEX1,APIP,APOD,APOL6,AQP1,AQP5,AREL1,ARF5,ARF6,ARHGDIB,ARL2,ARMCX2,ARMCX3,ARPP21,ASB17,ASPA,ASPSCR1,ATP10A,ATP1B1,ATP1B3,ATP2A2,ATP5F1B,ATP5MD,ATRAID,B2M,B3GALT4,B3GNT2,BABAM2,BASP1,BCAT1,BCL7B,BCL7C,BCR,BICC1…
Tumorigenesis of tissue	10.1209		-1.837	762	ABCE1,ABI3,ACADM,ACSL3,ACSS2,ACTR2,ACTR3,ACTR8,ACVR1,ADH1C,ADH7,ADIPOQ,AFF1,AGGF1,AGT,AIG1,AK3,AKAP12,AKR1A1,AKR1B1,AKR7A2,ALAS1,ALDH5A1,ALKBH8,AMOTL2,ANK3,ANKRD10,ANTXR1,ANXA2,ANXA3,APEX1,APIP,APOD,APOL6,AQP1,AREL1,ARF5,ARF6,ARHGDIB,ARL2,ARMCX2,ARMCX3,ARPC5L,ARPP21,ASB17,ASPA,ASPSCR1,ATP10A,ATP1B1,ATP1B3,ATP2A2,ATP5F1B,ATP5MD,ATRAID,B2M,B3GALT4,B3GNT2,BASP1,BCAT1,BCL7B,BCL7C,BCR,BICC1,BPHL,BSG,C…
Osteopenia	4.40561		-1.726	13	AKR1A1,CD44,CREB3L1,DKK2,FDPS,MMP14,MMP2,NOTCH1,NOV,SMAD6,SPARC,TNFRSF11B,TNNC1
Morphogenesis of cardiovascular system	4.17783		-1.709	29	ACVR1,ANXA2,CNMD,COL11A1,COL18A1,COL4A1,CYP1B1,DHRS3,FLT1,GAS6,GJA1,ID1,MMP2,NGF,NOTCH1,ODC1,PKP2,PLXND1,RASA1,RBPJ,SFRP2,SIX1,SOX11,SOX4,STIL,TGFB1,TGFB2,TNNC1,Uty
Dispersion of cells	6.26841		-1.706	7	ARF6,CD44,FGF1,NOTCH1,SPP1,TIMP1,TP53
Digestive system cancer	5.66555		-1.7	684	ABCE1,ABI3,ACSS2,ACTR2,ACTR3,ACTR8,ACVR1,ADH1C,ADH7,ADIPOQ,AFF1,AGGF1,AGT,AIG1,AK3,AKAP12,AKR1A1,AKR1B1,AKR7A2,ALAS1,ALKBH8,AMOTL2,ANK3,ANKRD10,ANTXR1,ANXA2,ANXA3,APEX1,APIP,APOD,APOL6,AQP1,AREL1,ARF5,ARF6,ARL2,ARMCX2,ARMCX3,ARPP21,ASB17,ASPSCR1,ATP10A,ATP1B1,ATP1B3,ATP2A2,ATP5F1B,ATP5MD,ATRAID,B2M,B3GALT4,B3GNT2,BASP1,BCAT1,BCL7B,BCL7C,BCR,BICC1,BPHL,BSG,C11orf58,C1R,C1S,C2orf40,C3orf70,C8orf82,…
Proliferation of prostate cancer cell lines	4.81816		-1.527	38	AKAP12,CBX7,CD44,CEBPD,EIF3H,ELOVL7,FGF1,FKBP4,GADD45G,ID1,IGF2,IGFBP5,INO80B,KCNK2,MIF,MIPEP,MMP2,NGF,NOTCH1,NRIP1,PDCD10,PDGFRA,PMEPA1,PPID,PRKCI,PRKD3,RAD9A,SLPI,SOCS3,SREBF1,STAT3,STEAP2,STEAP3,TGFB1,TGFB1I1,TOP1,TP53,UBE2I
Organismal death	18.2161		-1.517	257	ACADM,ACVR1,ADH1C,ADH7,ADIPOQ,AFF1,AGGF1,AGT,AKAP12,ALDH5A1,ANK3,ANXA2,APEX1,APOD,AQP1,AQP5,ARF5,ARF6,ARHGDIB,ASPA,ATP1B1,ATP2A2,B2M,BCR,BICC1,BLOC1S2,BSG,C1GALT1C1,CA9,CBFB,CCDC47,CCNG1,CD200,CD44,CDX2,CEBPA,CEBPD,CFL2,CHRD,CHUK,CISD2,CKS1B,CLDN1,CNPY2,COL11A1,COL4A1,COL4A2,COMMD1,CRABP2,CRIM1,CRLF3,CST3,CTSD,CTSV,CUX2,CXCL12,DBI,DCLRE1B,DCN,DDB2,DHCR7,DHRS3,DPAGT1,DPH1,DPPA4,DRAP1,ECM1,EEF1E1,E…
Morbidity or mortality	18.684		-1.512	261	ACADM,ACVR1,ADH1C,ADH7,ADIPOQ,AFF1,AGGF1,AGT,AKAP12,ALDH5A1,ANK3,ANTXR1,ANXA2,APEX1,APOD,AQP1,AQP5,ARF5,ARF6,ARHGDIB,ASPA,ATP1B1,ATP2A2,B2M,BCR,BICC1,BLOC1S2,BSG,C1GALT1C1,CA9,CBFB,CCDC47,CCNG1,CD200,CD44,CDX2,CEBPA,CEBPD,CFL2,CHRD,CHUK,CISD2,CKS1B,CLDN1,CNPY2,COL11A1,COL4A1,COL4A2,COMMD1,CRABP2,CRIM1,CRLF3,CST3,CTSD,CTSV,CUX2,CXCL12,DBI,DCLRE1B,DCN,DDB2,DHCR7,DHRS3,DPAGT1,DPH1,DPPA4,DRAP1,ECM1,E…
Nonhematologic malignant neoplasm	11.5498		-1.496	798	ABCE1,ABI3,ACADM,ACSL3,ACSS2,ACTR2,ACTR3,ACTR8,ACVR1,ADH1C,ADH7,ADIPOQ,AFF1,AGGF1,AGT,AIG1,AK3,AKAP12,AKR1A1,AKR1B1,AKR7A2,ALAS1,ALDH5A1,ALKBH8,AMOTL2,ANK3,ANKRD10,ANKRD46,ANTXR1,ANXA2,ANXA3,APEX1,APIP,APOD,APOL6,AQP1,AREL1,ARF5,ARF6,ARHGDIB,ARL16,ARL2,ARMCX2,ARMCX3,ARPC5L,ARPP19,ARPP21,ARRDC5,ASB17,ASPA,ASPSCR1,ATP10A,ATP1B1,ATP1B3,ATP2A2,ATP5F1B,ATP5MD,ATP5MPL,ATRAID,B2M,B3GALT4,B3GNT2,BASP1,BC…
Urogenital cancer	4.86646		-1.496	453	ABCE1,ACADM,ACSL3,ACSS2,ACTR2,ACTR3,ACVR1,ADIPOQ,AFF1,AGGF1,AGT,AKAP12,AKR1A1,AKR1B1,AKR7A2,ALAS1,ALDH5A1,ALKBH8,AMOTL2,ANK3,ANTXR1,ANXA2,ANXA3,APEX1,APIP,APOD,AQP1,ARF5,ARHGDIB,ARMCX2,ARPP21,ASB17,ASPA,ASPSCR1,ATP10A,ATP1B1,B2M,BABAM2,BASP1,BCAT1,BCR,BICC1,BSG,C1R,C1S,C2orf40,C3orf70,C8orf82,CA9,CACNA1G,CAPN9,CBFB,CBX7,CCAR1,CCDC47,CCDC80,CCL5,CCT3,CD34,CD44,CD80,CD9,CDC16,CDC25C,CDH11,CDX2,CEBP…
Benign neoplasia	9.35655		-1.493	107	ADIPOQ,AFF1,AIG1,ANTXR1,ANXA2,ANXA3,ATP2A2,B2M,BCR,CBX7,CCDC80,CD34,CD44,CDX2,CEBPD,CEMIP,CLEC3B,COL11A1,COL15A1,COL16A1,COL18A1,COL24A1,COL4A1,COL4A2,COL5A3,CP,CRABP2,CXCL12,CXXC5,CYP1B1,DCN,DDB2,DOK1,DROSHA,EIF4A2,FAH,FDPS,FGF18,FLT1,FMOD,GHRH,GLUL,GPER1,GPM6B,GSTO1,HINT1,HIST1H1C,HSD11B1,ID1,IDH2,IGF1R,IGF2,IGFBP5,IQGAP1,ISLR,ITGA6,ITM2C,KITLG,LRCH4,LSP1,LTBP1,LYN,MFAP5,MINPP1,MMP14,MMP2,NOTCH…
Progression of tumor	6.17718		-1.484	39	ANXA2,ANXA3,AQP5,BSG,CA9,CCL5,CD44,CD80,CKS1B,CLDN1,COL11A1,CXCL12,F3,FDPS,FLT1,IGF1R,IGFBP6,ITGA6,LYN,MERTK,MIF,MMP14,NOTCH1,PAK1,PDGFRA,PRKCI,PSIP1,PSMB2,PSMB5,SERPINF1,SOX4,SPARC,SPP1,SREBF1,STAT3,TGFB2,TIMP1,TOP1,TP53
Gastrointestinal neoplasia	4.8041		-1.466	633	ABCE1,ABI3,ACSS2,ACTR8,ACVR1,ADH7,ADIPOQ,AFF1,AGGF1,AGT,AK3,AKAP12,AKR1A1,AKR1B1,AKR7A2,ALAS1,ALKBH8,AMOTL2,ANK3,ANKRD10,ANTXR1,ANXA2,ANXA3,APEX1,APIP,APOD,APOL6,AQP1,AREL1,ARF5,ARF6,ARL2,ARMCX2,ARMCX3,ARPP21,ASB17,ASPSCR1,ATP10A,ATP1B3,ATP2A2,ATP5F1B,ATP5MD,ATRAID,B2M,B3GALT4,B3GNT2,BASP1,BCAT1,BCL7B,BCL7C,BCR,BICC1,BPHL,BSG,C11orf58,C1R,C1S,C2orf40,C3orf70,CA9,CACNA1G,CALML4,CAPN9,CARNS1,CATSPE…
Pelvic tumor	4.25181		-1.46	434	ABCE1,ACADM,ACSL3,ACSS2,ACTR2,ACTR3,ACVR1,ADH7,ADIPOQ,AFF1,AGGF1,AGT,AKAP12,AKR1A1,AKR1B1,AKR7A2,ALAS1,ALDH5A1,AMOTL2,ANK3,ANTXR1,ANXA2,ANXA3,APEX1,APIP,APOD,AQP1,ARF5,ARHGDIB,ARMCX2,ARPP21,ASB17,ASPA,ASPSCR1,ATP10A,B2M,BABAM2,BCAT1,BCR,BICC1,BSG,C1R,C1S,C2orf40,C3orf70,C8orf82,CA9,CACNA1G,CAPN9,CARNS1,CBFB,CBX7,CCAR1,CCDC47,CCDC80,CCL5,CD34,CD44,CD80,CDC16,CDC25C,CDH11,CDX2,CEBPA,CEBPZ,CHD3,CHRD…
Growth of epithelial tissue	10.3251		-1.452	87	ADIPOQ,AGGF1,AGT,APLN,C1GALT1C1,CCL5,CD34,CD44,CD9,CEBPA,CHUK,CNMD,COL18A1,COL4A1,COL4A2,CTSV,CXCL12,DMP1,DOK1,ECM1,EIF3H,F3,FAH,FBLN5,FGF1,FGF18,FLT1,GADD45G,GAS6,GJA1,GLUL,GPC1,GREM1,HAS2,HIPK1,HTRA1,ID1,ID2,IFT122,IGF1R,IGF2,ITGA6,KCNK2,KITLG,LMNB1,LRPAP1,LTBP4,MERTK,MFGE8,MMP14,NME2,NOTCH1,ODC1,OSMR,PAK1,PDGFRA,PF4,PKD1,PRKD3,PROS1,RBPJ,RELB,S1PR2,SCARB1,SCG2,SDC4,SEPT9,SERPINF1,SFRP2,SIX1,SI…
Development of benign tumor	6.76195		-1.404	72	ADIPOQ,ANTXR1,ANXA2,ANXA3,ATP2A2,B2M,BCR,CBX7,CCDC80,CD34,CD44,CDX2,CEBPD,CEMIP,CLEC3B,COL11A1,COL15A1,CP,CXXC5,CYP1B1,DCN,DDB2,EIF4A2,FAH,FDPS,FGF18,FLT1,GHRH,GLUL,GPER1,HINT1,HIST1H1C,HSD11B1,ID1,IGF2,ISLR,ITGA6,ITM2C,MFAP5,MINPP1,MMP14,NOTCH1,NRIP1,ODC1,PCSK2,PDCD10,PDGFRA,PHLDA1,PLA2G7,PRKCI,PRKN,PSAT1,Ptprv,RAD21,SELENOP,SEPT9,SLC29A1,SLC48A1,SLPI,SORD,SOX11,SPP1,STAT3,TGFB1,TIMP1,TP53,TP53I…
Synthesis of DNA	7.45717		-1.337	51	ADIPOQ,AGT,CCL5,CCNG1,CDC25C,CEBPA,CHUK,CXCL12,FBLN5,FGF1,FLT1,GJA1,GNAO1,GREM1,HDGF,Hspa1b,HSPA8,ID1,IGF1R,IGF2,IGFBP5,IGFBP6,IQGAP1,IRF3,ITGA5,KITLG,MIF,MINPP1,MMP14,MMP2,NGF,NOV,ODC1,PDGFRA,POLG,PROS1,RAD9A,RALA,S1PR2,SDC4,SLC29A1,SMOC2,SNAPIN,SPARC,SPP1,STAT3,TGFB1,TGFB2,TP53,TSC2,WWTR1
Cell proliferation of vascular endothelial cells	4.26122		-1.316	22	ADIPOQ,APLN,C1GALT1C1,CD44,COL18A1,CXCL12,DMP1,FGF1,FLT1,GAS6,GPC1,HIPK1,MERTK,PROS1,SPARC,STAT3,STK39,TGFB1,TNFRSF12A,TSC2,VIRMA,WWTR1
Interphase	5.15428		-1.314	69	ACVR1,ADIPOQ,AGT,AKAP12,ANXA2,ARPP19,BABAM2,BCAT1,BCR,CCNG1,CD44,CDC25C,CEBPA,CEBPD,CKS1B,COP1,CRLF3,CXCL12,CYP1B1,DCN,FBXL15,FGF1,FLT1,GADD45B,GADD45G,GJA1,GPC1,HAS2,ID1,ID2,ID3,IGF1R,IGF2,IGFBP5,IGHM,ING2,ITGA5,ITGA6,KITLG,LMNB1,NGF,NOTCH1,NRIP1,PAK1,PDGFRA,PKD1,PLK2,PMEPA1,PRDM16,PRKN,PSAP,PTGES3,RAD9A,RALA,RALB,RBCK1,RUNX1T1,SDC2,SH3PXD2A,SPP1,SRSF2,STAT3,TCP1,TERF1,TGFB1,TIMP1,TP53,TXNIP,XPC
Neurodegeneration of nervous tissue	4.37675		-1.294	29	AFF1,ANK3,ASPA,CASP6,CCL5,CISD2,CP,CTSD,CTSV,FLT1,GPM6B,GPX4,KCNMA1,LMNB1,LRPAP1,MAFG,MANF,NAGLU,NGF,OSMR,PLAT,PRKN,PSAP,RETREG1,S1PR2,SLC19A2,STAT3,TGFB1,TGFB2
Malignant solid tumor	12.3925		-1.29	806	ABCE1,ABI3,ACADM,ACSL3,ACSS2,ACTR2,ACTR3,ACTR8,ACVR1,ADH1C,ADH7,ADIPOQ,AFF1,AGGF1,AGT,AIG1,AK3,AKAP12,AKR1A1,AKR1B1,AKR7A2,ALAS1,ALDH5A1,ALKBH8,AMOTL2,ANK3,ANKRD10,ANKRD46,ANTXR1,ANXA2,ANXA3,APEX1,APIP,APOD,APOL6,AQP1,AREL1,ARF5,ARF6,ARHGDIB,ARL16,ARL2,ARMCX2,ARMCX3,ARPC5L,ARPP19,ARPP21,ARRDC5,ASB17,ASPA,ASPSCR1,ATP10A,ATP1B1,ATP1B3,ATP2A2,ATP5F1B,ATP5MD,ATP5MPL,ATRAID,B2M,B3GALT4,B3GNT2,BABAM2,B…
Proliferation of fibroblast cell lines	8.75696		-1.277	57	ADIPOQ,AKAP12,AKR1B1,APEX1,ASPSCR1,CD9,CEBPA,CKS1B,CTSD,CXCL12,EIF3H,FGF1,FGF18,GADD45B,GADD45G,GHRH,HDGF,HINT1,ID1,IGF1R,IGF2,IL17RD,IRF3,LMNB1,LTBP1,LZTS2,MERTK,MIF,MINPP1,MMP14,NFKBIB,NGF,NOP58,NOTCH1,NREP,ODC1,PAK1,PKD1,PRKN,PRMT1,RALA,RALB,RUNX1T1,RYK,S1PR2,SDC4,SIX1,STAT3,STEAP2,SWAP70,TGFB1,TOP1,TP53,TSC2,TXN,TXNIP,ZBTB7C
Differentiation of hematopoietic cells	4.17522		-1.231	39	ACTR2,ADIPOQ,BCR,BSG,CBFB,CEBPA,CEBPD,CHRD,CIB1,COL24A1,CXCL12,ID1,Ifi27l2a/Ifi27l2b,IGHM,IRF3,KDM1A,KITLG,LYN,MAFG,Marcks,MERTK,NOTCH1,PAPD4,PDGFRA,PF4,PNP,PRMT1,RPS19,RUNX1T1,SOX4,STAT3,TGFB1,TIMP1,TMEM143,TNFRSF11B,TNFRSF12A,TP53,TWSG1,UBE2I
Colony formation	7.47237		-1.227	68	ADIPOQ,AKAP12,BCR,CD44,CD9,CDX2,CEBPA,CHUK,CKS1B,CTSD,CXCL12,DCN,DDB2,DOK1,DPH1,DROSHA,F3,FLT1,FRMD6,GADD45B,GADD45G,GJA1,HAS2,HDAC5,HDGF,ID1,IGF1R,IQGAP1,IRF3,KITLG,LAPTM4B,LZTS2,MGLL,MIF,MMP14,MMP2,NGF,NME2,NOTCH1,PAK1,PCGF2,PDGFRA,PHLDA1,PRKCI,PRKN,RAD9A,RALA,RASA1,RASSF2,RPS19,RUNX1T1,SEMA3B,SFRP2,SH3GLB2,SLPI,SMARCE1,SOCS2,SPARC,SPP1,SPRY1,STAT3,STEAP2,TGFB1,TGFB1I1,TGFB2,TOP1,TP53,TSC2
Endothelial cell development	9.17587		-1.21	52	ADIPOQ,AGGF1,AGT,ANXA2,APLN,C1GALT1C1,CD34,CD44,CD9,CNMD,COL18A1,COL4A1,COL4A2,CXCL12,DMP1,ECM1,ENPP2,F3,FGF1,FLT1,GAS6,GJA1,GPC1,HIPK1,ID1,IGF2,LRPAP1,MERTK,MMP14,MMP2,NGF,ODC1,PDGFRA,PF4,PROS1,SCARB1,SCG2,SDC4,SEPT9,SERPINF1,SMOC2,SPARC,STAT3,STK39,SYNJ2BP,TGFB1,TGFB2,TNFRSF12A,TP53,TSC2,VIRMA,WWTR1
Proliferation of epithelial cells	5.98716		-1.201	57	ADIPOQ,AGT,CCL5,CD44,CD9,CEBPA,CHUK,CTSV,CXCL12,DOK1,EIF3H,FAH,FBLN5,FGF1,FGF18,FLT1,GADD45G,GLUL,HAS2,HTRA1,ID1,ID2,IFT122,IGF1R,IGF2,ITGA6,KCNK2,KITLG,LMNB1,LTBP4,MFGE8,MMP14,NME2,NOTCH1,ODC1,OSMR,PAK1,PKD1,PRKD3,RBPJ,RELB,S1PR2,SFRP2,SIX1,SIX4,SOCS3,SOX11,SOX4,SPARC,SPP1,STAT3,TGFB1,TGFB2,TIMP1,TNFRSF12A,TP53,TSC2
Transport of cation	4.13727		-1.189	39	AGT,ANK3,AQP1,ARL2,ATP1B1,ATP1B3,ATP2A2,ATP5F1B,B2M,CACNA1G,CCL5,CP,CXCL12,FKBP4,FXYD1,GJA1,HVCN1,ITPR2,KCNK2,KCNMA1,MAGT1,MCUB,MIF,NIPAL1,P2RX4,P2RX5,PKD1,RAMP1,SCN4A,SFXN1,SLC22A1,SLC25A23,SLC44A1,STEAP2,STEAP3,STK39,TGFB1,TRPC5,VDAC1
Genitourinary tumor	5.24185		-1.13	464	ABCE1,ACADM,ACSL3,ACSS2,ACTR2,ACTR3,ACVR1,ADIPOQ,AFF1,AGGF1,AGT,AIG1,AKAP12,AKR1A1,AKR1B1,AKR7A2,ALAS1,ALDH5A1,ALKBH8,AMOTL2,ANK3,ANTXR1,ANXA2,ANXA3,APEX1,APIP,APOD,AQP1,ARF5,ARHGDIB,ARMCX2,ARPP21,ASB17,ASPA,ASPSCR1,ATP10A,ATP1B1,B2M,BABAM2,BASP1,BCAT1,BCR,BICC1,BSG,C1R,C1S,C2orf40,C3orf70,C8orf82,CA9,CACNA1G,CAPN9,CBFB,CBX7,CCAR1,CCDC47,CCDC80,CCL5,CCT3,CD34,CD44,CD80,CD9,CDC16,CDC25C,CDH11,CDX2…
Breast or pancreatic cancer	4.87943		-1.122	357	ACSS2,ACTR2,ACTR3,ADIPOQ,AFF1,AGT,AIG1,AKAP12,AKR1A1,AKR1B1,AKR7A2,ALDH5A1,AMOTL2,ANXA3,APIP,APOD,AQP1,AREL1,ARHGDIB,ARMCX2,ARPC5L,ARPP21,ASB17,ASPSCR1,ATP10A,ATRAID,B2M,B3GALT4,B3GNT2,BCAT1,BCL7C,BCR,BICC1,BSG,C17orf49,C1R,C2orf40,C3orf70,C8orf82,CA9,CACNA1G,CAPN9,CARNS1,CATSPERG,CBFB,CBX8,CCDC47,CCDC71L,CCDC80,CCNG1,CCT3,CD34,CD44,CD80,CD9,CDH11,CDX2,CEBPA,CEBPD,CEBPZ,CHD3,CHUK,CILP2,CLDN1,CLDN…
Cellular homeostasis	9.14388		-1.117	161	ADIPOQ,AFF1,AGT,AKR1B1,ANXA2,APLN,APOL6,AQP1,AQP5,ARF6,ASPSCR1,ATP1B1,ATP1B3,ATP2A2,B2M,B3GNT2,BCR,BSG,C10orf88,C19orf12,CA9,CACNA1G,CBFB,CCDC47,CCL5,CD80,CEBPA,CFL2,CHRD,CHUK,CISD2,CLDN1,CLMP,COL4A1,COL4A2,COL5A3,COMMD1,CP,CTSD,CXCL12,CYB5A,DAPK2,DCN,DMP1,DOK1,EIF4G2,F3,F7,FGF1,FIS1,FKBP1B,FLT1,FXYD1,GADD45B,GADD45G,GAS6,GATM,GBE1,GHRH,GJA1,GPER1,HFE,HLA-A,HSD11B1,HSPA8,HSPB2,ID1,ID2,ID3,IGF1R,I…
Neurological signs	10.8794		-1.117	85	ACADM,AIG1,ALAS1,APOD,AQP1,ARMCX2,ARMCX3,ARPP19,ARPP21,ATP1B1,ATP2A2,B2M,B3GALT4,B3GNT2,BASP1,C2orf40,CASP6,CCL5,CD44,CDH11,COX7A2,CP,CREB3L1,CRIM1,CSRP2,CYTH1,DHCR7,DIO2,DNAJA1,F3,FAM3C,FKBP1B,FKBP4,GJA1,GNAO1,GPER1,HADHB,HDAC5,HINT1,HSPA8,ICAM5,ID3,IGF1R,IGF2,IL33,ITM2B,KCNK2,KCNMA1,LAPTM4B,MED21,MERTK,METTL9,NDUFA5,NDUFS2,NGF,NREP,PLK2,PMP22,PRKN,PSAT1,Ptprv,RAB11A,RANBP1,RELB,RGS2,S1PR2,SAG,S…
Cell movement of ovarian cancer cell lines	5.15243		-1.086	13	BSG,CD44,COL11A1,HAS2,HTRA1,IQGAP1,MAP4K4,PAK1,SPP1,ST3GAL5,TGFB1,TP53,TP53INP2
Angiogenesis of tumor	8.01144		-1.085	24	AGT,ANXA2,CD44,CIB1,COL18A1,COL4A1,CST3,CXCL12,F3,FLT1,GPC1,ITGB5,MMP14,MMP2,NOTCH1,PAK1,PDGFRA,PRKCI,SEPT9,SPP1,STAT3,TGFB1,TIMP1,TP53
Adenocarcinoma	7.47108		-1.079	690	ABCE1,ABI3,ACADM,ACSL3,ACSS2,ACTR2,ACTR3,ACTR8,ACVR1,ADH1C,ADH7,AFF1,AGGF1,AGT,AK3,AKAP12,AKR1A1,AKR1B1,AKR7A2,ALAS1,ALDH5A1,ALKBH8,AMOTL2,ANK3,ANKRD10,ANTXR1,ANXA2,ANXA3,APEX1,APIP,APOD,APOL6,AQP1,AREL1,ARF5,ARF6,ARL2,ARMCX2,ARMCX3,ARPP21,ASB17,ASPA,ASPSCR1,ATP10A,ATP1B1,ATP1B3,ATP2A2,ATP5F1B,ATP5MD,ATRAID,B2M,B3GALT4,B3GNT2,BASP1,BCAT1,BCL7B,BCL7C,BCR,BICC1,BPHL,BSG,C11orf58,C1R,C1S,C2orf40,C3o…
Apoptosis of epithelial cells	4.88941		-1.073	34	ADIPOQ,ARF6,CEBPA,CHUK,DCN,DDB2,EIF3H,F3,FAH,FKBP4,GADD45B,ID1,ID2,IGFBP5,IRF3,ITGA6,MIF,MMP2,NFKBIB,NGF,PAK1,PKD1,PLAT,RBCK1,RELB,SELENOP,SOCS3,SPARC,STAT3,TGFB1,TIMP1,TNIP1,TP53,VASN
Cancer	13.0857		-1.048	812	ABCE1,ABI3,ACADM,ACSL3,ACSS2,ACTR2,ACTR3,ACTR8,ACVR1,ADH1C,ADH7,ADIPOQ,AFF1,AGGF1,AGT,AIG1,AK3,AKAP12,AKR1A1,AKR1B1,AKR7A2,ALAS1,ALDH5A1,ALKBH8,AMOTL2,ANK3,ANKRD10,ANKRD46,ANTXR1,ANXA2,ANXA3,APEX1,APIP,APOD,APOL6,AQP1,AREL1,ARF5,ARF6,ARHGDIB,ARL16,ARL2,ARMCX2,ARMCX3,ARPC5L,ARPP19,ARPP21,ARRDC5,ASB17,ASPA,ASPSCR1,ATP10A,ATP1B1,ATP1B3,ATP2A2,ATP5F1B,ATP5MD,ATP5MPL,ATRAID,B2M,B3GALT4,B3GNT2,BABAM2,B…
Cell death of epithelial cells	6.61798		-1.02	58	ADIPOQ,ALDH3B1,ARF6,CD44,CEBPA,CEBPD,CHUK,DCN,DDB2,EIF3H,F3,FAH,FGF1,FKBP4,GADD45B,ID1,ID2,IGF1R,IGFBP5,IL17RD,IL33,IRF3,ITGA5,ITGA6,LYN,MIF,MMP2,NFKBIB,NGF,PAK1,PINK1,PKD1,PLAT,PMP22,PPID,PRKCI,PRMT1,PSIP1,RAD21,RBCK1,RELB,SELENOP,SERPINF1,SIX1,SOCS3,SPARC,SPP1,STAT3,TGFB1,TGFB1I1,TIMP1,TNFRSF11B,TNFRSF19,TNIP1,TP53,VASN,VDAC1,XPO1
Genital tumor	4.14569		-1.005	426	ABCE1,ACADM,ACSL3,ACSS2,ACTR2,ACTR3,ACVR1,ADIPOQ,AFF1,AGGF1,AGT,AIG1,AKAP12,AKR1A1,AKR1B1,AKR7A2,ALAS1,ALDH5A1,AMOTL2,ANK3,ANTXR1,ANXA2,ANXA3,APEX1,APIP,APOD,AQP1,ARF5,ARHGDIB,ARMCX2,ARPP21,ASB17,ASPA,ASPSCR1,ATP10A,B2M,BABAM2,BCAT1,BCR,BICC1,BSG,C1R,C1S,C2orf40,C3orf70,C8orf82,CA9,CACNA1G,CAPN9,CBFB,CBX7,CCAR1,CCDC47,CCDC80,CCL5,CD34,CD44,CD80,CDC16,CDC25C,CDH11,CDX2,CEBPA,CEBPZ,CHD3,CHRD,CHRDL1…
Osteolysis	4.14026		-1	8	BANF1,FDPS,ITGBL1,LYN,MGLL,MMP14,MMP2,NFKBIB
Amyloidosis	7.06048		1	70	AGT,ALDH5A1,APOD,AQP1,ATP1B1,B2M,C1R,CASP6,CH25H,CLEC3B,CST3,CTSD,CTSV,CXCL12,DCN,DHCR7,DPYSL2,DYSF,F3,FAM3C,FDPS,FIS1,GPER1,GSTO1,HFE,HSD11B1,HTRA1,IGF2,IGFBP5,IGFBP6,IGHM,ITM2B,LRPAP1,MACROD1,MEGF10,MFGE8,MIF,MINOS1-NBL1/NBL1,MMP2,NAGLU,NDUFB8,NGF,NOTCH1,NPDC1,OSMR,PAK1,PLAT,PLK2,PRKN,PROS1,PSAP,PSMB2,PSMB5,RELB,RTN3,RTN4R,SCARB1,SELENBP1,SELENOP,SLC6A6,SLC7A2,SOAT1,SPARC,SREBF1,STAT3,TGFB1,TIM…
Cell death of myeloid cells	4.16494		1.025	26	ARF6,CASP6,CCL5,CD44,CXCL12,DCN,IL1RL1,IL33,IRAK1,IRF3,ISG15,KITLG,LYN,MIF,NEK7,NGF,NOTCH1,PF4,PLAT,SERPINF1,SLPI,SOAT1,Srgn,STAT3,TGFB1,TP53
Adhesion of endothelial cells	6.18709		1.026	23	CCL5,CD34,CD44,CD63,COL18A1,CXCL12,F3,FBLN5,FLT1,GAS6,ITGA6,NAGA,NEU1,NT5E,PF4,PLPP3,PLXND1,S1PR2,SPARC,SPP1,TGFB1,TXN,WWTR1
Vascularization of absolute anatomical region	5.48812		1.032	21	ADIPOQ,CISD2,COL18A1,F3,FGF1,FLT1,HEXIM1,HTRA1,IGF1R,IGF2,MFGE8,MMP14,MMP2,PLAT,RHOJ,S1PR2,SERPINF1,SOCS3,STAT3,TIMP1,TP53
Steroidogenesis of hormone	4.70774		1.032	18	AGT,COX7A2,CYP1B1,DBI,ELOVL7,FDXR,GHRH,GPER1,IGF1R,IGF2,ITGA6,KITLG,MMP2,POLG,SCARB1,SLC22A1,TNFRSF12A,TP53
Transcription of RNA	4.66555		1.037	159	ACTR2,ACTR3,ACVR1,ADIPOQ,AFF1,AGT,ARMCX3,BASP1,BCR,BLOC1S2,C1D,CBFB,CBX7,CBX8,CD44,CD9,CDX2,CEBPA,CEBPD,CEBPZ,CHCHD3,CHD3,CHUK,CKS1B,CNBP,COL4A2,COP1,CRABP2,CREBZF,CRLF3,CUX2,CXXC5,DCN,DDB2,DRAP1,Dubr,ECM1,EIF4G2,FGF1,FOSL2,FOXP4,FXYD1,GADD45G,GAS6,GATAD2A,GEM,GHRH,GJA1,GNG2,GPER1,GREM1,HDAC5,HDGF,HES6,HEXIM1,HINT1,HIPK1,HIST1H1C,Hist1h1e,HSPA8,ID1,ID2,ID3,IGF1R,IGF2,IKZF5,IL33,ING2,IQGAP1,IRAK1,…
Migration of phagocytes	4.44977		1.058	32	ADIPOQ,AGT,ANXA2,CCL5,CD302,CD44,CD80,COL4A1,CTSV,CXCL12,FLT1,GREM1,IL33,ITGA5,ITGA6,KITLG,LSP1,MIF,MINOS1-NBL1/NBL1,MMP14,NGF,NINJ1,PLXND1,RAMP1,SCG2,SERPINF1,SLPI,SPP1,SWAP70,TGFB1,TIMP1,TXN
Neovascularization	7.22988		1.063	27	ADIPOQ,AGT,ANXA2,CD44,CISD2,COL18A1,CXCL12,F3,FGF1,FLT1,HTRA1,IGF1R,IGF2,IGFBP5,MFGE8,MMP14,MMP2,PLAT,RELB,S1PR2,SDC4,SERPINF1,SOCS3,SPP1,TGFB1,TIMP1,TP53
Synthesis of lipid	7.84164		1.069	80	ACAT2,ACSL3,ACSS2,ADH1C,ADIPOQ,AGT,AKR1B1,ARF6,ASPA,B3GALT4,BABAM2,CBR4,CCL5,CD9,CEBPA,CH25H,CNBP,COX7A2,CXCL12,CYP1B1,DBI,DHCR7,DPAGT1,ELOVL2,ELOVL7,ENPP2,FAM57B,FDPS,FDXR,FGF1,FLT1,GGT5,GHRH,GPC1,GPER1,GPX4,HACD2,HSD11B1,HSD17B8,HSPA8,IGF1R,IGF2,IGHM,IL33,ITGA6,KITLG,LTA4H,LYN,MARC2,MIF,MMP2,NGF,ODC1,ORMDL3,PCYT2,PEX7,PIGY,PLAA,Plscr2,POLG,PRKCI,PTGES3,RALA,RELB,RGS2,S1PR2,SCARB1,SLC22A1,SLC6A6…
Atherosclerotic lesion	5.86012		1.086	25	ACAT2,ADIPOQ,AGT,CD44,COL18A1,CST3,CTSV,F3,F7,FLT1,IGF2,IL1RL1,IL33,MIF,MMP2,PAPPA,SCARB1,SDC4,SOAT1,SOCS3,SPP1,SREBF1,TIMP1,TNFRSF11B,WWTR1
Development of digestive system	5.89963		1.091	49	ACADM,ACVR1,ANTXR1,AQP1,AQP5,ARF6,ATP1B1,CBFB,CDX2,CEBPA,CHUK,CLMP,CST3,DCN,DHRS3,DMP1,DPH1,FGF1,FOXP4,GJA1,HDGF,HLX,ID2,ID3,IGF1R,ITGA5,ITGA6,MAP4K4,MMP14,MMP2,NOTCH1,PDGFRA,PKD1,PLXNA2,PRDM16,Ptprv,RELB,SEC63,SFRP2,SIX1,SIX4,SOCS3,SOX11,SOX4,TGFB1,TGFB2,TNFRSF11B,TWSG1,Zfp950
Cell movement of melanoma cell lines	4.44249		1.091	19	AKAP12,BSG,CD44,COL18A1,CST6,CXCL12,DOK1,ITGB5,LTBP2,MAP4K4,MMP14,MMP2,NGF,PAK1,SDC2,SEPT9,SPP1,TGFB1,TGFB2
Binding of protein binding site	5.2204		1.106	34	ADIPOQ,AGT,APEX1,CBFB,CCAR1,CEBPA,CEBPD,CHUK,CXCL12,DDB2,FGF1,ID1,ID2,ID3,IL33,IRF3,KITLG,MIF,NFKBIB,NGF,NOTCH1,NPDC1,PAK1,RBPJ,RELB,SERPINF1,SLPI,SOAT1,SREBF1,STAT3,TGFB1,TGFB2,TP53,ZBTB7C
Development of sensory organ	5.97062		1.109	64	AQP1,AQP5,ASPA,BCR,CASP6,CEBPA,CEBPD,CHRDL1,CHUK,CISD2,COL11A1,COL18A1,CP,CTSD,CXCL12,CYP1B1,DIO2,DKK2,DPH1,FGF1,FMOD,FOSL2,GNAO1,GPX4,HES6,HEXA,HIPK1,HLA-A,ID1,ID3,IFT122,IGF1R,IGF2,ITGA6,LMO4,LTBP2,Marcks,MERTK,MMP2,MPV17,NAGLU,NOTCH1,OPN4,PIK3R2,PLXNA2,PRDM16,PRKCI,PSAP,PSIP1,RBPJ,S1PR2,SAG,SERPINF1,SIX1,SIX4,SOX11,SOX4,SPARC,STAT3,TGFB2,TNFRSF12A,TP53,Tug1,TWSG1
Cell movement	22.1811		1.111	254	ABI3,ACKR4,ACTR2,ACTR3,ACVR1,ADIPOQ,AGGF1,AGT,AKAP12,AKR1B1,ANTXR1,ANXA2,ANXA3,APLN,AQP1,AQP5,ARF6,ARHGDIB,ATP2A2,ATP5F1B,BCAT1,BCR,BSG,CA9,CBFB,CCAR1,CCL5,Ccl7,CD200,CD302,CD34,CD44,CD63,CD80,CD9,CDH11,CDX2,CEBPA,CEBPD,CEMIP,CHRD,CHST1,CHUK,CIB1,CLCN4,COL11A1,COL18A1,COL4A1,COL4A2,COL5A3,CREB3L1,CSPG5,CST3,CST6,CTSH,CTSV,CXCL12,CXXC5,CYP1B1,DAPK2,DCN,DDB2,DIO2,DMP1,DNAJA1,DOK1,DPAGT1,DPYSL2,DROS…
Hematologic cancer of cells	6.41454		1.114	97	AIG1,ANK3,ATP1B1,B2M,BASP1,BCR,C1R,CD200,CD34,CD44,CD80,CDC42EP2,CDH11,CEBPA,CHUK,COL15A1,COL4A1,COL4A2,CRYBG1,CTSH,CXCL12,DCN,DDB2,DDX51,ENPP2,F3,F7,FANCL,FLT1,GADD45B,GADD45G,GAS6,GJA1,GPER1,HDAC11,HDAC5,HIPK1,HLA-A,HVCN1,ID1,ID2,IDH2,IFT122,IGHM,IL33,IRAK1,ISG15,ITGA5,ITM2C,KTI12,LSM3,LTBP1,LTBP2,LYN,MAL,MEGF10,MGLL,MIF,MRPL51,MSMO1,MYLIP,NEK8,NOTCH1,ODC1,OPN4,OSMR,PDGFRA,PLS3,PRDM4,PSMB2,PSMB…
Quantity of bone	6.2233		1.128	34	ADIPOQ,AKR1A1,CBFB,CD44,CD9,CDX2,CHUK,CTSV,CXXC5,DCN,DKK2,ECM1,F13A1,GPNMB,HSD11B1,ID1,IGFBP5,IGHM,Ly6a (includes others),MFAP5,MFGE8,MMP14,MMP2,NOTCH1,NPR3,PCGF2,RASSF2,SCUBE2,SFRP2,SPARC,SPP1,TNFRSF11B,TWSG1,WWTR1
Cell death of leukocyte cell lines	4.46344		1.135	25	ANTXR1,BCR,CBFB,CCL5,CD44,CEBPA,DAPK2,GADD45B,GPX4,IGHM,ITGA5,KITLG,Klra7 (includes others),LYN,MERTK,NGF,NOTCH1,PDGFRA,SMAD6,SPP1,Srgn,STAT3,TGFB1,TGFB2,TP53
Glucose metabolism disorder	5.42366		1.146	122	ACAT2,ADIPOQ,AGT,AKR1B1,ANXA2,APLN,APOD,AQP1,AQP5,ATP10A,ATP2A2,B2M,C1S,CA13,CA9,CCL5,Ccl8,CCNG1,CD200,CD34,CD44,CD80,CDKAL1,CEBPA,CEBPD,CHUK,CLEC3B,COL11A1,COL15A1,COL16A1,COL18A1,COL24A1,COL4A1,COL4A2,COL5A3,CP,CSN3,CTSH,CTSV,CUX2,CXCL12,ECM1,ENAH,F3,F7,FAH,FGF1,FKBP1B,FKBP4,FLT1,GANC,GAS6,GBE1,Gbp8,GPER1,GPNMB,HACD2,HDAC5,HFE,HIPK1,HLA-A,HSD11B1,ID1,Ifi27l2a/Ifi27l2b,Ifi47,IGF1R,IGF2,IGFBP5,IG…
Bone mineral density	6.03716		1.171	26	ADIPOQ,ASPA,CD9,CISD2,CNMD,CREB3L1,CXXC5,DCN,DKK2,DMP1,FDPS,FLNB,ID1,IGF2,IGHM,MFAP5,MMP14,MMP2,PPIB,RASSF2,SMS,SPARC,SPP1,TNFRSF11B,TWSG1,WWTR1
Adhesion of bone marrow cells	4.88273		1.179	5	ANXA2,CD44,CIB1,CXCL12,ITGA5
Cell movement of sarcoma cells	5.15243		1.18	9	CCL5,CD44,CXCL12,FLT1,MIF,MMP13,PORCN,TGFB1,WISP2
Cell movement of blood cells	7.41117		1.22	97	ADIPOQ,AGT,AKR1B1,ANXA2,BCR,BSG,CBFB,CCL5,Ccl7,CD200,CD302,CD34,CD44,CD63,CD80,CD9,CEBPA,CHST1,CHUK,CIB1,COL4A1,CST3,CTSV,CXCL12,CYP1B1,DAPK2,DCN,DPYSL2,ENPP2,F13A1,F3,F7,FGF1,FLT1,GAS6,GGT5,GJA1,GNAO1,GREM1,HLA-A,IGF2,IL11RA,IL1RL1,IL33,IQGAP1,IRF3,ITGA5,ITGA6,KCNK2,KITLG,LITAF,LMNB1,LSP1,Ly6a (includes others),LYN,MIF,MINOS1-NBL1/NBL1,MMP14,MMP2,NGF,NINJ1,NOTCH1,NT5E,ORMDL3,PAK1,PF4,PIK3R2,PIP4…
Quantity of connective tissue cells	7.06098		1.263	35	ADIPOQ,AKR1A1,CBFB,CCNG1,CD44,CD9,CDH11,CHUK,CTSV,DCN,DKK2,F13A1,FGF18,FOSL2,GPNMB,HIPK1,HSD11B1,ID1,IGHM,IL33,Ly6a (includes others),MFGE8,MMP14,MMP2,NOTCH1,NPR3,NT5E,RASSF2,SCUBE2,SIK3,SPARC,SPP1,TGFB1,TNFRSF11B,TP53
Production of reactive oxygen species	4.51145		1.266	40	ADIPOQ,AGT,AKR1B1,ANXA2,APLN,ARHGDIB,BCR,CCL5,CD44,COL18A1,CST3,CXCL12,DBI,DCN,DUOXA1,F7,FBLN5,FDXR,HAS2,HVCN1,IL33,ITGA5,LTBP1,LYN,NGF,PGAM5,PINK1,POLG,PRSS23,SCARB1,SESN3,SMOX,SPP1,TGFB1,TNFRSF11B,TP53,TSC2,TXNIP,TXNRD2,VDAC1
Binding of vascular endothelial cells	5.4045		1.291	20	CD44,CD63,CXCL12,DCN,F3,FGF1,FLT1,GPC1,ITGA6,KITLG,NAGA,NEU1,NT5E,PF4,PLXND1,S1PR2,SPARC,SPP1,TGFB1,WWTR1
Differentiation of embryonic tissue	5.08619		1.293	35	ACVR1,APLN,BSG,CCAR1,CDX2,COL11A1,COL4A1,COL4A2,DPPA4,ECM1,FLT1,FOSL2,ID1,ID2,ID3,IGF2,ITGA5,ITGA6,ITGB5,KITLG,MMP14,MMP2,NGF,NOTCH1,PDGFRA,RBPJ,S1PR2,SERPINF1,SOCS3,SOX11,STAT3,TGFB1,TGFB2,TP53,WWTR1
Proliferation of bone cells	5.47625		1.293	16	ADIPOQ,AKR1A1,APLN,ATRAID,DMP1,FGF18,GREM1,IGF1R,IGF2,IGFBP5,IL34,KITLG,NPR3,PDGFRA,TGFB1,TNFRSF11B
Growth of bone tissue	5.36051		1.293	16	ADIPOQ,AKR1A1,APLN,ATRAID,DMP1,FGF18,GREM1,IGF1R,IGF2,IGFBP5,IL34,KITLG,NPR3,PDGFRA,TGFB1,TNFRSF11B
Invasion of tissue	7.00789		1.294	29	AGT,BSG,CD44,COL18A1,CXCL12,ENAH,ENPP2,FLT1,FMOD,GEM,HAS2,IGF1R,IGFBP5,IL33,LRPAP1,MAP4K4,MIF,MMP14,MMP2,NGF,NOTCH1,PAK1,SOCS3,SPP1,STAT3,TGFB1,TGFB1I1,TP53,WISP2
Apoptosis of leukocyte cell lines	4.63451		1.295	23	BCR,CBFB,CCL5,CD44,CEBPA,DAPK2,GADD45B,GPX4,IGHM,ITGA5,KITLG,Klra7 (includes others),LYN,MERTK,NGF,NOTCH1,PDGFRA,SMAD6,SPP1,STAT3,TGFB1,TGFB2,TP53
Development of head	5.95861		1.338	104	ACVR1,ANK3,ANTXR1,AQP1,AQP5,ASPA,ATP1B1,BCR,CASP6,CBFB,CEBPA,CEBPD,CHRD,CHRDL1,CHUK,CISD2,CNBP,COL11A1,COL18A1,COL4A1,COMMD1,CP,CST3,CTSD,CXCL12,CYP1B1,DBI,DCN,DHCR7,DHRS3,DIO2,DKK2,DMP1,DPH1,ENAH,ENPP2,F3,FGF1,FMOD,FOSL2,GHRH,GJA1,GNAO1,GPC1,GPX4,HES6,HEXA,HIPK1,HLA-A,ID1,ID2,ID3,IFT122,IGF1R,IGF2,IL11RA,ITGA5,ITGA6,KDM1A,LMO4,LTBP2,Marcks,MERTK,MMP14,MMP2,MPV17,NAGLU,NOTCH1,OPN4,PAK1,PDGFRA,PIK…
Development of body axis	5.30277		1.338	107	ACVR1,ANK3,ANTXR1,AQP1,AQP5,ASPA,ATP1B1,BCR,CASP6,CBFB,CDX2,CEBPA,CEBPD,CHRD,CHRDL1,CHUK,CISD2,CNBP,COL11A1,COL18A1,COL4A1,COMMD1,CP,CST3,CTSD,CXCL12,CYP1B1,DBI,DCN,DHCR7,DHRS3,DIO2,DKK2,DMP1,DPH1,ENAH,ENPP2,F3,FGF1,FMOD,FOSL2,GHRH,GJA1,GNAO1,GPC1,GPX4,HES6,HEXA,HIPK1,HLA-A,ID1,ID2,ID3,IFT122,IGF1R,IGF2,IL11RA,ITGA5,ITGA6,KDM1A,LMO4,LTBP2,Marcks,MERTK,MMP14,MMP2,MPV17,NAGLU,NOTCH1,OPN4,PAK1,PCGF2…
Migration of blood cells	7.32606		1.339	96	ADIPOQ,AGT,ANXA2,BCR,BSG,CBFB,CCL5,Ccl7,CD200,CD302,CD34,CD44,CD63,CD80,CD9,CEBPA,CHST1,CHUK,CIB1,COL4A1,CST3,CTSV,CXCL12,CYP1B1,DAPK2,DCN,DPYSL2,ENPP2,F13A1,F3,F7,FGF1,FLT1,GAS6,GGT5,GJA1,GNAO1,GREM1,HLA-A,IGF2,IL11RA,IL1RL1,IL33,IQGAP1,IRF3,ITGA5,ITGA6,KCNK2,KITLG,LITAF,LMNB1,LSP1,Ly6a (includes others),LYN,MIF,MINOS1-NBL1/NBL1,MMP14,MMP2,NGF,NINJ1,NOTCH1,NT5E,ORMDL3,PAK1,PF4,PIK3R2,PIP4K2C,PLA…
Quantity of tumor cell lines	4.94692		1.351	24	ARF6,BSG,CD44,CDX2,CHUK,DPH1,DROSHA,HFE,IGF1R,IGFBP5,IGFBP6,IL33,INO80B,ITGA6,NGF,NOTCH1,PCGF2,RALA,SEPT9,SIX1,TGFB1,TP53,TSC2,TTC19
Synthesis of purine nucleotide	5.08672		1.353	24	AGT,AK3,AQP1,ATP5F1B,ATP5MD,GHRH,GJA1,IDH2,MAP1LC3B,NADK,NME2,NT5E,PINK1,PNP,PRKN,PRPS1,SOAT1,SOCS3,STAT3,TGFB1,TP53,TXNIP,UQCC2,VDAC1
Cell death of cancer cells	6.14448		1.358	46	ADIPOQ,B2M,CA9,CASP6,CD44,CEBPD,COL18A1,COPG1,CXCL12,FGF18,FMOD,IDH2,IGF1R,IGHM,ISCU,KITLG,KPNB1,MIF,NGF,NOTCH1,PHLDA1,PNP,PPID,PSMB5,PUF60,RALB,RBPJ,RPL13A,RPS12,RPS19,Rps3a1,RPS7,SEMA3B,SF3B3,SFRP2,SNRPA1,SOCS3,SOX11,SOX4,SPARC,STAT3,TGFB1,TNFRSF11B,TP53,TXN,UBE2I
Interaction of tumor cell lines	6.75696		1.397	50	AGT,AKAP12,ANXA2,BSG,CD44,CD80,CD9,CDH11,CST6,CXCL12,CYTH1,DCN,DYSF,F3,FBLN5,GAS6,GJA1,GPNMB,HAS2,HLA-A,HLX,IGF1R,IGF2,ITGA5,ITGA6,ITGB5,KITLG,MMP14,MMP2,NEU1,NME3,NOTCH1,NOV,PAK1,PHLDA1,PRMT1,PROS1,PTGES3,RAMP1,RASA1,S1PR2,SCARB1,SDC2,SERPINF1,SPP1,STAT3,TGFB1,TGFB1I1,TMBIM4,WWTR1
Adhesion of stromal cells	4.59517		1.41	5	ANXA2,BCR,CD44,CXCL12,ITGA5
Binding of tumor cell lines	6.057		1.416	47	AGT,AKAP12,ANXA2,BSG,CD44,CD80,CD9,CST6,CXCL12,CYTH1,DCN,DYSF,F3,FBLN5,GAS6,GPNMB,HAS2,HLA-A,HLX,IGF1R,IGF2,ITGA5,ITGA6,ITGB5,MMP14,MMP2,NEU1,NME3,NOTCH1,NOV,PAK1,PHLDA1,PRMT1,PROS1,PTGES3,RAMP1,RASA1,S1PR2,SCARB1,SDC2,SERPINF1,SPP1,STAT3,TGFB1,TGFB1I1,TMBIM4,WWTR1
Growth of vessel	5.6038		1.425	24	ADIPOQ,AGT,BCR,COL18A1,CRIM1,CXCL12,F3,FBLN5,FGF1,FLT1,GAS6,GJA1,HSD11B1,IGF2,ITGA5,KITLG,MMP14,SERPINF1,SPP1,STAT3,TGFB1,TGFB2,TIMP1,TNFRSF11B
Vascularization of eye	4.48945		1.444	17	ADIPOQ,CISD2,COL18A1,F3,FLT1,HTRA1,IGF1R,IGF2,MMP14,MMP2,PLAT,RHOJ,S1PR2,SERPINF1,SOCS3,TIMP1,TP53
Cell movement of colorectal cancer cell lines	4.91364		1.447	21	CD44,CDX2,CLCN4,CXCL12,DPYSL2,F3,F7,IGF2,IGFBP6,ITGA6,KITLG,MMP2,PHLDA1,RASA1,SDC2,SDC4,SMOC2,STAT3,TGFB1,TP53,TSC2
Leukocyte migration	7.07109		1.459	95	ADIPOQ,AGT,ANXA2,BCR,BSG,CBFB,CCL5,Ccl7,CD200,CD302,CD34,CD44,CD63,CD80,CD9,CEBPA,CHST1,CHUK,CIB1,COL4A1,CST3,CTSV,CXCL12,CYP1B1,DAPK2,DCN,DPYSL2,ENPP2,F13A1,F3,F7,FGF1,FLT1,GAS6,GGT5,GNAO1,GREM1,HLA-A,IGF2,IL11RA,IL1RL1,IL33,IQGAP1,IRF3,ITGA5,ITGA6,KCNK2,KITLG,LITAF,LMNB1,LSP1,Ly6a (includes others),LYN,MIF,MINOS1-NBL1/NBL1,MMP14,MMP2,NGF,NINJ1,NOTCH1,NT5E,ORMDL3,PAK1,PF4,PIK3R2,PIP4K2C,PLA2G7,P…
Degradation of DNA	4.31605		1.482	23	ADIPOQ,ANTXR1,APEX1,BCR,BSG,CASP6,CXCL12,F7,IGF1R,IGF2,IGFBP5,NGF,PAK1,PPIB,SERINC3,TGFB1,TGFB2,TIAL1,TNFRSF19,TOP1,TP53,XRN2,ZMAT3
Cytostasis	4.52143		1.493	32	BCR,CASP6,COL18A1,CRABP2,FGF1,FLT1,GJA1,HAS2,ID1,ID2,IGF1R,INO80B,LTBP1,LXN,MIF,NGF,NME3,NOTCH1,PAK1,PRMT1,RBPJ,RHOD,RLIM,SMARCE1,SOCS3,STAT3,TGFB1,TIMP1,TOP1,TP53,TSC2,UBE2I
Adhesion of connective tissue cells	7.10846		1.497	26	AGT,AKAP12,ANXA2,BCR,CD44,CD80,CDH11,CXCL12,IGF2,IQGAP1,ITGA5,LRPAP1,LTBP2,MMP2,PLXND1,PMP22,RASA1,RHOD,RPL22,SDC2,SDC4,SPARC,SPP1,TGFB1,TNFRSF11B,WISP2
Synthesis of hormone	5.09366		1.515	22	AGT,COX7A2,CPQ,CYP1B1,DBI,DIO2,ELOVL7,FDXR,GHRH,GPER1,HFE,IGF1R,IGF2,ITGA6,KDM1A,KITLG,MMP2,POLG,SCARB1,SLC22A1,TNFRSF12A,TP53
Vascular lesion	7.06098		1.535	35	ACAT2,ADIPOQ,AGT,CD44,COL11A1,COL18A1,CST3,CTSV,F3,F7,FLT1,HAS2,IGF2,IL1RL1,IL33,LTBP3,MFAP5,MIF,MMP13,MMP14,MMP2,PAPPA,SCARB1,SDC4,SMAD6,SOAT1,SOCS3,SPARC,SPP1,SREBF1,STAT3,TGFB2,TIMP1,TNFRSF11B,WWTR1
Diabetes mellitus	4.25649		1.556	99	ADIPOQ,AGT,AKR1B1,ANXA2,APLN,APOD,AQP1,AQP5,ATP10A,ATP2A2,B2M,C1S,CA13,CA9,CCL5,Ccl8,CCNG1,CD200,CD34,CD44,CD80,CDKAL1,CEBPD,CHUK,CLEC3B,COL11A1,COL15A1,COL16A1,COL18A1,COL24A1,COL4A1,COL4A2,COL5A3,CP,CSN3,CTSH,CTSV,CUX2,CXCL12,ECM1,ENAH,F3,F7,FAH,FGF1,FLT1,GANC,GAS6,Gbp8,GPNMB,HACD2,HFE,HIPK1,HLA-A,HSD11B1,ID1,Ifi27l2a/Ifi27l2b,Ifi47,IGF1R,IGF2,IGHM,ITGB5,Ly6a (includes others),MERTK,MIF,NAGLU,N…
Differentiation of embryonic cells	4.42366		1.56	31	ACVR1,APLN,CBFB,CCAR1,CDX2,COL11A1,COL4A1,COL4A2,ECM1,EIF4G2,FLT1,ID2,ID3,IGF2,ITGA5,ITGA6,ITGB5,KITLG,MMP14,MMP2,NGF,PDGFRA,SERPINF1,SFRP2,SOCS3,SOX11,STAT3,TGFB1,TGFB2,TP53,WWTR1
Proliferation of osteoblasts	4.46218		1.628	13	ADIPOQ,AKR1A1,APLN,ATRAID,DMP1,FGF18,GREM1,IGF1R,IGF2,IGFBP5,NPR3,TGFB1,TNFRSF11B
Fibrosis of liver	5.79317		1.641	22	CEBPA,CST3,GOLM1,HDGF,IL33,MIF,MMP13,NAGLU,NT5E,RASSF2,RELB,S1PR2,SOCS3,SPARC,SPP1,SREBF1,SRSF2,STAT3,TGFB1,TGFB2,TIMP1,TP53
Quantity of connective tissue	6.03386		1.652	65	ADIPOQ,AGT,AKR1A1,AQP1,ASPA,CBFB,CCDC80,CCNG1,CD34,CD44,CD9,CDH11,CEBPA,CEBPD,CHUK,CISD2,COL5A3,CTSV,DCN,DKK2,DOK1,DPH1,F13A1,FGF18,FOSL2,GATM,GHRH,GPNMB,HIPK1,Hmgb3,HSD11B1,ID1,ID2,IGHM,IL1RL1,IL33,KITLG,Ly6a (includes others),LYN,MFGE8,MMP14,MMP2,NEIL1,NOTCH1,NPR3,NT5E,PLVAP,RASSF2,RPS19,RUNX1T1,SCARB1,SCUBE2,SETD3,SIK3,SLC14A1,SLC19A2,SOCS3,SPARC,SPP1,SREBF1,STEAP3,TGFB1,TNFRSF11B,TP53,TWSG1
Cell movement of epithelial cells	4.30715		1.673	21	ADIPOQ,AGT,CD9,CDH11,CXCL12,FBLN5,HAS2,ITGA5,MMP14,MMP2,PAK1,PKD1,PLXNA1,PMP22,SH3PXD2A,SOCS3,SPARC,STAT3,TGFB1,TIMP1,TP53
Neuromuscular disease	9.73993		1.698	102	ACADM,ADH1C,AGT,AIG1,ALAS1,ANXA2,APOD,AQP1,ARHGDIB,ARMCX2,ARMCX3,ARPP19,ARPP21,ATP1B1,ATP2A2,B2M,B3GALT4,B3GNT2,BASP1,BCR,BSG,C2orf40,CASP6,CCL5,CD44,CD80,COX7A2,CP,CREB3L1,CRIM1,CSN3,CSRP2,CST3,CXCL12,CYTH1,DHCR7,DIO2,DNAJA1,DPAGT1,EIF4A2,F3,FAM3C,FCGRT,FDPS,FKBP4,GJA1,GNAO1,GPER1,GPM6B,HADHB,HDAC5,HIGD1A,HINT1,HSPA8,ICAM5,ID3,ISG15,KCNK2,KCNMA1,LAPTM4B,MED21,MERTK,METTL9,MIF,NDUFA5,NDUFS2,NGF,N…
Binding of fibroblast cell lines	5.77211		1.704	18	AKAP12,CD44,CD80,CDH11,COLEC12,IQGAP1,ITGA5,ITGA6,PLXND1,PMP22,RAMP1,RASA1,RPL22,SCARB1,SDC2,SDC4,SPP1,TGFB1
Migration of embryonic cells	5.92445		1.739	19	ACVR1,AQP1,CCL5,CXCL12,FKBP4,FLT1,IGF2,IGFBP5,ITGA5,ITGB5,KITLG,LRPAP1,MIF,PDGFRA,PLXNA1,S1PR2,SOX11,TP53,UGDH
Organization of organelle	5.08884		1.741	60	ANK3,ANXA2,ARF6,ATP2A2,CCDC47,CD44,CEBPA,CENPV,CFL2,CHCHD3,CIB1,COL11A1,CST3,CYP1B1,DCN,DPYSL2,EMD,ENAH,FIS1,FNBP1,GEM,GOLM1,GPX4,GREM1,HAS2,HDAC11,HDAC5,HEXA,KIFC3,LAPTM4B,LTBP2,MFAP5,Mff,MUM1,NAGLU,PELO,PEX7,PINK1,PLEKHF1,PLS3,PPIB,PRKCI,PRKN,REEP4,RNF26,RPS19,SDC4,SEH1L,SFRP2,SH3BP1,SNAPIN,STX17,TGFB1,TGFB2,TMEM106B,TOP1,TP53,TSC2,USE1,WHRN
Cell death of tumor cells	6.69037		1.742	54	ADIPOQ,ANXA2,B2M,BSG,CA9,CASP6,CD44,CDH11,CEBPD,COL18A1,COPG1,CXCL12,DHCR7,FGF18,FLT1,FMOD,IDH2,IGF1R,IGHM,IL33,ISCU,KITLG,KPNB1,MFGE8,MIF,NGF,NOTCH1,PHLDA1,PNP,PPID,PSMB5,PUF60,RALB,RBPJ,RPL13A,RPS12,RPS19,Rps3a1,RPS7,SEMA3B,SF3B3,SFRP2,SNRPA1,SOCS3,SOX11,SOX4,SPARC,STAT3,TGFB1,TIMP1,TNFRSF11B,TP53,TXN,UBE2I
Adhesion of vascular endothelial cells	4.18509		1.742	15	CD44,CD63,CXCL12,F3,FLT1,ITGA6,NAGA,NEU1,PF4,PLXND1,S1PR2,SPARC,SPP1,TGFB1,WWTR1
Metabolism of reactive oxygen species	6.59688		1.813	58	ADIPOQ,AGT,AKR1B1,ANXA2,APLN,APOL6,ARHGDIB,BCR,CCL5,CD44,COL18A1,CST3,CXCL12,CYP1B1,DBI,DCN,DUOXA1,F7,FBLN5,FDXR,GABARAP,HAS2,HVCN1,IL33,IQGAP1,IRAK1,ITGA5,ITGA6,ITM2B,LTBP1,LYN,MIF,MMP14,NGF,PGAM5,PINK1,POLG,PRSS23,RPL26,SCARB1,SELENOP,SERPINF1,SESN3,SH3BP1,SH3PXD2A,SMOX,SOCS3,SPP1,SREBF1,STAT3,TGFB1,TNFRSF11B,TP53,TSC2,TXN,TXNIP,TXNRD2,VDAC1
Cell spreading	4.74232		1.837	33	AKAP12,ANTXR1,ARF6,CCL5,CD44,CD9,CDH11,CIB1,COL5A3,CXCL12,DOK1,FLNB,GEM,IGFBP5,IRAK1,ITGA5,ITGA6,KITLG,LYN,NGF,PAK1,PMP22,PRKD3,RHOD,SDC2,SDC4,SPARC,SPP1,STAT3,TGFB1I1,TMBIM4,TP53,TSC2
Synthesis of reactive oxygen species	6.12668		1.837	55	ADIPOQ,AGT,AKR1B1,ANXA2,APLN,APOL6,ARHGDIB,BCR,CCL5,CD44,COL18A1,CST3,CXCL12,CYP1B1,DBI,DCN,DUOXA1,F7,FBLN5,FDXR,GABARAP,HAS2,HVCN1,IL33,IQGAP1,IRAK1,ITGA5,ITGA6,ITM2B,LTBP1,LYN,MIF,MMP14,NGF,PGAM5,PINK1,POLG,PRSS23,RPL26,SCARB1,SERPINF1,SESN3,SH3BP1,SMOX,SOCS3,SPP1,SREBF1,STAT3,TGFB1,TNFRSF11B,TP53,TSC2,TXNIP,TXNRD2,VDAC1
Fibrosis	7.41117		1.899	67	ACADM,ADIPOQ,AGT,AQP1,ATP1B1,ATP2A2,CCL5,CD44,CDH11,CEBPA,CIB1,COL18A1,CST3,CTSV,CXCL12,DCN,DYSF,ENPP2,F3,FLT1,FOSL2,GOLM1,GREM1,HAS2,HDGF,HEXIM1,ID1,IDH2,IGF1R,IGHM,IL11RA,IL33,IRF3,ITGA5,KLF15,LYN,MIF,MMP13,MMP14,MMP2,NAGLU,NT5E,ORMDL3,PDGFRA,PF4,PKD1,PLAT,PRKN,RASSF2,RELB,S1PR2,SERPINB1,SOAT1,SOCS3,SPARC,SPP1,SREBF1,SRSF2,STAT3,TGFB1,TGFB2,TIMP1,TNFRSF11B,TNNC1,TOP1,TP53,TWSG1
Cell death of blood cells	4.73755		1.904	68	ANTXR1,ARF6,BCR,CASP6,CBFB,CCAR1,CCL5,CD44,CD80,CD9,CEBPA,CHUK,CST3,CTSD,CXCL12,DAPK2,DCN,GADD45B,GPX4,HIST1H1C,ID2,ID3,IGHM,IL1RL1,IL33,IRAK1,IRF3,ISG15,ITGA5,ITPR2,KIF1C,KITLG,Klra7 (includes others),LYN,MERTK,MIF,NEK7,NFKBIB,NGF,NOC2L,NOTCH1,PDGFRA,PF4,PIK3R2,PLAT,PNP,RASA1,RBPJ,RELB,S1PR2,SCARB1,SERPINF1,SLC6A6,SLPI,SMAD6,SOAT1,SOX4,SPP1,Srgn,STAT3,STK17B,SWAP70,TGFB1,TGFB2,TIMP1,TNFRSF11B,TP…
Cell death of immune cells	5.35952		1.914	67	ANTXR1,BCR,CASP6,CBFB,CCAR1,CCL5,CD44,CD80,CD9,CEBPA,CHUK,CST3,CTSD,CXCL12,DAPK2,DCN,GADD45B,GPX4,HIST1H1C,ID2,ID3,IGHM,IL1RL1,IL33,IRAK1,IRF3,ISG15,ITGA5,ITPR2,KIF1C,KITLG,Klra7 (includes others),LYN,MERTK,MIF,NEK7,NFKBIB,NGF,NOC2L,NOTCH1,PDGFRA,PF4,PIK3R2,PLAT,PNP,RASA1,RBPJ,RELB,S1PR2,SCARB1,SERPINF1,SLC6A6,SLPI,SMAD6,SOAT1,SOX4,SPP1,Srgn,STAT3,STK17B,SWAP70,TGFB1,TGFB2,TIMP1,TNFRSF11B,TP53,TW…
Metabolism of hormone	5.98297		1.935	28	AGT,COX7A2,CPQ,CYP1B1,Cyp2g1,DBI,DIO2,ELOVL7,FDXR,GHRH,GPER1,HFE,HSD17B8,IGF1R,IGF2,ITGA6,KDM1A,KITLG,MGLL,MMP2,PCSK2,POLG,SCARB1,SELENOM,SLC22A1,SPP1,TNFRSF12A,TP53
Invasion of connective tissue cells	6.4045	Increased	2.021	10	BSG,CD44,FLT1,FMOD,GEM,HAS2,IGF1R,IL33,MMP14,PAK1
Formation of kidney	4.41794	Increased	2.041	34	AGT,AKR1B1,ANXA2,AQP1,BICC1,CD44,EHD3,FLT1,GEM,GREM1,ID2,ID3,IGF2,LZTS2,MMP14,MPV17,NOTCH1,ODC1,PKD1,PSAP,RANBP1,SIK3,SIX1,SMAD6,SOX4,SPRY1,SREBF1,TGFB1,TGFB2,TIMP1,TP53,TWSG1,WWTR1,Zfp950
Cell death of lymphatic system cells	4.39577	Increased	2.162	44	CASP6,CCAR1,CCL5,CD44,CD80,CD9,CHUK,CST3,CTSD,CXCL12,DCN,GADD45B,GPX4,HDAC5,HIST1H1C,ID2,ID3,IGHM,ITPR2,KITLG,LYN,MERTK,MMP14,NFKBIB,NGF,NOC2L,NOTCH1,PIK3R2,PNP,RELB,S1PR2,SLC6A6,SOX4,SPP1,STAT3,STEAP3,STK17B,SWAP70,TGFB1,TGFB2,TIMP1,TP53,TWSG1,TXN
Size of body	7.70115	Increased	2.221	92	ADH7,ADIPOQ,AFF1,AGT,ALDH5A1,ANXA2,AQP1,AQP5,ASPA,ATP2A2,BSG,CASP6,CBX7,CD9,CDX2,CEBPA,CFL2,CISD2,CKS1B,CLMP,COL5A3,CTSD,DBI,DCN,DDB2,DHRS3,DIO2,DKK2,DNAJA1,DNAJC10,DOK1,DPH1,EHD3,F3,FKBP4,FMOD,GATM,GHRH,GNAO1,GPER1,HFE,HINT1,HIST1H1C,Hist1h1e,HNRNPD,HSD11B1,ID1,ID2,IGF1R,IGF2,IGFBP5,ITPR2,KCNMA1,LTBP3,Marcks,MMP13,MMP14,MMP2,NGF,NPR3,PAPPA,PGAM5,PLAT,PLK2,PLVAP,PPIB,PRKN,PSAP,PTGES3,RANBP1,RASSF…
Invasion of connective tissue	6.6073	Increased	2.268	11	BSG,CD44,FLT1,FMOD,GEM,HAS2,IGF1R,IL33,MMP14,PAK1,STAT3
OPERON - IPA DISEASE OR FUNCTION - D5 vs D10
Diseases or Functions Annotation	-log(p-value)	Predicted Activation State	Activation z-score	# Molecules	Molecules
Development of exocrine gland	5.26761	Decreased	-3.223	29	ADIPOQ,APLN,BTN1A1,CD44,CEBPD,CHUK,CSN3,FGF1,FKBP4,HEXIM1,ID1,ID2,IGF1R,IGF2,IGFBP5,ITGA5,ITGA6,LBH,LMO4,MFGE8,MMP14,SOCS2,SPP1,STAT3,TGFB1,TGFB1I1,TGFB2,TIMP1,TWSG1
Motor dysfunction or movement disorder	10.4202	Decreased	-2.954	124	ABHD12,ACADM,ADH1C,AFF1,AIG1,ALAS1,ALDH5A1,ANK3,ANXA2,APOD,AQP1,ARHGDIB,ARMCX2,ARMCX3,ARPP19,ARPP21,ASPA,ATP1B1,ATP2A2,B2M,B3GALT4,B3GNT2,BASP1,BCR,C2orf40,CA13,CA9,CACNA1G,CASP6,CCL5,CD44,CDH11,COX7A2,CP,CREB3L1,CRIM1,CSRP2,CTSD,CTSV,CYTH1,DDB2,DHCR7,DIO2,DNAJA1,EIF4A2,F3,FAM3C,FDPS,FKBP4,FMOD,GJA1,GNAO1,GOSR2,GPER1,GPM6B,HADHB,HDAC5,HEXA,HFE,HIGD1A,HINT1,Hspa1b,HSPA8,ICAM5,ID3,IGF2,IGFBP5,KCNK2…
Movement Disorders	10.556	Decreased	-2.579	123	ABHD12,ACADM,ADH1C,AFF1,AIG1,ALAS1,ALDH5A1,ANK3,ANXA2,APOD,AQP1,ARHGDIB,ARMCX2,ARMCX3,ARPP19,ARPP21,ASPA,ATP1B1,ATP2A2,B2M,B3GALT4,B3GNT2,BASP1,BCR,C2orf40,CA13,CA9,CACNA1G,CASP6,CCL5,CD44,CDH11,COX7A2,CP,CREB3L1,CRIM1,CSRP2,CTSD,CTSV,CYTH1,DDB2,DHCR7,DIO2,DNAJA1,EIF4A2,F3,FAM3C,FDPS,FKBP4,FMOD,GJA1,GNAO1,GOSR2,GPER1,GPM6B,HADHB,HDAC5,HEXA,HFE,HIGD1A,HINT1,Hspa1b,HSPA8,ICAM5,ID3,IGF2,IGFBP5,KCNK2…
Digestive system cancer	5.66555	Decreased	-2.555	684	ABCE1,ABI3,ACSS2,ACTR2,ACTR3,ACTR8,ACVR1,ADH1C,ADH7,ADIPOQ,AFF1,AGGF1,AGT,AIG1,AK3,AKAP12,AKR1A1,AKR1B1,AKR7A2,ALAS1,ALKBH8,AMOTL2,ANK3,ANKRD10,ANTXR1,ANXA2,ANXA3,APEX1,APIP,APOD,APOL6,AQP1,AREL1,ARF5,ARF6,ARL2,ARMCX2,ARMCX3,ARPP21,ASB17,ASPSCR1,ATP10A,ATP1B1,ATP1B3,ATP2A2,ATP5F1B,ATP5MD,ATRAID,B2M,B3GALT4,B3GNT2,BASP1,BCAT1,BCL7B,BCL7C,BCR,BICC1,BPHL,BSG,C11orf58,C1R,C1S,C2orf40,C3orf70,C8orf82,…
Proliferation of epithelial cells	5.98716	Decreased	-2.402	57	ADIPOQ,AGT,CCL5,CD44,CD9,CEBPA,CHUK,CTSV,CXCL12,DOK1,EIF3H,FAH,FBLN5,FGF1,FGF18,FLT1,GADD45G,GLUL,HAS2,HTRA1,ID1,ID2,IFT122,IGF1R,IGF2,ITGA6,KCNK2,KITLG,LMNB1,LTBP4,MFGE8,MMP14,NME2,NOTCH1,ODC1,OSMR,PAK1,PKD1,PRKD3,RBPJ,RELB,S1PR2,SFRP2,SIX1,SIX4,SOCS3,SOX11,SOX4,SPARC,SPP1,STAT3,TGFB1,TGFB2,TIMP1,TNFRSF12A,TP53,TSC2
Damage of neurons	4.15304	Decreased	-2.326	14	ADIPOQ,CD200,GAS6,GJA1,IGF2,IL11RA,ITM2B,LMNB1,LRPAP1,NGF,PLAA,PLAT,SOCS3,TGFB1
Interphase	5.15428	Decreased	-2.309	69	ACVR1,ADIPOQ,AGT,AKAP12,ANXA2,ARPP19,BABAM2,BCAT1,BCR,CCNG1,CD44,CDC25C,CEBPA,CEBPD,CKS1B,COP1,CRLF3,CXCL12,CYP1B1,DCN,FBXL15,FGF1,FLT1,GADD45B,GADD45G,GJA1,GPC1,HAS2,ID1,ID2,ID3,IGF1R,IGF2,IGFBP5,IGHM,ING2,ITGA5,ITGA6,KITLG,LMNB1,NGF,NOTCH1,NRIP1,PAK1,PDGFRA,PKD1,PLK2,PMEPA1,PRDM16,PRKN,PSAP,PTGES3,RAD9A,RALA,RALB,RBCK1,RUNX1T1,SDC2,SH3PXD2A,SPP1,SRSF2,STAT3,TCP1,TERF1,TGFB1,TIMP1,TP53,TXNIP,XPC
Carcinoma	8.73049	Decreased	-2.293	750	ABCE1,ABI3,ACADM,ACSL3,ACSS2,ACTR2,ACTR3,ACTR8,ACVR1,ADH1C,ADH7,ADIPOQ,AFF1,AGGF1,AGT,AIG1,AK3,AKAP12,AKR1A1,AKR1B1,AKR7A2,ALAS1,ALDH5A1,ALKBH8,AMOTL2,ANK3,ANKRD10,ANTXR1,ANXA2,ANXA3,APEX1,APIP,APOD,APOL6,AQP1,AREL1,ARF5,ARF6,ARL2,ARMCX2,ARMCX3,ARPC5L,ARPP21,ASB17,ASPA,ASPSCR1,ATP10A,ATP1B1,ATP1B3,ATP2A2,ATP5F1B,ATP5MD,ATRAID,B2M,B3GALT4,B3GNT2,BASP1,BCAT1,BCL7B,BCL7C,BCR,BICC1,BPHL,BSG,C11orf58,…
Differentiation of hematopoietic cells	4.17522	Decreased	-2.284	39	ACTR2,ADIPOQ,BCR,BSG,CBFB,CEBPA,CEBPD,CHRD,CIB1,COL24A1,CXCL12,ID1,Ifi27l2a/Ifi27l2b,IGHM,IRF3,KDM1A,KITLG,LYN,MAFG,Marcks,MERTK,NOTCH1,PAPD4,PDGFRA,PF4,PNP,PRMT1,RPS19,RUNX1T1,SOX4,STAT3,TGFB1,TIMP1,TMEM143,TNFRSF11B,TNFRSF12A,TP53,TWSG1,UBE2I
Abdominal cancer	10.9469	Decreased	-2.138	749	ABCE1,ABI3,ACADM,ACSL3,ACSS2,ACTR2,ACTR3,ACTR8,ACVR1,ADH1C,ADH7,ADIPOQ,AFF1,AGGF1,AGT,AIG1,AK3,AKAP12,AKR1A1,AKR1B1,AKR7A2,ALAS1,ALDH5A1,ALKBH8,AMOTL2,ANK3,ANKRD10,ANTXR1,ANXA2,ANXA3,APEX1,APIP,APOD,APOL6,AQP1,AREL1,ARF5,ARF6,ARHGDIB,ARL2,ARMCX2,ARMCX3,ARPP21,ASB17,ASPA,ASPSCR1,ATP10A,ATP1B1,ATP1B3,ATP2A2,ATP5F1B,ATP5MD,ATRAID,B2M,B3GALT4,B3GNT2,BABAM2,BASP1,BCAT1,BCL7B,BCL7C,BCR,BICC1,BPHL,BSG,C…
Peripheral vascular disease	5.97062		-1.977	51	ADIPOQ,ARHGDIB,B2M,CA13,CA9,CCL5,CEMIP,COL4A1,CST3,CXCL12,DNAJA1,F13A1,FAM49B,FLT1,GJA1,HEXIM1,Hspa1b,HTRA1,IGFBP5,IL1RL1,IRF3,ITM2B,KCNK2,LYN,MAP4K4,MCUB,MED21,MYLIP,NOTCH1,NPR3,OMD,PDCD10,PLA2G7,PLAT,PLK2,PLXND1,POLR2K,PPID,PROS1,SELENOS,SEMA3B,SLC19A2,SLC6A6,SOAT1,SPP1,TGFB2,TNFRSF11B,TNFRSF12A,TP53,VKORC1,VWA5A
Permeability of vasculature	8.06198		-1.961	23	AGGF1,APLN,AQP1,BCR,COL18A1,CXCL12,F3,FLT1,GAS6,ID1,LSP1,MFGE8,MIF,NGF,NT5E,PAK1,PLAT,PLVAP,PROS1,S1PR2,SERPINF1,STAT3,TIMP1
Permeability of vascular system	8.89963		-1.953	30	AGGF1,APLN,AQP1,ARF6,BCR,COL18A1,CXCL12,CYP1B1,F3,FLT1,GAS6,GNAO1,ID1,LRPAP1,LSP1,MERTK,MFGE8,MIF,MMP2,NGF,NT5E,PAK1,PLAT,PLVAP,PROS1,S1PR2,SERPINF1,STAT3,TIMP1,TNFRSF12A
Binding of bone marrow stromal cells	4.59517		-1.934	5	ANXA2,CD44,CXCL12,DCN,ITGA5
Neoplasia of epithelial tissue	9.82974		-1.834	757	ABCE1,ABI3,ACADM,ACSL3,ACSS2,ACTR2,ACTR3,ACTR8,ACVR1,ADH1C,ADH7,ADIPOQ,AFF1,AGGF1,AGT,AIG1,AK3,AKAP12,AKR1A1,AKR1B1,AKR7A2,ALAS1,ALDH5A1,ALKBH8,AMOTL2,ANK3,ANKRD10,ANTXR1,ANXA2,ANXA3,APEX1,APIP,APOD,APOL6,AQP1,AREL1,ARF5,ARF6,ARHGDIB,ARL2,ARMCX2,ARMCX3,ARPC5L,ARPP21,ASB17,ASPA,ASPSCR1,ATP10A,ATP1B1,ATP1B3,ATP2A2,ATP5F1B,ATP5MD,ATRAID,B2M,B3GALT4,B3GNT2,BASP1,BCAT1,BCL7B,BCL7C,BCR,BICC1,BPHL,BSG,C…
Permeability of blood vessel	7.50585		-1.739	20	AGGF1,AQP1,BCR,CXCL12,F3,FLT1,GAS6,ID1,LSP1,MFGE8,MIF,NGF,NT5E,PAK1,PLVAP,PROS1,S1PR2,SERPINF1,STAT3,TIMP1
Apoptosis of myeloid cells	4.52578		-1.701	24	ARF6,CASP6,CCL5,CD44,CXCL12,DCN,IL1RL1,IL33,IRF3,ISG15,KITLG,LYN,MIF,NGF,NOTCH1,PF4,PLAT,SERPINF1,SLPI,SOAT1,Srgn,STAT3,TGFB1,TP53
Proliferation of bone marrow cells	4.34008		-1.685	18	BCR,CBFB,CD44,CEBPA,CXCL12,IGF1R,IL33,KITLG,LYN,MAFG,OSTF1,PF4,RUNX1T1,SOCS3,SPP1,STAT3,TGFB1,TGFB2
Binding of stromal cells	4.95468		-1.673	6	ANXA2,BCR,CD44,CXCL12,DCN,ITGA5
Development of genitourinary system	5.69897		-1.652	100	ACVR1,ADIPOQ,AGT,AKR1B1,ANXA2,APLN,AQP1,ARHGDIB,BICC1,BSG,BTN1A1,CD44,CDX2,CEBPA,CEBPD,CHUK,CIB1,CSN3,CXCL12,DNAJA1,DOK1,EHD3,FANCL,FKBP4,FLT1,GADD45G,GATM,GEM,GHRH,GJA1,GPER1,GPX4,GREM1,HEXIM1,HTRA1,ICA1L,ID1,ID2,ID3,IGF1R,IGF2,IGFBP5,IGFBP6,IL11RA,ING2,ITGA6,KITLG,LBH,LMO4,LZTS2,MERTK,MFGE8,MIF,MMP14,MMP2,MPV17,NGF,NOTCH1,ODC1,PDGFRA,PKD1,PLK2,PLVAP,POLG,PSAP,RANBP1,RBPJ,RGS2,RSPO1,RTCB,SCARB1,…
Growth of epithelial tissue	10.3251		-1.628	87	ADIPOQ,AGGF1,AGT,APLN,C1GALT1C1,CCL5,CD34,CD44,CD9,CEBPA,CHUK,CNMD,COL18A1,COL4A1,COL4A2,CTSV,CXCL12,DMP1,DOK1,ECM1,EIF3H,F3,FAH,FBLN5,FGF1,FGF18,FLT1,GADD45G,GAS6,GJA1,GLUL,GPC1,GREM1,HAS2,HIPK1,HTRA1,ID1,ID2,IFT122,IGF1R,IGF2,ITGA6,KCNK2,KITLG,LMNB1,LRPAP1,LTBP4,MERTK,MFGE8,MMP14,NME2,NOTCH1,ODC1,OSMR,PAK1,PDGFRA,PF4,PKD1,PRKD3,PROS1,RBPJ,RELB,S1PR2,SCARB1,SCG2,SDC4,SEPT9,SERPINF1,SFRP2,SIX1,SI…
Binding of bone marrow cells	5.7986		-1.581	8	ANXA2,CD44,CIB1,CXCL12,DCN,ITGA5,KITLG,LYN
Invasion of tumor cell lines	6.52143		-1.569	80	ADIPOQ,AGT,AKAP12,ANK3,APEX1,ARF6,BSG,CD44,CD9,CDH11,CHRD,CHUK,CIB1,CLCN4,COL11A1,COL18A1,CST6,CTSD,CTSH,CXCL12,CYP1B1,DCN,DDB2,DPYSL2,DROSHA,ECM1,ENAH,ENPP2,F7,FAM43A,FBLN5,HAS2,HDGF,HEXIM1,HTRA1,ID1,ID2,IGF1R,IGF2,IQGAP1,ITGA5,LYN,MAP4K4,MERTK,MIF,MMP14,MMP2,NGF,NME2,NOV,PAK1,PAPPA,PDGFRA,PIK3R2,PLAT,PRKCI,PRMT1,PTGES3,RAD9A,RALA,RALB,RASA1,RHOD,S1PR2,SDC2,SDC4,SEPT9,SH3GLB2,SLC48A1,SOX4,SPARC,…
Development of body trunk	6.63078		-1.563	111	ACADM,ACVR1,ADIPOQ,AGT,AKAP12,APLN,ARF6,ATP2A2,B2M,BICC1,BTN1A1,CBFB,CCL5,CD44,CD80,CD9,CDH11,CDX2,CEBPA,CEBPD,CFL2,CHUK,CNMD,COL11A1,COP1,CSN3,CST3,CTSH,CXCL12,DHCR7,DHRS3,DPH1,DPPA4,DRAP1,FANCL,FGF1,FGF18,FKBP1B,FKBP4,FOXP4,GADD45G,GJA1,GREM1,HAS2,HDAC5,HDGF,HEXIM1,HLX,HSD11B1,ID1,ID2,ID3,IGF1R,IGF2,IGFBP5,ITGA6,KCNK2,KITLG,KLF15,Klra7 (includes others),LBH,LMNB1,LMO4,LTBP1,MERTK,MFGE8,MMP13,MM…
Binding of gonadal cell lines	4.14146		-1.562	12	CD34,CD44,CD80,CD9,CHST1,CXCL12,F3,ITGA5,MMP2,PF4,TGFB1,TGFB2
Malignant solid tumor	12.3925		-1.541	806	ABCE1,ABI3,ACADM,ACSL3,ACSS2,ACTR2,ACTR3,ACTR8,ACVR1,ADH1C,ADH7,ADIPOQ,AFF1,AGGF1,AGT,AIG1,AK3,AKAP12,AKR1A1,AKR1B1,AKR7A2,ALAS1,ALDH5A1,ALKBH8,AMOTL2,ANK3,ANKRD10,ANKRD46,ANTXR1,ANXA2,ANXA3,APEX1,APIP,APOD,APOL6,AQP1,AREL1,ARF5,ARF6,ARHGDIB,ARL16,ARL2,ARMCX2,ARMCX3,ARPC5L,ARPP19,ARPP21,ARRDC5,ASB17,ASPA,ASPSCR1,ATP10A,ATP1B1,ATP1B3,ATP2A2,ATP5F1B,ATP5MD,ATP5MPL,ATRAID,B2M,B3GALT4,B3GNT2,BABAM2,B…
Attachment of cells	5.70997		-1.523	21	ADIPOQ,ANTXR1,CA9,CD44,CXCL12,DCN,F3,FBLN5,IGF1R,ITGA5,ITGA6,ITGB5,LRPAP1,MERTK,MMP2,PMP22,RALB,SPARC,SPP1,SWAP70,TGFB1
Cell movement of sarcoma cell lines	4.4034		-1.513	16	CD44,CXCL12,FBLN5,FLNB,IGF2,IGFBP6,ITGA5,KITLG,MMP14,NOV,RASA1,SDC2,SEPT9,SERPINF1,TMBIM4,TP53
Organismal death	18.2161		-1.497	257	ACADM,ACVR1,ADH1C,ADH7,ADIPOQ,AFF1,AGGF1,AGT,AKAP12,ALDH5A1,ANK3,ANXA2,APEX1,APOD,AQP1,AQP5,ARF5,ARF6,ARHGDIB,ASPA,ATP1B1,ATP2A2,B2M,BCR,BICC1,BLOC1S2,BSG,C1GALT1C1,CA9,CBFB,CCDC47,CCNG1,CD200,CD44,CDX2,CEBPA,CEBPD,CFL2,CHRD,CHUK,CISD2,CKS1B,CLDN1,CNPY2,COL11A1,COL4A1,COL4A2,COMMD1,CRABP2,CRIM1,CRLF3,CST3,CTSD,CTSV,CUX2,CXCL12,DBI,DCLRE1B,DCN,DDB2,DHCR7,DHRS3,DPAGT1,DPH1,DPPA4,DRAP1,ECM1,EEF1E1,E…
Granulopoiesis	4.36754		-1.46	19	ADIPOQ,BCR,CBFB,CEBPA,CXCL12,IGF1R,IL33,KDM1A,KITLG,LYN,NOTCH1,PDGFRA,PRDM16,RALA,RALB,RUNX1T1,STAT3,TGFB1,TP53
Valvulopathy	4.26201		-1.446	20	ATP2A2,CNMD,COL18A1,CTSV,FLT1,GJA1,KLF15,MMP2,NEK8,NOTCH1,SMAD6,SOX11,SOX4,SPP1,STAT3,TAX1BP1,TGFB2,TIMP1,TNNC1,TNS1
Solid tumor	14.9469		-1.429	827	ABCE1,ABI3,ACADM,ACAT2,ACSL3,ACSS2,ACTR2,ACTR3,ACTR8,ACVR1,ADH1C,ADH7,ADIPOQ,AFF1,AGGF1,AGT,AIG1,AK3,AKAP12,AKR1A1,AKR1B1,AKR7A2,ALAS1,ALDH5A1,ALKBH8,AMOTL2,ANK3,ANKRD10,ANKRD46,ANTXR1,ANXA2,ANXA3,APEX1,APIP,APOD,APOL6,AQP1,AQP5,AREL1,ARF5,ARF6,ARHGDIB,ARL16,ARL2,ARMCX2,ARMCX3,ARPC5L,ARPP19,ARPP21,ARRDC5,ASB17,ASPA,ASPSCR1,ATP10A,ATP1B1,ATP1B3,ATP2A2,ATP5F1B,ATP5MD,ATP5MPL,ATRAID,B2M,B3GALT4,B3GN…
Adhesion of stromal cells	4.59517		-1.41	5	ANXA2,BCR,CD44,CXCL12,ITGA5
Colony formation	7.47237		-1.409	68	ADIPOQ,AKAP12,BCR,CD44,CD9,CDX2,CEBPA,CHUK,CKS1B,CTSD,CXCL12,DCN,DDB2,DOK1,DPH1,DROSHA,F3,FLT1,FRMD6,GADD45B,GADD45G,GJA1,HAS2,HDAC5,HDGF,ID1,IGF1R,IQGAP1,IRF3,KITLG,LAPTM4B,LZTS2,MGLL,MIF,MMP14,MMP2,NGF,NME2,NOTCH1,PAK1,PCGF2,PDGFRA,PHLDA1,PRKCI,PRKN,RAD9A,RALA,RASA1,RASSF2,RPS19,RUNX1T1,SEMA3B,SFRP2,SH3GLB2,SLPI,SMARCE1,SOCS2,SPARC,SPP1,SPRY1,STAT3,STEAP2,TGFB1,TGFB1I1,TGFB2,TOP1,TP53,TSC2
Non-melanoma solid tumor	10.4498		-1.372	770	ABCE1,ABI3,ACADM,ACSL3,ACSS2,ACTR2,ACTR3,ACTR8,ACVR1,ADH1C,ADH7,ADIPOQ,AFF1,AGGF1,AGT,AIG1,AK3,AKAP12,AKR1A1,AKR1B1,AKR7A2,ALAS1,ALDH5A1,ALKBH8,AMOTL2,ANK3,ANKRD10,ANTXR1,ANXA2,ANXA3,APEX1,APIP,APOD,APOL6,AQP1,AREL1,ARF5,ARF6,ARL2,ARMCX2,ARMCX3,ARPC5L,ARPP21,ASB17,ASPA,ASPSCR1,ATP10A,ATP1B1,ATP1B3,ATP2A2,ATP5F1B,ATP5MD,ATRAID,B2M,B3GALT4,B3GNT2,BASP1,BCAT1,BCL7B,BCL7C,BCR,BICC1,BPHL,BSG,C11orf58,…
Cell death of myeloid cells	4.16494		-1.357	26	ARF6,CASP6,CCL5,CD44,CXCL12,DCN,IL1RL1,IL33,IRAK1,IRF3,ISG15,KITLG,LYN,MIF,NEK7,NGF,NOTCH1,PF4,PLAT,SERPINF1,SLPI,SOAT1,Srgn,STAT3,TGFB1,TP53
Binding of endothelial cells	6.72584		-1.329	29	ANXA2,CCL5,CD34,CD44,CD63,COL18A1,CXCL12,DCN,F3,FBLN5,FGF1,FLT1,GAS6,GPC1,HAS2,ITGA6,KITLG,NAGA,NEU1,NT5E,PF4,PLPP3,PLXND1,S1PR2,SPARC,SPP1,TGFB1,TXN,WWTR1
Morbidity or mortality	18.684		-1.32	261	ACADM,ACVR1,ADH1C,ADH7,ADIPOQ,AFF1,AGGF1,AGT,AKAP12,ALDH5A1,ANK3,ANTXR1,ANXA2,APEX1,APOD,AQP1,AQP5,ARF5,ARF6,ARHGDIB,ASPA,ATP1B1,ATP2A2,B2M,BCR,BICC1,BLOC1S2,BSG,C1GALT1C1,CA9,CBFB,CCDC47,CCNG1,CD200,CD44,CDX2,CEBPA,CEBPD,CFL2,CHRD,CHUK,CISD2,CKS1B,CLDN1,CNPY2,COL11A1,COL4A1,COL4A2,COMMD1,CRABP2,CRIM1,CRLF3,CST3,CTSD,CTSV,CUX2,CXCL12,DBI,DCLRE1B,DCN,DDB2,DHCR7,DHRS3,DPAGT1,DPH1,DPPA4,DRAP1,ECM1,E…
Cell proliferation of tumor cell lines	10.7167		-1.312	171	ACVR1,ADIPOQ,AFF1,AGT,AKAP12,ANTXR1,ANXA2,APEX1,APIP,AQP1,AQP5,ARF6,ATP2A2,ATP5MD,BCR,BSG,CA9,CACNA1G,CBX7,CD44,CD80,CDC16,CDH11,CDX2,CEBPA,CEBPD,CISD2,CKS1B,COL18A1,COL4A2,CRABP2,CST6,CTSD,CXCL12,CYP1B1,DAPK2,DCN,DDB2,DOK1,DPH1,DROSHA,EIF3H,ELOVL7,EMC10,ENAH,F3,F7,FBLN5,FBXL15,FDXR,FGF1,FKBP4,FLT1,FOSL2,FRMD6,GADD45G,GAS6,GCAT,GHRH,GJA1,GOLM1,GPC1,GPER1,HAS2,HDAC5,HDGF,HES6,HEXIM1,HFE,HSD11B1,HV…
Nonhematologic malignant neoplasm	11.5498		-1.295	798	ABCE1,ABI3,ACADM,ACSL3,ACSS2,ACTR2,ACTR3,ACTR8,ACVR1,ADH1C,ADH7,ADIPOQ,AFF1,AGGF1,AGT,AIG1,AK3,AKAP12,AKR1A1,AKR1B1,AKR7A2,ALAS1,ALDH5A1,ALKBH8,AMOTL2,ANK3,ANKRD10,ANKRD46,ANTXR1,ANXA2,ANXA3,APEX1,APIP,APOD,APOL6,AQP1,AREL1,ARF5,ARF6,ARHGDIB,ARL16,ARL2,ARMCX2,ARMCX3,ARPC5L,ARPP19,ARPP21,ARRDC5,ASB17,ASPA,ASPSCR1,ATP10A,ATP1B1,ATP1B3,ATP2A2,ATP5F1B,ATP5MD,ATP5MPL,ATRAID,B2M,B3GALT4,B3GNT2,BASP1,BC…
Degeneration of cells	6.06651		-1.279	43	ADIPOQ,AFF1,ANK3,APIP,ASPA,ATP1B1,CASP6,CCL5,CD9,CFL2,CISD2,COL15A1,CP,CTSD,CTSV,DYSF,FGF1,FLT1,GPM6B,GPX4,HTRA1,IGF2,KCNMA1,LRPAP1,MAFG,MANF,MERTK,NAGLU,NGF,OSMR,PLAT,PLOD1,PRKN,PSAP,RETREG1,S1PR2,SLC19A2,SLC6A6,SPP1,STAT3,TGFB1,TGFB2,TXN
Tumorigenesis of tissue	10.1209		-1.248	762	ABCE1,ABI3,ACADM,ACSL3,ACSS2,ACTR2,ACTR3,ACTR8,ACVR1,ADH1C,ADH7,ADIPOQ,AFF1,AGGF1,AGT,AIG1,AK3,AKAP12,AKR1A1,AKR1B1,AKR7A2,ALAS1,ALDH5A1,ALKBH8,AMOTL2,ANK3,ANKRD10,ANTXR1,ANXA2,ANXA3,APEX1,APIP,APOD,APOL6,AQP1,AREL1,ARF5,ARF6,ARHGDIB,ARL2,ARMCX2,ARMCX3,ARPC5L,ARPP21,ASB17,ASPA,ASPSCR1,ATP10A,ATP1B1,ATP1B3,ATP2A2,ATP5F1B,ATP5MD,ATRAID,B2M,B3GALT4,B3GNT2,BASP1,BCAT1,BCL7B,BCL7C,BCR,BICC1,BPHL,BSG,C…
Differentiation of myeloid leukocytes	4.16368		-1.238	31	ADIPOQ,BCR,CBFB,CEBPA,CST3,CXCL12,GREM1,ID2,IGF1R,IL33,IL34,KDM1A,KITLG,LYN,MFGE8,MIF,NGF,NOTCH1,PDGFRA,PF4,PRDM16,RALA,RALB,RASA1,RUNX1T1,SOCS3,STAT3,TGFB1,TIMP1,TNFRSF11B,TP53
Orientation of myeloid cells	4.37572		-1.234	11	ADIPOQ,CCL5,CXCL12,FLT1,KITLG,LSP1,NOTCH1,RBPJ,SOCS3,STAT3,TXN
Formation of endothelial tube	6.86646		-1.219	15	CBFB,CD44,COL18A1,COL4A1,COL4A2,CXCL12,F13A1,FLT1,MMP14,PF4,SDC2,SDC4,SERPINF1,STAT3,TGFB1
Differentiation of tumor cell lines	4.55129		-1.21	41	ACVR1,ANXA2,ATP2A2,BCR,CBFB,CDH11,CEBPA,CEBPD,COL18A1,CREB3L1,GNAO1,GREM1,ID1,ID3,IGF1R,IGF2,IGFBP5,IL17RD,KDM1A,KITLG,LYN,MIF,NGF,NOTCH1,NOV,ODC1,PLAT,PRKD3,PRMT1,RALA,RUNX1T1,SMAD6,SOCS3,SOX11,SPARC,STAT3,STK39,TGFB1,TIMP1,TP53,TSC2
Cell movement of epithelial cells	4.30715		-1.209	21	ADIPOQ,AGT,CD9,CDH11,CXCL12,FBLN5,HAS2,ITGA5,MMP14,MMP2,PAK1,PKD1,PLXNA1,PMP22,SH3PXD2A,SOCS3,SPARC,STAT3,TGFB1,TIMP1,TP53
Digestive organ tumor	8.8962		-1.127	746	ABCE1,ABI3,ACADM,ACAT2,ACSL3,ACSS2,ACTR2,ACTR3,ACTR8,ACVR1,ADH1C,ADH7,ADIPOQ,AFF1,AGGF1,AGT,AIG1,AK3,AKAP12,AKR1A1,AKR1B1,AKR7A2,ALAS1,ALKBH8,AMOTL2,ANK3,ANKRD10,ANTXR1,ANXA2,ANXA3,APEX1,APIP,APOD,APOL6,AQP1,AQP5,AREL1,ARF5,ARF6,ARL2,ARMCX2,ARMCX3,ARPP21,ASB17,ASPSCR1,ATP10A,ATP1B1,ATP1B3,ATP2A2,ATP5F1B,ATP5MD,ATRAID,B2M,B3GALT4,B3GNT2,BASP1,BCAT1,BCL7B,BCL7C,BCR,BICC1,BPHL,BSG,BTN1A1,C11orf58,C1…
Neurological signs	10.8794		-1.117	85	ACADM,AIG1,ALAS1,APOD,AQP1,ARMCX2,ARMCX3,ARPP19,ARPP21,ATP1B1,ATP2A2,B2M,B3GALT4,B3GNT2,BASP1,C2orf40,CASP6,CCL5,CD44,CDH11,COX7A2,CP,CREB3L1,CRIM1,CSRP2,CYTH1,DHCR7,DIO2,DNAJA1,F3,FAM3C,FKBP1B,FKBP4,GJA1,GNAO1,GPER1,HADHB,HDAC5,HINT1,HSPA8,ICAM5,ID3,IGF1R,IGF2,IL33,ITM2B,KCNK2,KCNMA1,LAPTM4B,MED21,MERTK,METTL9,NDUFA5,NDUFS2,NGF,NREP,PLK2,PMP22,PRKN,PSAT1,Ptprv,RAB11A,RANBP1,RELB,RGS2,S1PR2,SAG,S…
Extracranial solid tumor	12.0315		-1.098	810	ABCE1,ABI3,ACADM,ACAT2,ACSL3,ACSS2,ACTR2,ACTR3,ACTR8,ACVR1,ADH1C,ADH7,ADIPOQ,AFF1,AGGF1,AGT,AIG1,AK3,AKAP12,AKR1A1,AKR1B1,AKR7A2,ALAS1,ALDH5A1,ALKBH8,AMOTL2,ANK3,ANKRD10,ANKRD46,ANTXR1,ANXA2,ANXA3,APEX1,APIP,APOD,APOL6,AQP1,AQP5,AREL1,ARF5,ARF6,ARHGDIB,ARL16,ARL2,ARMCX2,ARMCX3,ARPC5L,ARPP21,ARRDC5,ASB17,ASPA,ASPSCR1,ATP10A,ATP1B1,ATP1B3,ATP2A2,ATP5F1B,ATP5MD,ATP5MPL,ATRAID,B2M,B3GALT4,B3GNT2,BABA…
Binding of osteoblasts	4.3851		-1.082	6	IGF2,ITGA5,SDC4,TGFB1,TNFRSF11B,WISP2
Proliferation of carcinoma cells	5.12552		-1.066	12	ADIPOQ,AKR1B1,DCN,DROSHA,FGF18,GJA1,ID1,ID2,ID3,NOTCH1,SDC2,SOCS3
Biosynthesis of purine ribonucleotide	4.58503		-1.065	16	AK3,ATP5F1B,ATP5MD,GJA1,MAP1LC3B,NT5E,PINK1,PRKN,PRPS1,SOCS3,STAT3,TGFB1,TP53,TXNIP,UQCC2,VDAC1
Biosynthesis of nucleoside triphosphate	4.27165		-1.065	16	ATP5F1B,ATP5MD,GJA1,MAP1LC3B,NME2,NT5E,PINK1,PNP,PRKN,SOCS3,STAT3,TGFB1,TP53,TXNIP,UQCC2,VDAC1
Metabolism of nucleoside triphosphate	4.1512		-1.065	19	AK3,ATP1B1,ATP5F1B,ATP5MD,GJA1,HSPA8,MAP1LC3B,NME2,NT5E,PINK1,PNP,PRKN,SOCS3,STAT3,TGFB1,TP53,TXNIP,UQCC2,VDAC1
Migration of myeloma cell lines	5.77728		-1.039	7	CD44,CXCL12,IGF1R,RALA,RALB,SPP1,TP53
Formation of epithelial tissue	6.60906		-1.038	19	CBFB,CD44,COL18A1,COL4A1,COL4A2,CXCL12,F13A1,FLT1,LMO4,MMP14,MPV17,NOTCH1,PF4,SDC2,SDC4,SERPINF1,SLPI,STAT3,TGFB1
Migration of sarcoma cell lines	4.45346		-1.027	14	CD44,FBLN5,FLNB,IGF2,IGFBP6,KITLG,MMP14,NOV,RASA1,SDC2,SEPT9,SERPINF1,TMBIM4,TP53
Amyloidosis	7.06048		-1	70	AGT,ALDH5A1,APOD,AQP1,ATP1B1,B2M,C1R,CASP6,CH25H,CLEC3B,CST3,CTSD,CTSV,CXCL12,DCN,DHCR7,DPYSL2,DYSF,F3,FAM3C,FDPS,FIS1,GPER1,GSTO1,HFE,HSD11B1,HTRA1,IGF2,IGFBP5,IGFBP6,IGHM,ITM2B,LRPAP1,MACROD1,MEGF10,MFGE8,MIF,MINOS1-NBL1/NBL1,MMP2,NAGLU,NDUFB8,NGF,NOTCH1,NPDC1,OSMR,PAK1,PLAT,PLK2,PRKN,PROS1,PSAP,PSMB2,PSMB5,RELB,RTN3,RTN4R,SCARB1,SELENBP1,SELENOP,SLC6A6,SLC7A2,SOAT1,SPARC,SREBF1,STAT3,TGFB1,TIM…
Quantity of monosaccharide	4.80688		1.01	39	ACADM,ADIPOQ,AQP1,ASPSCR1,ATP2A2,CCDC80,CD44,CDKAL1,CEBPA,ENPP2,FGF1,FKBP1B,GATM,GNAO1,GPER1,HDAC5,HSD11B1,IGF2,IGFBP5,ITPR2,MIF,MRPL51,NRIP1,PCSK2,PIK3R2,PKD1,PRKN,SCARB1,SIK3,SLC22A1,SMAD6,SPP1,SREBF1,SRSF2,ST3GAL5,STAT3,STEAP3,TP53,TXNIP
Invasion of tumor	4.9431		1.022	29	ADIPOQ,ANXA2,BSG,CA9,CD44,CDX2,CIB1,CST6,CTSV,CXCL12,DROSHA,ENPP2,F3,GPC1,ID1,IGF1R,IGFBP5,ITGA5,ITGA6,MMP14,MMP2,NOTCH1,NOV,PDGFRA,SLPI,SPP1,STAT3,TGFB1,TP53
Apoptosis of leukocyte cell lines	4.63451		1.031	23	BCR,CBFB,CCL5,CD44,CEBPA,DAPK2,GADD45B,GPX4,IGHM,ITGA5,KITLG,Klra7 (includes others),LYN,MERTK,NGF,NOTCH1,PDGFRA,SMAD6,SPP1,STAT3,TGFB1,TGFB2,TP53
Activation of antigen presenting cells	4.46344		1.056	36	ABHD12,ADIPOQ,AGT,ANXA2,CCL5,CD200,CD44,CD80,CHUK,CTSH,FGF1,GJA1,HLA-A,IGHM,IL1RL1,IL33,IL34,IRAK1,ITGA5,LTBP1,LYN,MERTK,MIF,NOTCH1,PLAT,PRKCI,PROS1,RELB,SERPINF1,SLC7A2,SLPI,STARD7,STAT3,TGFB1,TNFRSF12A,TP53
Cell spreading	4.74232		1.062	33	AKAP12,ANTXR1,ARF6,CCL5,CD44,CD9,CDH11,CIB1,COL5A3,CXCL12,DOK1,FLNB,GEM,IGFBP5,IRAK1,ITGA5,ITGA6,KITLG,LYN,NGF,PAK1,PMP22,PRKD3,RHOD,SDC2,SDC4,SPARC,SPP1,STAT3,TGFB1I1,TMBIM4,TP53,TSC2
Cell movement of muscle cells	8.22621		1.065	31	ADIPOQ,AGT,ATP2A2,CCL5,CD44,CTSV,CYP1B1,ENPP2,F3,FBLN5,FLT1,HAS2,IGFBP5,ITGB5,MEGF10,MMP2,NGF,NOV,PAK1,PAPPA,PLAT,PLEKHO1,S1PR2,SDC4,SIX1,SIX4,SPP1,STAT3,TIMP1,TXN,WISP2
Cell movement of smooth muscle cells	7.18376		1.065	27	ADIPOQ,AGT,ATP2A2,CCL5,CD44,CTSV,CYP1B1,ENPP2,F3,FBLN5,FLT1,HAS2,IGFBP5,ITGB5,MMP2,NGF,NOV,PAK1,PAPPA,PLAT,S1PR2,SDC4,SPP1,STAT3,TIMP1,TXN,WISP2
Migration of blood cells	7.32606		1.087	96	ADIPOQ,AGT,ANXA2,BCR,BSG,CBFB,CCL5,Ccl7,CD200,CD302,CD34,CD44,CD63,CD80,CD9,CEBPA,CHST1,CHUK,CIB1,COL4A1,CST3,CTSV,CXCL12,CYP1B1,DAPK2,DCN,DPYSL2,ENPP2,F13A1,F3,F7,FGF1,FLT1,GAS6,GGT5,GJA1,GNAO1,GREM1,HLA-A,IGF2,IL11RA,IL1RL1,IL33,IQGAP1,IRF3,ITGA5,ITGA6,KCNK2,KITLG,LITAF,LMNB1,LSP1,Ly6a (includes others),LYN,MIF,MINOS1-NBL1/NBL1,MMP14,MMP2,NGF,NINJ1,NOTCH1,NT5E,ORMDL3,PAK1,PF4,PIK3R2,PIP4K2C,PLA…
B-cell neoplasm	5.24795		1.1	114	ADIPOQ,AIG1,ANTXR1,ANXA2,ARPP21,ATP10A,ATP1B1,B2M,BCAT1,BCR,BICC1,CARNS1,CBX7,CCL5,Ccl8,CCT3,CD200,CD44,CD63,CD80,CDC42EP2,CEBPA,CEBPD,CHD3,CHRD,CHUK,COL11A1,COL4A2,CXCL12,CXXC5,DOK1,ENAH,F7,FANCL,FDPS,FLT1,GRHPR,HDAC5,HIST1H1C,HLA-A,HVCN1,ID2,ID3,IDH2,IFT122,IGF2,IGFBP5,IGHM,ING2,IQGAP1,ITPR2,KIAA1551,KITLG,KTI12,LYN,MAP4K4,MEGF10,MGLL,MMP2,MRPL51,MUM1,NEIL1,NEK8,NOTCH1,OPN4,OSMR,PAPPA,PDGFRA,PD…
Migration of vascular smooth muscle cells	4.35853		1.114	16	AGT,CCL5,CD44,CYP1B1,FBLN5,FLT1,HAS2,IGFBP5,ITGB5,NOV,PAK1,PAPPA,SDC4,SPP1,TIMP1,TXN
Leukocyte migration	7.07109		1.121	95	ADIPOQ,AGT,ANXA2,BCR,BSG,CBFB,CCL5,Ccl7,CD200,CD302,CD34,CD44,CD63,CD80,CD9,CEBPA,CHST1,CHUK,CIB1,COL4A1,CST3,CTSV,CXCL12,CYP1B1,DAPK2,DCN,DPYSL2,ENPP2,F13A1,F3,F7,FGF1,FLT1,GAS6,GGT5,GNAO1,GREM1,HLA-A,IGF2,IL11RA,IL1RL1,IL33,IQGAP1,IRF3,ITGA5,ITGA6,KCNK2,KITLG,LITAF,LMNB1,LSP1,Ly6a (includes others),LYN,MIF,MINOS1-NBL1/NBL1,MMP14,MMP2,NGF,NINJ1,NOTCH1,NT5E,ORMDL3,PAK1,PF4,PIK3R2,PIP4K2C,PLA2G7,P…
Progression of tumor	6.17718		1.129	39	ANXA2,ANXA3,AQP5,BSG,CA9,CCL5,CD44,CD80,CKS1B,CLDN1,COL11A1,CXCL12,F3,FDPS,FLT1,IGF1R,IGFBP6,ITGA6,LYN,MERTK,MIF,MMP14,NOTCH1,PAK1,PDGFRA,PRKCI,PSIP1,PSMB2,PSMB5,SERPINF1,SOX4,SPARC,SPP1,SREBF1,STAT3,TGFB2,TIMP1,TOP1,TP53
Metabolism of hexose	4.49349		1.131	16	ADIPOQ,AKR1A1,ALDH5A1,APOD,CHST1,DCN,DIO2,FUCA1,HDAC5,IGF1R,IGFBP5,NGF,SLC2A8,SORD,SREBF1,TPI1
Metabolism of D-glucose	4.2993		1.131	14	ADIPOQ,AKR1A1,ALDH5A1,APOD,DCN,DIO2,HDAC5,IGF1R,IGFBP5,NGF,SLC2A8,SORD,SREBF1,TPI1
Cell movement of blood cells	7.41117		1.132	97	ADIPOQ,AGT,AKR1B1,ANXA2,BCR,BSG,CBFB,CCL5,Ccl7,CD200,CD302,CD34,CD44,CD63,CD80,CD9,CEBPA,CHST1,CHUK,CIB1,COL4A1,CST3,CTSV,CXCL12,CYP1B1,DAPK2,DCN,DPYSL2,ENPP2,F13A1,F3,F7,FGF1,FLT1,GAS6,GGT5,GJA1,GNAO1,GREM1,HLA-A,IGF2,IL11RA,IL1RL1,IL33,IQGAP1,IRF3,ITGA5,ITGA6,KCNK2,KITLG,LITAF,LMNB1,LSP1,Ly6a (includes others),LYN,MIF,MINOS1-NBL1/NBL1,MMP14,MMP2,NGF,NINJ1,NOTCH1,NT5E,ORMDL3,PAK1,PF4,PIK3R2,PIP4…
Adhesion of fibroblast cell lines	5.61083		1.178	14	AKAP12,CD44,CD80,CDH11,IQGAP1,ITGA5,PLXND1,PMP22,RASA1,RPL22,SDC2,SDC4,SPP1,TGFB1
Quantity of lesion	5.35952		1.185	29	AGT,CCL5,CD200,CEBPA,COL18A1,CYP1B1,ENAH,FGF1,GHRH,HINT1,HIPK1,HSPB2,HTRA1,IGF2,MFGE8,MMP2,NT5E,ODC1,PIK3R2,PRKN,RUNX1T1,SCARB1,SDC4,STAT3,TGFB1,TIMP1,TP53,TSC2,XPC
Proliferation of smooth muscle cells	6.9393		1.186	38	ADIPOQ,AGT,AKR1B1,APOD,CACNA1G,CCL5,CEBPD,CXCL12,CYP1B1,EMD,F3,F7,FBLN5,GJA1,GPER1,HAS2,ID2,ID3,IGF1R,IGFBP5,IRAK1,MIF,MMP14,NOTCH1,NOV,NPR3,PAK1,PAPPA,PLAT,RBPJ,SCARB1,SOCS3,SPARC,SPP1,TGFB1,TP53,TXN,WISP2
Cell viability	8.93554		1.188	143	ADIPOQ,AK3,ALKBH8,ANTXR1,APEX1,APLN,APOD,ATP5MD,B2M,BCR,CA9,CASP6,CBFB,CCAR1,CCL5,CCNG1,CD200,CD44,CD80,CD9,CEBPD,CHUK,CKS1B,CLCN4,CST3,CTSD,CXCL12,DPH1,ECM1,F7,FDXR,FGF1,FGF18,FKBP1B,FLT1,GADD45B,GAS6,GHRH,GJA1,GPC1,GPNMB,HDAC5,HDGF,HINT1,HIPK1,HLA-A,Hspa1b,ID2,IGF1R,IGF2,IGFBP5,IGHM,IL11RA,IL33,IQGAP1,IRAK1,ITGA6,KDM1A,KIF1C,KIFC3,KITLG,KPNB1,LMNB1,LYN,MAP1LC3B,MED21,MFAP5,MIF,MINPP1,MMP13,NEIL…
Migration of muscle cells	7.72584		1.199	28	ADIPOQ,AGT,CCL5,CD44,CTSV,CYP1B1,F3,FBLN5,FLT1,HAS2,IGFBP5,ITGB5,MEGF10,NGF,NOV,PAK1,PAPPA,PLAT,PLEKHO1,S1PR2,SDC4,SIX1,SIX4,SPP1,STAT3,TIMP1,TXN,WISP2
Migration of smooth muscle cells	6.44733		1.199	24	ADIPOQ,AGT,CCL5,CD44,CTSV,CYP1B1,F3,FBLN5,FLT1,HAS2,IGFBP5,ITGB5,NGF,NOV,PAK1,PAPPA,PLAT,S1PR2,SDC4,SPP1,STAT3,TIMP1,TXN,WISP2
Cell death of leukocyte cell lines	4.46344		1.204	25	ANTXR1,BCR,CBFB,CCL5,CD44,CEBPA,DAPK2,GADD45B,GPX4,IGHM,ITGA5,KITLG,Klra7 (includes others),LYN,MERTK,NGF,NOTCH1,PDGFRA,SMAD6,SPP1,Srgn,STAT3,TGFB1,TGFB2,TP53
Formation of kidney	4.41794		1.229	34	AGT,AKR1B1,ANXA2,AQP1,BICC1,CD44,EHD3,FLT1,GEM,GREM1,ID2,ID3,IGF2,LZTS2,MMP14,MPV17,NOTCH1,ODC1,PKD1,PSAP,RANBP1,SIK3,SIX1,SMAD6,SOX4,SPRY1,SREBF1,TGFB1,TGFB2,TIMP1,TP53,TWSG1,WWTR1,Zfp950
Binding of DNA fragment	4.63078		1.244	12	AGT,CBFB,CEBPD,DDB2,ID1,NGF,PAK1,PRKCI,RELB,TGFB1,TP53,XPC
Metabolism of protein	6.16558		1.248	98	ADIPOQ,AGT,APEX1,ATP1B1,ATP1B3,BCR,C1S,CASP6,CCT3,CNBP,COPG1,CPQ,CSN3,CST3,CTSD,CTSH,CTSV,CYP1B1,DPP7,DROSHA,EIF3H,EIF4A2,EIF4G2,F7,FBXL6,FBXO6,FGF1,FKBP7,GGT5,GJA1,GPC1,HNRNPD,HSPA8,HTRA1,HYPK,IGF2,IGFBP5,IGHM,KLF15,LTA4H,LTBP4,LYN,MANBA,MAP4K4,MMP13,MMP14,MMP2,MRPL51,MYLIP,NAGLU,NOTCH1,OAZ2,ODC1,PCSK2,PDCD10,PINK1,PLAT,PLK2,PLPP3,PORCN,PPIB,PRKN,PSMB5,PTGES3,RASA1,RASSF2,RGS2,RLIM,RNF11,RPL13A,…
Accumulation of macrophages	4.34969		1.262	13	AGT,CCL5,CD200,CD44,CXCL12,FGF1,MIF,NT5E,OSMR,PLAT,SPP1,STAT3,TIMP1
Cell movement	22.1811		1.298	254	ABI3,ACKR4,ACTR2,ACTR3,ACVR1,ADIPOQ,AGGF1,AGT,AKAP12,AKR1B1,ANTXR1,ANXA2,ANXA3,APLN,AQP1,AQP5,ARF6,ARHGDIB,ATP2A2,ATP5F1B,BCAT1,BCR,BSG,CA9,CBFB,CCAR1,CCL5,Ccl7,CD200,CD302,CD34,CD44,CD63,CD80,CD9,CDH11,CDX2,CEBPA,CEBPD,CEMIP,CHRD,CHST1,CHUK,CIB1,CLCN4,COL11A1,COL18A1,COL4A1,COL4A2,COL5A3,CREB3L1,CSPG5,CST3,CST6,CTSH,CTSV,CXCL12,CXXC5,CYP1B1,DAPK2,DCN,DDB2,DIO2,DMP1,DNAJA1,DOK1,DPAGT1,DPYSL2,DROS…
Proliferation of bone cells	5.47625		1.313	16	ADIPOQ,AKR1A1,APLN,ATRAID,DMP1,FGF18,GREM1,IGF1R,IGF2,IGFBP5,IL34,KITLG,NPR3,PDGFRA,TGFB1,TNFRSF11B
Growth of bone tissue	5.36051		1.313	16	ADIPOQ,AKR1A1,APLN,ATRAID,DMP1,FGF18,GREM1,IGF1R,IGF2,IGFBP5,IL34,KITLG,NPR3,PDGFRA,TGFB1,TNFRSF11B
Organization of cytoplasm	8.37572		1.326	155	ACTR2,ACTR3,ADIPOQ,AGT,AKAP12,ANK3,ANTXR1,AQP1,AQP5,ARF6,ARL2,BASP1,BCR,BSG,CASP6,CCDC28B,CCDC47,CCL5,Ccl7,CD44,CD9,CDC42EP2,CEBPA,CFL2,CHCHD3,CHD3,CHUK,CIB1,CTSV,CUX2,CXCL12,DOK1,DPYSL2,EIF4G2,EMD,ENAH,F13A1,F3,F7,FARP1,FGF1,FIS1,FKBP4,FLNB,FLT1,FNBP1,GABARAP,GAS6,GEM,GJA1,GNAO1,GPM6B,GPX4,HAS2,HDGF,HEXA,ICAM5,ID1,IFT122,IGF1R,IL11RA,IL33,INTS13,IQGAP1,ITGA6,ITGB5,KIF1C,KIF21A,KIFC3,KITLG,KPNB1,…
Organization of cytoskeleton	7.04096		1.326	139	ACTR2,ACTR3,ADIPOQ,AGT,AKAP12,ANK3,ANTXR1,AQP1,AQP5,ARF6,ARL2,BASP1,BCR,BSG,CASP6,CCDC28B,CCL5,Ccl7,CD44,CD9,CDC42EP2,CFL2,CHD3,CHUK,CIB1,CTSV,CUX2,CXCL12,DOK1,DPYSL2,EIF4G2,ENAH,F13A1,F3,F7,FARP1,FGF1,FKBP4,FLNB,FLT1,FNBP1,GABARAP,GAS6,GEM,GJA1,GNAO1,GPM6B,GPX4,HAS2,HDGF,ICAM5,ID1,IFT122,IGF1R,IL11RA,IL33,INTS13,IQGAP1,ITGA6,ITGB5,KIF1C,KIF21A,KIFC3,KITLG,KPNB1,LMNB1,LRPAP1,LSP1,LYN,MATN2,MERTK,…
Cell survival	12.1838		1.345	161	ADIPOQ,AK3,ALKBH8,ANTXR1,APEX1,APLN,APOD,ATP5MD,B2M,BABAM2,BANF1,BCR,BEX3,CA9,CASP6,CBFB,CCAR1,CCL5,CCNG1,CD200,CD44,CD80,CD9,CEBPD,CHUK,CKS1B,CLCN4,COL18A1,CST3,CTSD,CXCL12,DPH1,ECM1,F7,FDXR,FGF1,FGF18,FKBP1B,FLT1,GADD45B,GAS6,GHRH,GJA1,GPC1,GPNMB,HDAC5,HDGF,HINT1,HIPK1,HLA-A,HLX,Hspa1b,ID2,IGF1R,IGF2,IGFBP5,IGHM,IL11RA,IL1RL1,IL33,IQGAP1,IRAK1,ITGA5,ITGA6,KDM1A,KIF1C,KIFC3,KITLG,KPNB1,LAPTM4B,L…
Quantity of osteoclasts	5.58838		1.361	20	AKR1A1,CD44,CD9,CHUK,CTSV,DKK2,F13A1,GPNMB,HSD11B1,ID1,IGHM,Ly6a (includes others),MFGE8,MMP14,MMP2,NOTCH1,RASSF2,SPARC,SPP1,TNFRSF11B
Migration of embryonic cells	5.92445		1.375	19	ACVR1,AQP1,CCL5,CXCL12,FKBP4,FLT1,IGF2,IGFBP5,ITGA5,ITGB5,KITLG,LRPAP1,MIF,PDGFRA,PLXNA1,S1PR2,SOX11,TP53,UGDH
Hematopoiesis of mononuclear leukocytes	4.24872		1.382	69	AFF1,B2M,BCR,BSG,CBFB,CCL5,CD44,CD80,CEBPA,CHRD,CHUK,CST3,CXCL12,DOK1,FLT1,GADD45B,GADD45G,GAS6,GREM1,HDAC5,HLA-A,Hmgb3,HSPB2,ID1,ID2,ID3,IGF1R,IGF2,IGHM,IKZF5,IL11RA,IL1RL1,IL33,IL34,IRAK1,IRF3,KITLG,Klra7 (includes others),LSP1,LTBP1,LYN,MERTK,MFGE8,MIF,MMP14,NGF,NOTCH1,PCGF2,PF4,PIK3R2,PLEKHA2,PNP,RASA1,RBPJ,RELB,RPL22,SMARCE1,SOCS2,SOCS3,SOX11,SOX4,SPP1,ST3GAL5,STAT3,SWAP70,TGFB1,TNFRSF11B,TP…
Metabolism of reactive oxygen species	6.59688		1.448	58	ADIPOQ,AGT,AKR1B1,ANXA2,APLN,APOL6,ARHGDIB,BCR,CCL5,CD44,COL18A1,CST3,CXCL12,CYP1B1,DBI,DCN,DUOXA1,F7,FBLN5,FDXR,GABARAP,HAS2,HVCN1,IL33,IQGAP1,IRAK1,ITGA5,ITGA6,ITM2B,LTBP1,LYN,MIF,MMP14,NGF,PGAM5,PINK1,POLG,PRSS23,RPL26,SCARB1,SELENOP,SERPINF1,SESN3,SH3BP1,SH3PXD2A,SMOX,SOCS3,SPP1,SREBF1,STAT3,TGFB1,TNFRSF11B,TP53,TSC2,TXN,TXNIP,TXNRD2,VDAC1
Cellular infiltration	4.66154		1.46	49	ADIPOQ,AGT,AKR1B1,ANXA3,BSG,CBFB,CCL5,CD44,CD80,CEBPA,CXCL12,DCN,F3,FLT1,GAS6,HLA-A,IGHM,IL11RA,IL1RL1,IL33,KCNK2,KITLG,LMNB1,Ly6a (includes others),MIF,MMP14,MMP2,NINJ1,NT5E,PF4,PIK3R2,PIP4K2C,PLA2G7,PLAT,RPL13A,S1PR2,SELENBP1,SOCS2,SOCS3,SOD3,SPARC,SPP1,SREBF1,STAT3,TGFB1,TIMP1,TNIP1,TP53,TPI1
Quantity of tumor	4.32422		1.48	22	CCL5,CD200,CEBPA,COL18A1,CYP1B1,ENAH,GHRH,HINT1,HIPK1,HSPB2,IGF2,MFGE8,NT5E,ODC1,PRKN,RUNX1T1,STAT3,TGFB1,TIMP1,TP53,TSC2,XPC
Differentiation of mononuclear leukocytes	4.44491		1.486	70	AFF1,AGT,B2M,BCR,BSG,CBFB,CCL5,CD44,CD80,CEBPA,CHRD,CHUK,CST3,CXCL12,DOK1,FLT1,GADD45B,GADD45G,GAS6,GREM1,HDAC5,HLA-A,Hmgb3,HSPB2,ID1,ID2,ID3,IGF1R,IGF2,IGHM,IKZF5,IL11RA,IL1RL1,IL33,IL34,IRAK1,IRF3,KITLG,Klra7 (includes others),LSP1,LTBP1,LYN,MERTK,MFGE8,MIF,MMP14,NGF,NOTCH1,PCGF2,PF4,PIK3R2,PLEKHA2,PNP,RASA1,RBPJ,RELB,RPL22,SMARCE1,SOCS2,SOCS3,SOX11,SOX4,SPP1,ST3GAL5,STAT3,SWAP70,TGFB1,TNFRSF11…
Apoptosis of endothelial cells	5.09474		1.497	25	ADIPOQ,AGGF1,AGT,APLN,COL18A1,COL4A2,CXCL12,FLT1,GAS6,HIPK1,ID1,MFGE8,MIF,MMP2,PLAT,RBPJ,SEMA3B,SERPINF1,SPP1,STAT3,TGFB1,TNFRSF11B,TP53,TXN,VDAC1
Synthesis of reactive oxygen species	6.12668		1.502	55	ADIPOQ,AGT,AKR1B1,ANXA2,APLN,APOL6,ARHGDIB,BCR,CCL5,CD44,COL18A1,CST3,CXCL12,CYP1B1,DBI,DCN,DUOXA1,F7,FBLN5,FDXR,GABARAP,HAS2,HVCN1,IL33,IQGAP1,IRAK1,ITGA5,ITGA6,ITM2B,LTBP1,LYN,MIF,MMP14,NGF,PGAM5,PINK1,POLG,PRSS23,RPL26,SCARB1,SERPINF1,SESN3,SH3BP1,SMOX,SOCS3,SPP1,SREBF1,STAT3,TGFB1,TNFRSF11B,TP53,TSC2,TXNIP,TXNRD2,VDAC1
Microtubule dynamics	6.6216		1.516	120	ACTR2,ACTR3,ADIPOQ,AGT,AKAP12,ANK3,AQP1,AQP5,ARF6,ARL2,BASP1,BCR,BSG,CASP6,CCDC28B,CCL5,CD44,CD9,CDC42EP2,CHUK,CIB1,CTSV,CUX2,CXCL12,DOK1,DPYSL2,EIF4G2,ENAH,F13A1,F7,FARP1,FGF1,FKBP4,FLT1,FNBP1,GABARAP,GAS6,GEM,GJA1,GNAO1,GPX4,HAS2,HDGF,ICAM5,ID1,IFT122,IGF1R,IL11RA,IQGAP1,ITGA6,ITGB5,KIF1C,KIF21A,KIFC3,KITLG,KPNB1,LMNB1,LRPAP1,LYN,MATN2,MGLL,MINOS1-NBL1/NBL1,NEDD1,NEK7,NGF,NINJ1,NOTCH1,NSMF,OLFM…
Production of reactive oxygen species	4.51145		1.517	40	ADIPOQ,AGT,AKR1B1,ANXA2,APLN,ARHGDIB,BCR,CCL5,CD44,COL18A1,CST3,CXCL12,DBI,DCN,DUOXA1,F7,FBLN5,FDXR,HAS2,HVCN1,IL33,ITGA5,LTBP1,LYN,NGF,PGAM5,PINK1,POLG,PRSS23,SCARB1,SESN3,SMOX,SPP1,TGFB1,TNFRSF11B,TP53,TSC2,TXNIP,TXNRD2,VDAC1
Growth of muscle tissue	7.76195		1.542	50	ADIPOQ,AGT,AKR1B1,APOD,CACNA1G,CCL5,CEBPD,CXCL12,CYP1B1,EMD,F3,F7,FBLN5,FGF1,GJA1,GPER1,HAS2,ID2,ID3,IGF1R,IGF2,IGFBP5,IRAK1,ITGA5,ITGA6,KCNK2,MIF,MMP14,NOTCH1,NOV,NPR3,ODC1,P2RX5,PAK1,PAPPA,PLAT,RBPJ,S1PR2,SCARB1,SDC4,SOCS3,SPARC,SPP1,STAT3,TGFB1,TIMP1,TNFRSF12A,TP53,TXN,WISP2
Proliferation of muscle cells	7.44977		1.542	49	ADIPOQ,AGT,AKR1B1,APOD,CACNA1G,CCL5,CEBPD,CXCL12,CYP1B1,EMD,F3,F7,FBLN5,FGF1,GJA1,GPER1,HAS2,ID2,ID3,IGF1R,IGF2,IGFBP5,IRAK1,ITGA5,ITGA6,KCNK2,MIF,MMP14,NOTCH1,NOV,NPR3,ODC1,PAK1,PAPPA,PLAT,RBPJ,S1PR2,SCARB1,SDC4,SOCS3,SPARC,SPP1,STAT3,TGFB1,TIMP1,TNFRSF12A,TP53,TXN,WISP2
Diabetes mellitus	4.25649		1.556	99	ADIPOQ,AGT,AKR1B1,ANXA2,APLN,APOD,AQP1,AQP5,ATP10A,ATP2A2,B2M,C1S,CA13,CA9,CCL5,Ccl8,CCNG1,CD200,CD34,CD44,CD80,CDKAL1,CEBPD,CHUK,CLEC3B,COL11A1,COL15A1,COL16A1,COL18A1,COL24A1,COL4A1,COL4A2,COL5A3,CP,CSN3,CTSH,CTSV,CUX2,CXCL12,ECM1,ENAH,F3,F7,FAH,FGF1,FLT1,GANC,GAS6,Gbp8,GPNMB,HACD2,HFE,HIPK1,HLA-A,HSD11B1,ID1,Ifi27l2a/Ifi27l2b,Ifi47,IGF1R,IGF2,IGHM,ITGB5,Ly6a (includes others),MERTK,MIF,NAGLU,N…
Cell movement of connective tissue cells	8.61798		1.606	37	ACTR3,ADIPOQ,AGT,CCL5,CD44,CHUK,CXCL12,ENAH,ENPP2,F7,FGF1,FLNB,FRMD6,GPER1,IL33,ITGA5,KCNMA1,LRPAP1,MIF,MMP14,MRC2,NOV,PAK1,PF4,RELB,RHOD,SDC4,SERPINF1,SPARC,SPP1,STAT3,TGFB1,TGFB1I1,TNS1,TP53,TSC2,ZFAND5
Migration of fibroblasts	5.451		1.614	22	ACTR3,ADIPOQ,AGT,FGF1,FLNB,FRMD6,GPER1,IL33,LRPAP1,MRC2,NOV,PAK1,RHOD,SDC4,SERPINF1,SPP1,STAT3,TGFB1,TNS1,TP53,TSC2,ZFAND5
Cell death of endothelial cells	4.67162		1.681	26	ADIPOQ,AGGF1,AGT,APLN,COL18A1,COL4A2,CXCL12,FGF1,FLT1,GAS6,HIPK1,ID1,MFGE8,MIF,MMP2,PLAT,RBPJ,SEMA3B,SERPINF1,SPP1,STAT3,TGFB1,TNFRSF11B,TP53,TXN,VDAC1
Glucose metabolism disorder	5.42366		1.806	122	ACAT2,ADIPOQ,AGT,AKR1B1,ANXA2,APLN,APOD,AQP1,AQP5,ATP10A,ATP2A2,B2M,C1S,CA13,CA9,CCL5,Ccl8,CCNG1,CD200,CD34,CD44,CD80,CDKAL1,CEBPA,CEBPD,CHUK,CLEC3B,COL11A1,COL15A1,COL16A1,COL18A1,COL24A1,COL4A1,COL4A2,COL5A3,CP,CSN3,CTSH,CTSV,CUX2,CXCL12,ECM1,ENAH,F3,F7,FAH,FGF1,FKBP1B,FKBP4,FLT1,GANC,GAS6,GBE1,Gbp8,GPER1,GPNMB,HACD2,HDAC5,HFE,HIPK1,HLA-A,HSD11B1,ID1,Ifi27l2a/Ifi27l2b,Ifi47,IGF1R,IGF2,IGFBP5,IG…
Phosphorylation of protein	4.34008		1.855	67	ACVR1,ADIPOQ,AGT,ANXA2,APLN,BCR,BSG,CCL5,CD34,CD44,CD9,CHUK,CIB1,COL5A3,CSNK1G1,DAPK2,DCN,DNAJC10,FGF1,FLT1,GAS6,GPER1,GPNMB,HIPK1,HSPA8,IGF1R,IGF2,IGHM,IL34,IQGAP1,IRAK1,ITGA6,KITLG,Klra7 (includes others),LYN,MAP4K4,MERTK,MIF,NEK7,NGF,NME2,ODC1,PAK1,PDGFRA,PINK1,PLK2,PLPP3,PRKCI,PRKN,PSAP,PTGES3,RALB,RASA1,RSPO1,RSRC1,SCARB1,SIK3,SOCS3,SPP1,STAT3,STK17B,STK19,STK39,TGFB1,TGFB2,TSC2,WWTR1
Bone mineral density	6.03716		1.887	26	ADIPOQ,ASPA,CD9,CISD2,CNMD,CREB3L1,CXXC5,DCN,DKK2,DMP1,FDPS,FLNB,ID1,IGF2,IGHM,MFAP5,MMP14,MMP2,PPIB,RASSF2,SMS,SPARC,SPP1,TNFRSF11B,TWSG1,WWTR1
Growth of vessel	5.6038		1.924	24	ADIPOQ,AGT,BCR,COL18A1,CRIM1,CXCL12,F3,FBLN5,FGF1,FLT1,GAS6,GJA1,HSD11B1,IGF2,ITGA5,KITLG,MMP14,SERPINF1,SPP1,STAT3,TGFB1,TGFB2,TIMP1,TNFRSF11B
Activation of bone cells	4.34969		1.942	13	ADIPOQ,CREB3L1,CXCL12,F13A1,GJA1,GPNMB,GREM1,IGF2,IL34,NOV,SPP1,TGFB2,TNFRSF11B
Activation of connective tissue cells	6.35754		1.987	24	ADIPOQ,AGT,CD44,CREB3L1,CXCL12,F13A1,FGF1,FMOD,GJA1,GPNMB,GREM1,HNRNPD,IGF2,IL34,MIF,MMP13,MMP14,NOV,SPP1,STAT3,TGFB1,TGFB2,TIMP1,TNFRSF11B
Osteolysis	4.14026	Increased	2	8	BANF1,FDPS,ITGBL1,LYN,MGLL,MMP14,MMP2,NFKBIB
Cell movement of fibroblasts	7.91009	Increased	2.025	31	ACTR3,ADIPOQ,AGT,CD44,CHUK,ENAH,ENPP2,F7,FGF1,FLNB,FRMD6,GPER1,IL33,LRPAP1,MRC2,NOV,PAK1,PF4,RELB,RHOD,SDC4,SERPINF1,SPARC,SPP1,STAT3,TGFB1,TGFB1I1,TNS1,TP53,TSC2,ZFAND5
Catabolism of protein	5.07779	Increased	2.039	63	ADIPOQ,AGT,ATP1B1,ATP1B3,C1S,CASP6,CCT3,COPG1,CPQ,CSN3,CST3,CTSD,CTSH,CTSV,DPP7,FBXL6,FBXO6,GGT5,GJA1,HSPA8,HTRA1,HYPK,LTBP4,MANBA,MMP13,MMP14,MMP2,MYLIP,NAGLU,OAZ2,ODC1,PCSK2,PDCD10,PINK1,PLAT,PLK2,PLPP3,PPIB,PRKN,PSMB5,PTGES3,RASSF2,RLIM,RNF11,RPS7,SDC4,SELENOS,SERPINB1,SF3B3,SOCS2,SOCS3,SOX4,SREBF1,TBRG1,TCP1,TGFB1,TP53,TP53INP2,TSC2,UBE2I,UBXN2A,USE1,XPO1
Quantity of bone cells	6.01954	Increased	2.055	25	ADIPOQ,AKR1A1,CBFB,CD44,CD9,CHUK,CTSV,DCN,DKK2,F13A1,GPNMB,HSD11B1,ID1,IGHM,Ly6a (includes others),MFGE8,MMP14,MMP2,NOTCH1,NPR3,RASSF2,SCUBE2,SPARC,SPP1,TNFRSF11B
Quantity of bone	6.2233	Increased	2.196	34	ADIPOQ,AKR1A1,CBFB,CD44,CD9,CDX2,CHUK,CTSV,CXXC5,DCN,DKK2,ECM1,F13A1,GPNMB,HSD11B1,ID1,IGFBP5,IGHM,Ly6a (includes others),MFAP5,MFGE8,MMP14,MMP2,NOTCH1,NPR3,PCGF2,RASSF2,SCUBE2,SFRP2,SPARC,SPP1,TNFRSF11B,TWSG1,WWTR1
Quantity of connective tissue cells	7.06098	Increased	2.493	35	ADIPOQ,AKR1A1,CBFB,CCNG1,CD44,CD9,CDH11,CHUK,CTSV,DCN,DKK2,F13A1,FGF18,FOSL2,GPNMB,HIPK1,HSD11B1,ID1,IGHM,IL33,Ly6a (includes others),MFGE8,MMP14,MMP2,NOTCH1,NPR3,NT5E,RASSF2,SCUBE2,SIK3,SPARC,SPP1,TGFB1,TNFRSF11B,TP53
Size of body	7.70115	Increased	3.629	92	ADH7,ADIPOQ,AFF1,AGT,ALDH5A1,ANXA2,AQP1,AQP5,ASPA,ATP2A2,BSG,CASP6,CBX7,CD9,CDX2,CEBPA,CFL2,CISD2,CKS1B,CLMP,COL5A3,CTSD,DBI,DCN,DDB2,DHRS3,DIO2,DKK2,DNAJA1,DNAJC10,DOK1,DPH1,EHD3,F3,FKBP4,FMOD,GATM,GHRH,GNAO1,GPER1,HFE,HINT1,HIST1H1C,Hist1h1e,HNRNPD,HSD11B1,ID1,ID2,IGF1R,IGF2,IGFBP5,ITPR2,KCNMA1,LTBP3,Marcks,MMP13,MMP14,MMP2,NGF,NPR3,PAPPA,PGAM5,PLAT,PLK2,PLVAP,PPIB,PRKN,PSAP,PTGES3,RANBP1,RASSF…
OPERON - IPA DISEASE OR FUNCTION - D10 vs D28
Diseases or Functions Annotation	-log(p-value)	Predicted Activation State	Activation z-score	# Molecules	Molecules
Inflammation of absolute anatomical region	4.90658	Decreased	-3.105	98	ACKR4,ADIPOQ,AGT,AKAP12,ANXA3,AQP1,ATP1B1,B2M,BSG,BTN1A1,CA13,CA9,CCL5,CD200,CD44,CD80,CDH11,CEBPA,CH25H,CHUK,CST3,CST6,CTSD,CTSV,CXCL12,ECM1,F3,FAH,FCGRT,FLT1,FOSL2,GADD45B,GAS6,GHRH,GPER1,GPX4,HLA-A,HSD11B1,ID1,ID2,ID3,IGF1R,IGF2,IGHM,IL11RA,IL1RL1,IL33,IRAK1,IRF3,ITM2B,KCNK2,LITAF,LYN,MAP1LC3B,MERTK,MFGE8,MGLL,MIF,MMP13,MMP2,NAGLU,NFKBIB,NGF,NINJ1,NOTCH1,NT5E,PDGFRA,PF4,PKD1,PLAT,POLG,PPID,PRK…
Binding of gonadal cell lines	4.14146	Decreased	-2.364	12	CD34,CD44,CD80,CD9,CHST1,CXCL12,F3,ITGA5,MMP2,PF4,TGFB1,TGFB2
Digestive system cancer	5.66555	Decreased	-2.316	684	ABCE1,ABI3,ACSS2,ACTR2,ACTR3,ACTR8,ACVR1,ADH1C,ADH7,ADIPOQ,AFF1,AGGF1,AGT,AIG1,AK3,AKAP12,AKR1A1,AKR1B1,AKR7A2,ALAS1,ALKBH8,AMOTL2,ANK3,ANKRD10,ANTXR1,ANXA2,ANXA3,APEX1,APIP,APOD,APOL6,AQP1,AREL1,ARF5,ARF6,ARL2,ARMCX2,ARMCX3,ARPP21,ASB17,ASPSCR1,ATP10A,ATP1B1,ATP1B3,ATP2A2,ATP5F1B,ATP5MD,ATRAID,B2M,B3GALT4,B3GNT2,BASP1,BCAT1,BCL7B,BCL7C,BCR,BICC1,BPHL,BSG,C11orf58,C1R,C1S,C2orf40,C3orf70,C8orf82,…
Organismal death	18.2161	Decreased	-2.278	257	ACADM,ACVR1,ADH1C,ADH7,ADIPOQ,AFF1,AGGF1,AGT,AKAP12,ALDH5A1,ANK3,ANXA2,APEX1,APOD,AQP1,AQP5,ARF5,ARF6,ARHGDIB,ASPA,ATP1B1,ATP2A2,B2M,BCR,BICC1,BLOC1S2,BSG,C1GALT1C1,CA9,CBFB,CCDC47,CCNG1,CD200,CD44,CDX2,CEBPA,CEBPD,CFL2,CHRD,CHUK,CISD2,CKS1B,CLDN1,CNPY2,COL11A1,COL4A1,COL4A2,COMMD1,CRABP2,CRIM1,CRLF3,CST3,CTSD,CTSV,CUX2,CXCL12,DBI,DCLRE1B,DCN,DDB2,DHCR7,DHRS3,DPAGT1,DPH1,DPPA4,DRAP1,ECM1,EEF1E1,E…
Valvulopathy	4.26201	Decreased	-2.2	20	ATP2A2,CNMD,COL18A1,CTSV,FLT1,GJA1,KLF15,MMP2,NEK8,NOTCH1,SMAD6,SOX11,SOX4,SPP1,STAT3,TAX1BP1,TGFB2,TIMP1,TNNC1,TNS1
Colony formation	7.47237	Decreased	-2.195	68	ADIPOQ,AKAP12,BCR,CD44,CD9,CDX2,CEBPA,CHUK,CKS1B,CTSD,CXCL12,DCN,DDB2,DOK1,DPH1,DROSHA,F3,FLT1,FRMD6,GADD45B,GADD45G,GJA1,HAS2,HDAC5,HDGF,ID1,IGF1R,IQGAP1,IRF3,KITLG,LAPTM4B,LZTS2,MGLL,MIF,MMP14,MMP2,NGF,NME2,NOTCH1,PAK1,PCGF2,PDGFRA,PHLDA1,PRKCI,PRKN,RAD9A,RALA,RASA1,RASSF2,RPS19,RUNX1T1,SEMA3B,SFRP2,SH3GLB2,SLPI,SMARCE1,SOCS2,SPARC,SPP1,SPRY1,STAT3,STEAP2,TGFB1,TGFB1I1,TGFB2,TOP1,TP53,TSC2
Morbidity or mortality	18.684	Decreased	-2.118	261	ACADM,ACVR1,ADH1C,ADH7,ADIPOQ,AFF1,AGGF1,AGT,AKAP12,ALDH5A1,ANK3,ANTXR1,ANXA2,APEX1,APOD,AQP1,AQP5,ARF5,ARF6,ARHGDIB,ASPA,ATP1B1,ATP2A2,B2M,BCR,BICC1,BLOC1S2,BSG,C1GALT1C1,CA9,CBFB,CCDC47,CCNG1,CD200,CD44,CDX2,CEBPA,CEBPD,CFL2,CHRD,CHUK,CISD2,CKS1B,CLDN1,CNPY2,COL11A1,COL4A1,COL4A2,COMMD1,CRABP2,CRIM1,CRLF3,CST3,CTSD,CTSV,CUX2,CXCL12,DBI,DCLRE1B,DCN,DDB2,DHCR7,DHRS3,DPAGT1,DPH1,DPPA4,DRAP1,ECM1,E…
Colony formation of cells	7.90658	Decreased	-2.056	64	ADIPOQ,AKAP12,BCR,CD44,CD9,CDX2,CEBPA,CHUK,CKS1B,CTSD,CXCL12,DCN,DOK1,DPH1,DROSHA,FLT1,FRMD6,GADD45B,GADD45G,GJA1,HAS2,HDAC5,HDGF,ID1,IGF1R,IQGAP1,IRF3,KITLG,LAPTM4B,LZTS2,MIF,MMP14,MMP2,NGF,NME2,NOTCH1,PAK1,PCGF2,PDGFRA,PHLDA1,PRKCI,PRKN,RAD9A,RALA,RASA1,RASSF2,RPS19,RUNX1T1,SEMA3B,SFRP2,SH3GLB2,SLPI,SMARCE1,SOCS2,SPARC,SPP1,SPRY1,STAT3,STEAP2,TGFB1,TGFB1I1,TGFB2,TP53,TSC2
Myelitis	4.80688		-1.992	37	ACKR4,ADIPOQ,B2M,BSG,BTN1A1,CCL5,CD200,CD44,CD80,CHUK,CST3,ECM1,GADD45B,GAS6,GHRH,HLA-A,ID1,ID2,IGHM,IRAK1,KCNK2,LYN,MERTK,MIF,MMP2,NGF,NINJ1,NOTCH1,NT5E,PLAT,PPID,RBPJ,SPP1,STK17B,TGFB1,TIMP1,TNFRSF12A
Experimental autoimmune encephalomyelitis	4.50724		-1.992	36	ACKR4,ADIPOQ,B2M,BSG,BTN1A1,CCL5,CD200,CD44,CD80,CHUK,ECM1,GADD45B,GAS6,GHRH,HLA-A,ID1,ID2,IGHM,IRAK1,KCNK2,LYN,MERTK,MIF,MMP2,NGF,NINJ1,NOTCH1,NT5E,PLAT,PPID,RBPJ,SPP1,STK17B,TGFB1,TIMP1,TNFRSF12A
Adhesion of endothelial cells	6.18709		-1.966	23	CCL5,CD34,CD44,CD63,COL18A1,CXCL12,F3,FBLN5,FLT1,GAS6,ITGA6,NAGA,NEU1,NT5E,PF4,PLPP3,PLXND1,S1PR2,SPARC,SPP1,TGFB1,TXN,WWTR1
Permeability of vasculature	8.06198		-1.961	23	AGGF1,APLN,AQP1,BCR,COL18A1,CXCL12,F3,FLT1,GAS6,ID1,LSP1,MFGE8,MIF,NGF,NT5E,PAK1,PLAT,PLVAP,PROS1,S1PR2,SERPINF1,STAT3,TIMP1
Transcription	5.71444		-1.959	189	ACTR2,ACTR3,ACVR1,ADIPOQ,AFF1,AGT,ANK3,APLN,ARMCX3,ATP1B1,ATRAID,BASP1,BCR,BLOC1S2,C1D,CBFB,CBX7,CBX8,CCL5,CD34,CD44,CD9,CDX2,CEBPA,CEBPD,CEBPZ,CHCHD3,CHD3,CHST1,CHUK,CKS1B,CNBP,CNPY2,COL4A2,COP1,CRABP2,CREBZF,CRLF3,CTSH,CUX2,CXXC5,DCN,DDB2,DRAP1,DROSHA,Dubr,ECM1,EIF4G2,FGF1,FOSL2,FOXP4,FXYD1,GADD45G,GAS6,GATAD2A,GEM,GHRH,GJA1,GNG2,GPER1,GREM1,HDAC5,HDGF,HES6,HEXIM1,HFE,HINT1,HIPK1,HIST1H1C,Hist1…
Migration of phagocytes	4.44977		-1.949	32	ADIPOQ,AGT,ANXA2,CCL5,CD302,CD44,CD80,COL4A1,CTSV,CXCL12,FLT1,GREM1,IL33,ITGA5,ITGA6,KITLG,LSP1,MIF,MINOS1-NBL1/NBL1,MMP14,NGF,NINJ1,PLXND1,RAMP1,SCG2,SERPINF1,SLPI,SPP1,SWAP70,TGFB1,TIMP1,TXN
Quantity of osteoclasts	5.58838		-1.917	20	AKR1A1,CD44,CD9,CHUK,CTSV,DKK2,F13A1,GPNMB,HSD11B1,ID1,IGHM,Ly6a (includes others),MFGE8,MMP14,MMP2,NOTCH1,RASSF2,SPARC,SPP1,TNFRSF11B
Solid tumor	14.9469		-1.914	827	ABCE1,ABI3,ACADM,ACAT2,ACSL3,ACSS2,ACTR2,ACTR3,ACTR8,ACVR1,ADH1C,ADH7,ADIPOQ,AFF1,AGGF1,AGT,AIG1,AK3,AKAP12,AKR1A1,AKR1B1,AKR7A2,ALAS1,ALDH5A1,ALKBH8,AMOTL2,ANK3,ANKRD10,ANKRD46,ANTXR1,ANXA2,ANXA3,APEX1,APIP,APOD,APOL6,AQP1,AQP5,AREL1,ARF5,ARF6,ARHGDIB,ARL16,ARL2,ARMCX2,ARMCX3,ARPC5L,ARPP19,ARPP21,ARRDC5,ASB17,ASPA,ASPSCR1,ATP10A,ATP1B1,ATP1B3,ATP2A2,ATP5F1B,ATP5MD,ATP5MPL,ATRAID,B2M,B3GALT4,B3GN…
Damage of neurons	4.15304		-1.874	14	ADIPOQ,CD200,GAS6,GJA1,IGF2,IL11RA,ITM2B,LMNB1,LRPAP1,NGF,PLAA,PLAT,SOCS3,TGFB1
Proliferation of epithelial cells	5.98716		-1.873	57	ADIPOQ,AGT,CCL5,CD44,CD9,CEBPA,CHUK,CTSV,CXCL12,DOK1,EIF3H,FAH,FBLN5,FGF1,FGF18,FLT1,GADD45G,GLUL,HAS2,HTRA1,ID1,ID2,IFT122,IGF1R,IGF2,ITGA6,KCNK2,KITLG,LMNB1,LTBP4,MFGE8,MMP14,NME2,NOTCH1,ODC1,OSMR,PAK1,PKD1,PRKD3,RBPJ,RELB,S1PR2,SFRP2,SIX1,SIX4,SOCS3,SOX11,SOX4,SPARC,SPP1,STAT3,TGFB1,TGFB2,TIMP1,TNFRSF12A,TP53,TSC2
Quantity of bone cells	6.01954		-1.869	25	ADIPOQ,AKR1A1,CBFB,CD44,CD9,CHUK,CTSV,DCN,DKK2,F13A1,GPNMB,HSD11B1,ID1,IGHM,Ly6a (includes others),MFGE8,MMP14,MMP2,NOTCH1,NPR3,RASSF2,SCUBE2,SPARC,SPP1,TNFRSF11B
Encephalitis	4.87943		-1.851	41	ACKR4,ADIPOQ,B2M,BSG,BTN1A1,CCL5,CD200,CD44,CD80,CHUK,CST3,ECM1,GADD45B,GAS6,GHRH,HLA-A,ID1,ID2,IGF1R,IGHM,IRAK1,IRF3,ITM2B,KCNK2,LYN,MERTK,MGLL,MIF,MMP2,NGF,NINJ1,NOTCH1,NT5E,PLAT,PPID,RBPJ,SPP1,STK17B,TGFB1,TIMP1,TNFRSF12A
Accumulation of leukocytes	4.82102		-1.847	32	ADIPOQ,AGT,B2M,CCL5,Ccl7,CD200,CD44,CD80,CEBPA,COL18A1,CXCL12,ENPP2,F3,FGF1,IL1RL1,IL33,ITGA5,ITGA6,LYN,MIF,NOTCH1,NT5E,OSMR,PLAT,RASA1,RBPJ,S1PR2,SLPI,SPP1,STAT3,TGFB1,TIMP1
Binding of endothelial cells	6.72584		-1.805	29	ANXA2,CCL5,CD34,CD44,CD63,COL18A1,CXCL12,DCN,F3,FBLN5,FGF1,FLT1,GAS6,GPC1,HAS2,ITGA6,KITLG,NAGA,NEU1,NT5E,PF4,PLPP3,PLXND1,S1PR2,SPARC,SPP1,TGFB1,TXN,WWTR1
Orientation of myeloid cells	4.37572		-1.803	11	ADIPOQ,CCL5,CXCL12,FLT1,KITLG,LSP1,NOTCH1,RBPJ,SOCS3,STAT3,TXN
Accumulation of blood cells	4.59688		-1.797	33	ADIPOQ,AGT,B2M,CBFB,CCL5,Ccl7,CD200,CD44,CD80,CEBPA,COL18A1,CXCL12,ENPP2,F3,FGF1,IL1RL1,IL33,ITGA5,ITGA6,LYN,MIF,NOTCH1,NT5E,OSMR,PLAT,RASA1,RBPJ,S1PR2,SLPI,SPP1,STAT3,TGFB1,TIMP1
Binding of DNA	4.59517		-1.785	53	ADIPOQ,AGT,APEX1,CBFB,CCAR1,CEBPA,CEBPD,CHUK,CXCL12,CYP1B1,DDB2,F3,FGF1,FOSL2,FOXP4,Hist1h1e,ID1,ID2,ID3,IL33,IRF3,ITGA5,KITLG,LYN,MIF,NFKBIB,NGF,NOTCH1,NPDC1,PAK1,POLG,PPIB,PRKCI,PSIP1,RAD21,RAD9A,RBPJ,RELB,RUNX1T1,SERPINF1,SLPI,SOAT1,SOCS2,SOCS3,SPP1,SREBF1,STAT3,TGFB1,TGFB2,TP53,TXN,XPC,ZBTB7C
Accumulation of cells	4.86328		-1.763	38	ADIPOQ,AGT,B2M,BCR,CBFB,CCL5,Ccl7,CD200,CD44,CD80,CEBPA,COL18A1,CXCL12,ENPP2,F3,FGF1,FLT1,IL1RL1,IL33,ITGA5,ITGA6,LYN,MERTK,MIF,NOTCH1,NT5E,OSMR,PLAT,RASA1,RBPJ,S1PR2,SEPT9,SLPI,SPP1,STAT3,TGFB1,TIMP1,TP53
Permeability of blood vessel	7.50585		-1.739	20	AGGF1,AQP1,BCR,CXCL12,F3,FLT1,GAS6,ID1,LSP1,MFGE8,MIF,NGF,NT5E,PAK1,PLVAP,PROS1,S1PR2,SERPINF1,STAT3,TIMP1
Morphogenesis of cardiovascular system	4.17783		-1.709	29	ACVR1,ANXA2,CNMD,COL11A1,COL18A1,COL4A1,CYP1B1,DHRS3,FLT1,GAS6,GJA1,ID1,MMP2,NGF,NOTCH1,ODC1,PKP2,PLXND1,RASA1,RBPJ,SFRP2,SIX1,SOX11,SOX4,STIL,TGFB1,TGFB2,TNNC1,Uty
Inflammation of central nervous system	4.73283		-1.694	43	ACKR4,ADIPOQ,B2M,BSG,BTN1A1,CCL5,CD200,CD44,CD80,CHUK,CST3,ECM1,GADD45B,GAS6,GHRH,GPX4,HLA-A,ID1,ID2,IGF1R,IGHM,IRAK1,IRF3,ITM2B,KCNK2,LYN,MERTK,MGLL,MIF,MMP2,NGF,NINJ1,NOTCH1,NT5E,PLAT,POLG,PPID,RBPJ,SPP1,STK17B,TGFB1,TIMP1,TNFRSF12A
Extracranial solid tumor	12.0315		-1.685	810	ABCE1,ABI3,ACADM,ACAT2,ACSL3,ACSS2,ACTR2,ACTR3,ACTR8,ACVR1,ADH1C,ADH7,ADIPOQ,AFF1,AGGF1,AGT,AIG1,AK3,AKAP12,AKR1A1,AKR1B1,AKR7A2,ALAS1,ALDH5A1,ALKBH8,AMOTL2,ANK3,ANKRD10,ANKRD46,ANTXR1,ANXA2,ANXA3,APEX1,APIP,APOD,APOL6,AQP1,AQP5,AREL1,ARF5,ARF6,ARHGDIB,ARL16,ARL2,ARMCX2,ARMCX3,ARPC5L,ARPP21,ARRDC5,ASB17,ASPA,ASPSCR1,ATP10A,ATP1B1,ATP1B3,ATP2A2,ATP5F1B,ATP5MD,ATP5MPL,ATRAID,B2M,B3GALT4,B3GNT2,BABA…
Degeneration of cells	6.06651		-1.669	43	ADIPOQ,AFF1,ANK3,APIP,ASPA,ATP1B1,CASP6,CCL5,CD9,CFL2,CISD2,COL15A1,CP,CTSD,CTSV,DYSF,FGF1,FLT1,GPM6B,GPX4,HTRA1,IGF2,KCNMA1,LRPAP1,MAFG,MANF,MERTK,NAGLU,NGF,OSMR,PLAT,PLOD1,PRKN,PSAP,RETREG1,S1PR2,SLC19A2,SLC6A6,SPP1,STAT3,TGFB1,TGFB2,TXN
Interaction of DNA	4.54668		-1.645	54	ADIPOQ,AGT,APEX1,CBFB,CCAR1,CEBPA,CEBPD,CHUK,CXCL12,CYP1B1,DDB2,F3,FGF1,FOSL2,FOXP4,Hist1h1e,ID1,ID2,ID3,IL33,IRF3,ITGA5,KITLG,LYN,MIF,NFKBIB,NGF,NOTCH1,NPDC1,PAK1,POLG,PPIB,PRKCI,PSIP1,RAD21,RAD9A,RBPJ,RELB,RUNX1T1,SERPINF1,SLPI,SOAT1,SOCS2,SOCS3,SPP1,SREBF1,STAT3,TGFB1,TGFB2,TOP1,TP53,TXN,XPC,ZBTB7C
Permeability of vascular system	8.89963		-1.634	30	AGGF1,APLN,AQP1,ARF6,BCR,COL18A1,CXCL12,CYP1B1,F3,FLT1,GAS6,GNAO1,ID1,LRPAP1,LSP1,MERTK,MFGE8,MIF,MMP2,NGF,NT5E,PAK1,PLAT,PLVAP,PROS1,S1PR2,SERPINF1,STAT3,TIMP1,TNFRSF12A
Blood protein disorder	5.9914		-1.633	58	ADIPOQ,ANXA2,ATP1B1,B2M,BCAT1,CBX7,CCL5,Ccl8,CD44,CEBPA,CEBPD,CHUK,CXCL12,CXXC5,DOK1,ENAH,FCGRT,FDPS,FLT1,GRHPR,HDAC5,HLA-A,HLX,IDH2,IGF2,IGFBP5,IGHM,KITLG,MAP4K4,MGLL,MMP2,OSMR,PDGFRA,PDIA6,PF4,PKP2,PLPP3,PLVAP,PRKCI,PROS1,PSIP1,PSMB2,PSMB5,RAD9A,RALA,S1PR2,SCARB1,SMAD6,SOCS2,SPP1,STAT3,TGFB1,TGFB2,TIMP1,TNFRSF11B,TNS1,TP53,ZNF423
Malignant solid tumor	12.3925		-1.61	806	ABCE1,ABI3,ACADM,ACSL3,ACSS2,ACTR2,ACTR3,ACTR8,ACVR1,ADH1C,ADH7,ADIPOQ,AFF1,AGGF1,AGT,AIG1,AK3,AKAP12,AKR1A1,AKR1B1,AKR7A2,ALAS1,ALDH5A1,ALKBH8,AMOTL2,ANK3,ANKRD10,ANKRD46,ANTXR1,ANXA2,ANXA3,APEX1,APIP,APOD,APOL6,AQP1,AREL1,ARF5,ARF6,ARHGDIB,ARL16,ARL2,ARMCX2,ARMCX3,ARPC5L,ARPP19,ARPP21,ARRDC5,ASB17,ASPA,ASPSCR1,ATP10A,ATP1B1,ATP1B3,ATP2A2,ATP5F1B,ATP5MD,ATP5MPL,ATRAID,B2M,B3GALT4,B3GNT2,BABAM2,B…
Inflammatory response	7.12668		-1.603	87	ABHD12,ACVR1,ADIPOQ,AGT,ANXA2,BCR,CCL5,Ccl7,CD200,CD44,CD63,CD9,CEBPD,CHUK,COL18A1,CST3,CXCL12,DAPK2,DROSHA,DUOXA1,ECM1,F7,FGF1,FLT1,GGT5,GJA1,GNAO1,GPER1,GPX4,GREM1,HDAC5,HLA-A,HNRNPA0,IGHM,IL1RL1,IL33,IL34,IRAK1,ISG15,ITGA5,KITLG,LITAF,LSP1,LTBP1,LYN,MFGE8,MGLL,MIF,MMP14,MMP2,NFKBIB,NGF,NINJ1,NOTCH1,NOV,NT5E,PF4,PLA2G7,PLAA,PLAT,PPIB,PROS1,RALB,RPL13A,RPS19,SCARB1,SCG2,SDC4,SERPINB1,SERPINF1,SL…
Colony formation of tumor cell lines	4.92082		-1.544	37	ADIPOQ,CD44,CDX2,CKS1B,CTSD,DPH1,DROSHA,FRMD6,GADD45B,GADD45G,GJA1,HAS2,HDGF,ID1,IGF1R,IQGAP1,IRF3,KITLG,MMP14,NME2,NOTCH1,PAK1,PCGF2,PRKN,RASSF2,SEMA3B,SH3GLB2,SLPI,SMARCE1,SPARC,SPP1,SPRY1,STAT3,STEAP2,TGFB1,TP53,TSC2
Activation of phagocytes	4.31426		-1.528	40	ABHD12,ADIPOQ,AGT,ANXA2,CCL5,CD200,CD44,CD63,CD80,CHUK,CST3,FGF1,GJA1,HLA-A,HSD11B1,IL1RL1,IL33,IL34,IRAK1,ITGA5,KITLG,LTBP1,LYN,MERTK,MIF,NGF,NOTCH1,PF4,PLAT,PRKCI,PROS1,SERPINF1,SLC7A2,SLPI,SPP1,STARD7,STAT3,TGFB1,TNFRSF12A,TP53
Quantity of bone	6.2233		-1.51	34	ADIPOQ,AKR1A1,CBFB,CD44,CD9,CDX2,CHUK,CTSV,CXXC5,DCN,DKK2,ECM1,F13A1,GPNMB,HSD11B1,ID1,IGFBP5,IGHM,Ly6a (includes others),MFAP5,MFGE8,MMP14,MMP2,NOTCH1,NPR3,PCGF2,RASSF2,SCUBE2,SFRP2,SPARC,SPP1,TNFRSF11B,TWSG1,WWTR1
Expression of RNA	5.39469		-1.499	197	ACTR2,ACTR3,ACVR1,ADIPOQ,AFF1,AGT,ANK3,APLN,ARMCX3,ATP1B1,ATRAID,BASP1,BCR,BLOC1S2,C1D,CBFB,CBX7,CBX8,CCL5,CD34,CD44,CD9,CDX2,CEBPA,CEBPD,CEBPZ,CHCHD3,CHD3,CHUK,CKS1B,CNBP,CNPY2,COL4A2,COP1,CRABP2,CREBZF,CRLF3,CTSH,CUX2,CXXC5,DCN,DDB2,DRAP1,DROSHA,Dubr,ECM1,EIF3H,EIF4A2,EIF4G2,FGF1,FOSL2,FOXP4,FXYD1,GADD45G,GAS6,GATAD2A,GEM,GHRH,GJA1,GNG2,GPER1,GREM1,HDAC5,HDGF,HES6,HEXIM1,HFE,HINT1,HIPK1,HIST1H1…
Invasion of connective tissue	6.6073		-1.479	11	BSG,CD44,FLT1,FMOD,GEM,HAS2,IGF1R,IL33,MMP14,PAK1,STAT3
Transcription of RNA	4.66555		-1.476	159	ACTR2,ACTR3,ACVR1,ADIPOQ,AFF1,AGT,ARMCX3,BASP1,BCR,BLOC1S2,C1D,CBFB,CBX7,CBX8,CD44,CD9,CDX2,CEBPA,CEBPD,CEBPZ,CHCHD3,CHD3,CHUK,CKS1B,CNBP,COL4A2,COP1,CRABP2,CREBZF,CRLF3,CUX2,CXXC5,DCN,DDB2,DRAP1,Dubr,ECM1,EIF4G2,FGF1,FOSL2,FOXP4,FXYD1,GADD45G,GAS6,GATAD2A,GEM,GHRH,GJA1,GNG2,GPER1,GREM1,HDAC5,HDGF,HES6,HEXIM1,HINT1,HIPK1,HIST1H1C,Hist1h1e,HSPA8,ID1,ID2,ID3,IGF1R,IGF2,IKZF5,IL33,ING2,IQGAP1,IRAK1,…
Invasion of tissue	7.00789		-1.445	29	AGT,BSG,CD44,COL18A1,CXCL12,ENAH,ENPP2,FLT1,FMOD,GEM,HAS2,IGF1R,IGFBP5,IL33,LRPAP1,MAP4K4,MIF,MMP14,MMP2,NGF,NOTCH1,PAK1,SOCS3,SPP1,STAT3,TGFB1,TGFB1I1,TP53,WISP2
Development of gastrointestinal tract	4.86646		-1.432	35	ACVR1,ANTXR1,AQP1,AQP5,ATP1B1,CBFB,CDX2,CHUK,CLMP,DCN,DHRS3,DMP1,DPH1,GJA1,HDGF,HLX,ID2,ID3,ITGA5,ITGA6,MMP14,PDGFRA,PKD1,PLXNA2,PRDM16,RELB,SFRP2,SIX1,SIX4,SOX11,TGFB1,TGFB2,TNFRSF11B,TWSG1,Zfp950
Binding of protein binding site	5.2204		-1.398	34	ADIPOQ,AGT,APEX1,CBFB,CCAR1,CEBPA,CEBPD,CHUK,CXCL12,DDB2,FGF1,ID1,ID2,ID3,IL33,IRF3,KITLG,MIF,NFKBIB,NGF,NOTCH1,NPDC1,PAK1,RBPJ,RELB,SERPINF1,SLPI,SOAT1,SREBF1,STAT3,TGFB1,TGFB2,TP53,ZBTB7C
Incidence of tumor	4.17783		-1.379	508	ABCE1,ABI3,ACADM,ACSL3,ACSS2,ACTR2,ACTR8,ACVR1,ADH1C,ADH7,ADIPOQ,AFF1,AGGF1,AGT,AK3,AKAP12,AKR1A1,AKR1B1,AKR7A2,ALAS1,ALDH5A1,ALKBH8,AMOTL2,ANK3,ANTXR1,ANXA2,ANXA3,APEX1,APIP,APOD,AQP1,AREL1,ARL2,ARMCX2,ARPP21,ASPA,ASPSCR1,ATP10A,ATP2A2,ATRAID,B2M,BASP1,BCAT1,BCL7B,BCR,BICC1,BSG,C1R,C1S,C2orf40,C3orf70,CA9,CACNA1G,CAPN9,CARNS1,CATSPERG,CBFB,CBX7,CCAR1,CCDC47,CCDC80,CCNG1,CCT3,CD2BP2,CD34,CD44,CD8…
Neoplasia of epithelial tissue	9.82974		-1.353	757	ABCE1,ABI3,ACADM,ACSL3,ACSS2,ACTR2,ACTR3,ACTR8,ACVR1,ADH1C,ADH7,ADIPOQ,AFF1,AGGF1,AGT,AIG1,AK3,AKAP12,AKR1A1,AKR1B1,AKR7A2,ALAS1,ALDH5A1,ALKBH8,AMOTL2,ANK3,ANKRD10,ANTXR1,ANXA2,ANXA3,APEX1,APIP,APOD,APOL6,AQP1,AREL1,ARF5,ARF6,ARHGDIB,ARL2,ARMCX2,ARMCX3,ARPC5L,ARPP21,ASB17,ASPA,ASPSCR1,ATP10A,ATP1B1,ATP1B3,ATP2A2,ATP5F1B,ATP5MD,ATRAID,B2M,B3GALT4,B3GNT2,BASP1,BCAT1,BCL7B,BCL7C,BCR,BICC1,BPHL,BSG,C…
Localization of protein	5.98297		-1.342	36	ADIPOQ,ANK3,ANXA2,APEX1,AQP5,ATP1B1,ATP1B3,BSG,CD200,CUTA,EHD3,FAM126A,FKBP4,FLT1,GAS6,HLA-A,LYN,MERTK,MIF,MMD,PAK1,PIK3R2,PKP2,PLEKHF1,RAB11A,RAMP1,SIK3,SIX1,SIX4,SOAT1,SRSF2,STAT3,SWAP70,TMEM150A,TP53,TSC2
Cell movement of leukocytes	5.76447		-1.334	82	ADIPOQ,AGT,ANXA2,BSG,CBFB,CCL5,Ccl7,CD302,CD44,CD63,CD80,CD9,CEBPA,CHST1,CHUK,COL4A1,CST3,CTSV,CXCL12,DAPK2,DCN,DPYSL2,ENPP2,F3,F7,FLT1,GAS6,GNAO1,GREM1,HLA-A,IL11RA,IL1RL1,IL33,IQGAP1,ITGA5,ITGA6,KCNK2,KITLG,LITAF,LMNB1,LSP1,Ly6a (includes others),LYN,MIF,MINOS1-NBL1/NBL1,MMP14,MMP2,NGF,NINJ1,NOTCH1,NT5E,PF4,PIK3R2,PIP4K2C,PLA2G7,PLAT,PLXND1,PPIB,RAMP1,RHOD,RPL13A,RPS19,S1PR2,SCG2,SERPINB1,SERPI…
Atrophy of muscle	4.66756		-1.286	23	AGT,COX6A1,DYSF,FIS1,GATM,GJA1,HDAC5,HINT1,HSD11B1,ID1,LITAF,MMP2,NAGLU,NOV,PMP22,POLG,PRPS1,PSAP,SEPT9,SLC25A46,SLC6A6,TNNT1,TP53
Activation of antigen presenting cells	4.46344		-1.279	36	ABHD12,ADIPOQ,AGT,ANXA2,CCL5,CD200,CD44,CD80,CHUK,CTSH,FGF1,GJA1,HLA-A,IGHM,IL1RL1,IL33,IL34,IRAK1,ITGA5,LTBP1,LYN,MERTK,MIF,NOTCH1,PLAT,PRKCI,PROS1,RELB,SERPINF1,SLC7A2,SLPI,STARD7,STAT3,TGFB1,TNFRSF12A,TP53
Development of connective tissue cells	6.59346		-1.271	35	ADIPOQ,ANXA2,CD44,CDH11,CEBPA,CHUK,COL11A1,CST3,CYP1B1,DKK2,F13A1,FGF18,GPNMB,HDAC5,IL33,ITGA5,KITLG,MFGE8,MIF,NFKBIB,NOTCH1,PAK1,PLEKHO1,RBPJ,SFRP2,SH3PXD2A,SLC14A1,SOCS3,SPARC,TGFB1,TGFB2,TNFRSF11B,TP53,TXN,TXNIP
Viral Infection	8.08672		-1.263	152	ABCE1,ACTR2,ACTR3,ADIPOQ,ALKBH8,ANXA2,APLN,ARF6,ARHGAP23,ARHGDIB,ARL16,ATP1B3,ATP5F1B,ATRAID,B2M,BCR,BSG,C1R,C1S,CCAR1,CCL5,CD200,CD44,CD63,CD80,CD9,CEBPD,CGREF1,CH25H,CHST1,CHUK,CLDND1,COPG1,COX6A1,CRIM1,CST3,CTSV,CXCL12,DAPK2,DNAJA1,DROSHA,DYSF,EIF1AY,EIF3H,F13A1,F3,F7,FCF1,FCGRT,FDPS,FLT1,GABARAP,GAS6,GATAD2A,GLUL,GOSR2,GSTO1,HIPK1,HIST1H1C,HLA-A,HLX,HNRNPF,HNRNPH1,IGF1R,IGHM,IRF3,ISG15,ITGA5,…
Development of body trunk	6.63078		-1.263	111	ACADM,ACVR1,ADIPOQ,AGT,AKAP12,APLN,ARF6,ATP2A2,B2M,BICC1,BTN1A1,CBFB,CCL5,CD44,CD80,CD9,CDH11,CDX2,CEBPA,CEBPD,CFL2,CHUK,CNMD,COL11A1,COP1,CSN3,CST3,CTSH,CXCL12,DHCR7,DHRS3,DPH1,DPPA4,DRAP1,FANCL,FGF1,FGF18,FKBP1B,FKBP4,FOXP4,GADD45G,GJA1,GREM1,HAS2,HDAC5,HDGF,HEXIM1,HLX,HSD11B1,ID1,ID2,ID3,IGF1R,IGF2,IGFBP5,ITGA6,KCNK2,KITLG,KLF15,Klra7 (includes others),LBH,LMNB1,LMO4,LTBP1,MERTK,MFGE8,MMP13,MM…
Synthesis of DNA	7.45717		-1.259	51	ADIPOQ,AGT,CCL5,CCNG1,CDC25C,CEBPA,CHUK,CXCL12,FBLN5,FGF1,FLT1,GJA1,GNAO1,GREM1,HDGF,Hspa1b,HSPA8,ID1,IGF1R,IGF2,IGFBP5,IGFBP6,IQGAP1,IRF3,ITGA5,KITLG,MIF,MINPP1,MMP14,MMP2,NGF,NOV,ODC1,PDGFRA,POLG,PROS1,RAD9A,RALA,S1PR2,SDC4,SLC29A1,SMOC2,SNAPIN,SPARC,SPP1,STAT3,TGFB1,TGFB2,TP53,TSC2,WWTR1
Breast or pancreatic cancer	4.87943		-1.255	357	ACSS2,ACTR2,ACTR3,ADIPOQ,AFF1,AGT,AIG1,AKAP12,AKR1A1,AKR1B1,AKR7A2,ALDH5A1,AMOTL2,ANXA3,APIP,APOD,AQP1,AREL1,ARHGDIB,ARMCX2,ARPC5L,ARPP21,ASB17,ASPSCR1,ATP10A,ATRAID,B2M,B3GALT4,B3GNT2,BCAT1,BCL7C,BCR,BICC1,BSG,C17orf49,C1R,C2orf40,C3orf70,C8orf82,CA9,CACNA1G,CAPN9,CARNS1,CATSPERG,CBFB,CBX8,CCDC47,CCDC71L,CCDC80,CCNG1,CCT3,CD34,CD44,CD80,CD9,CDH11,CDX2,CEBPA,CEBPD,CEBPZ,CHD3,CHUK,CILP2,CLDN1,CLDN…
Abdominal cancer	10.9469		-1.246	749	ABCE1,ABI3,ACADM,ACSL3,ACSS2,ACTR2,ACTR3,ACTR8,ACVR1,ADH1C,ADH7,ADIPOQ,AFF1,AGGF1,AGT,AIG1,AK3,AKAP12,AKR1A1,AKR1B1,AKR7A2,ALAS1,ALDH5A1,ALKBH8,AMOTL2,ANK3,ANKRD10,ANTXR1,ANXA2,ANXA3,APEX1,APIP,APOD,APOL6,AQP1,AREL1,ARF5,ARF6,ARHGDIB,ARL2,ARMCX2,ARMCX3,ARPP21,ASB17,ASPA,ASPSCR1,ATP10A,ATP1B1,ATP1B3,ATP2A2,ATP5F1B,ATP5MD,ATRAID,B2M,B3GALT4,B3GNT2,BABAM2,BASP1,BCAT1,BCL7B,BCL7C,BCR,BICC1,BPHL,BSG,C…
Non-melanoma solid tumor	10.4498		-1.245	770	ABCE1,ABI3,ACADM,ACSL3,ACSS2,ACTR2,ACTR3,ACTR8,ACVR1,ADH1C,ADH7,ADIPOQ,AFF1,AGGF1,AGT,AIG1,AK3,AKAP12,AKR1A1,AKR1B1,AKR7A2,ALAS1,ALDH5A1,ALKBH8,AMOTL2,ANK3,ANKRD10,ANTXR1,ANXA2,ANXA3,APEX1,APIP,APOD,APOL6,AQP1,AREL1,ARF5,ARF6,ARL2,ARMCX2,ARMCX3,ARPC5L,ARPP21,ASB17,ASPA,ASPSCR1,ATP10A,ATP1B1,ATP1B3,ATP2A2,ATP5F1B,ATP5MD,ATRAID,B2M,B3GALT4,B3GNT2,BASP1,BCAT1,BCL7B,BCL7C,BCR,BICC1,BPHL,BSG,C11orf58,…
Peripheral vascular disease	5.97062		-1.234	51	ADIPOQ,ARHGDIB,B2M,CA13,CA9,CCL5,CEMIP,COL4A1,CST3,CXCL12,DNAJA1,F13A1,FAM49B,FLT1,GJA1,HEXIM1,Hspa1b,HTRA1,IGFBP5,IL1RL1,IRF3,ITM2B,KCNK2,LYN,MAP4K4,MCUB,MED21,MYLIP,NOTCH1,NPR3,OMD,PDCD10,PLA2G7,PLAT,PLK2,PLXND1,POLR2K,PPID,PROS1,SELENOS,SEMA3B,SLC19A2,SLC6A6,SOAT1,SPP1,TGFB2,TNFRSF11B,TNFRSF12A,TP53,VKORC1,VWA5A
Formation of epithelial tissue	6.60906		-1.197	19	CBFB,CD44,COL18A1,COL4A1,COL4A2,CXCL12,F13A1,FLT1,LMO4,MMP14,MPV17,NOTCH1,PF4,SDC2,SDC4,SERPINF1,SLPI,STAT3,TGFB1
Proliferation of blood cells	4.65561		-1.184	83	ACKR4,ADIPOQ,ARF6,ARHGDIB,B2M,B3GNT2,BCR,BSG,BTN1A1,CBFB,CCL5,CD34,CD44,CD80,CEBPA,CHUK,CTSD,CXCL12,DCN,DOK1,FKBP1B,GADD45B,GPNMB,HSPA8,ID2,ID3,IGF1R,IGF2,IGHM,IKZF5,IL11RA,IL1RL1,IL33,IL34,ISG15,ITGA5,KITLG,Klra7 (includes others),LTBP1,Ly6a (includes others),LYN,MAFG,MERTK,MIF,NGF,NOTCH1,NT5E,PCGF2,PDGFRA,PF4,PIK3R2,PIP4K2C,PLEKHA2,PNP,PORCN,PRDM16,RELB,RGS2,RPS19,RUNX1T1,S1PR2,SDC4,SFRP2,SLC29…
Invasion of connective tissue cells	6.4045		-1.162	10	BSG,CD44,FLT1,FMOD,GEM,HAS2,IGF1R,IL33,MMP14,PAK1
Digestive organ tumor	8.8962		-1.146	746	ABCE1,ABI3,ACADM,ACAT2,ACSL3,ACSS2,ACTR2,ACTR3,ACTR8,ACVR1,ADH1C,ADH7,ADIPOQ,AFF1,AGGF1,AGT,AIG1,AK3,AKAP12,AKR1A1,AKR1B1,AKR7A2,ALAS1,ALKBH8,AMOTL2,ANK3,ANKRD10,ANTXR1,ANXA2,ANXA3,APEX1,APIP,APOD,APOL6,AQP1,AQP5,AREL1,ARF5,ARF6,ARL2,ARMCX2,ARMCX3,ARPP21,ASB17,ASPSCR1,ATP10A,ATP1B1,ATP1B3,ATP2A2,ATP5F1B,ATP5MD,ATRAID,B2M,B3GALT4,B3GNT2,BASP1,BCAT1,BCL7B,BCL7C,BCR,BICC1,BPHL,BSG,BTN1A1,C11orf58,C1…
Vascularization of eye	4.48945		-1.144	17	ADIPOQ,CISD2,COL18A1,F3,FLT1,HTRA1,IGF1R,IGF2,MMP14,MMP2,PLAT,RHOJ,S1PR2,SERPINF1,SOCS3,TIMP1,TP53
Carcinoma	8.73049		-1.134	750	ABCE1,ABI3,ACADM,ACSL3,ACSS2,ACTR2,ACTR3,ACTR8,ACVR1,ADH1C,ADH7,ADIPOQ,AFF1,AGGF1,AGT,AIG1,AK3,AKAP12,AKR1A1,AKR1B1,AKR7A2,ALAS1,ALDH5A1,ALKBH8,AMOTL2,ANK3,ANKRD10,ANTXR1,ANXA2,ANXA3,APEX1,APIP,APOD,APOL6,AQP1,AREL1,ARF5,ARF6,ARL2,ARMCX2,ARMCX3,ARPC5L,ARPP21,ASB17,ASPA,ASPSCR1,ATP10A,ATP1B1,ATP1B3,ATP2A2,ATP5F1B,ATP5MD,ATRAID,B2M,B3GALT4,B3GNT2,BASP1,BCAT1,BCL7B,BCL7C,BCR,BICC1,BPHL,BSG,C11orf58,…
Cell movement of phagocytes	4.36251		-1.122	58	ADIPOQ,AGT,ANXA2,BSG,CCL5,CD302,CD44,CD80,CD9,CHUK,COL4A1,CST3,CTSV,CXCL12,DAPK2,FLT1,GAS6,GREM1,IL11RA,IL1RL1,IL33,ITGA5,ITGA6,KITLG,LITAF,LMNB1,LSP1,LYN,MIF,MINOS1-NBL1/NBL1,MMP14,NGF,NINJ1,NT5E,PF4,PLA2G7,PLAT,PLXND1,RAMP1,RPL13A,RPS19,S1PR2,SCG2,SERPINB1,SERPINF1,SLPI,SOCS3,SOD3,SPP1,SREBF1,STAT3,SWAP70,TGFB1,TGFB2,TIMP1,TNIP1,TP53,TXN
Steroidogenesis of hormone	4.70774		-1.113	18	AGT,COX7A2,CYP1B1,DBI,ELOVL7,FDXR,GHRH,GPER1,IGF1R,IGF2,ITGA6,KITLG,MMP2,POLG,SCARB1,SLC22A1,TNFRSF12A,TP53
Development of sensory organ	5.97062		-1.109	64	AQP1,AQP5,ASPA,BCR,CASP6,CEBPA,CEBPD,CHRDL1,CHUK,CISD2,COL11A1,COL18A1,CP,CTSD,CXCL12,CYP1B1,DIO2,DKK2,DPH1,FGF1,FMOD,FOSL2,GNAO1,GPX4,HES6,HEXA,HIPK1,HLA-A,ID1,ID3,IFT122,IGF1R,IGF2,ITGA6,LMO4,LTBP2,Marcks,MERTK,MMP2,MPV17,NAGLU,NOTCH1,OPN4,PIK3R2,PLXNA2,PRDM16,PRKCI,PSAP,PSIP1,RBPJ,S1PR2,SAG,SERPINF1,SIX1,SIX4,SOX11,SOX4,SPARC,STAT3,TGFB2,TNFRSF12A,TP53,Tug1,TWSG1
Mammary tumor	6.37161		-1.097	237	ACSS2,ADIPOQ,AGT,AIG1,AKAP12,AKR1B1,AKR7A2,AMOTL2,ANXA3,APOD,AQP1,ARHGDIB,ARPC5L,ARPP21,ASB17,ATP10A,ATRAID,B3GNT2,BCAT1,BCL7C,BCR,BSG,C17orf49,C3orf70,CA9,CACNA1G,CAPN9,CARNS1,CATSPERG,CBFB,CBX8,CCDC71L,CCL5,CCNG1,CCT3,CD34,CD44,CD80,CD9,CDH11,CEBPA,CEBPD,CHUK,CISD2,CLDN1,COL11A1,COL24A1,COL4A2,COL5A3,COP1,COX4I1,CP,CPQ,CRABP2,CREB3L1,CST6,CTSD,CXCL12,CXXC5,CYTH1,DCN,DDB2,DDX27,DIO2,DNAJC4,DYSF,…
Organ Degeneration	5.34872		-1.096	58	ABHD12,ACADM,ADIPOQ,AFF1,AGT,ANK3,APIP,APLN,ATP1B1,CD9,CFL2,CHUK,COL18A1,CP,CST3,CTSD,CTSV,CXCL12,DNAJA1,DPH1,DYSF,FAH,FBLN5,FGF1,GPM6B,GPX4,HTRA1,IGF2,IL33,ING2,ITM2B,KCNMA1,LCA5,MANF,MERTK,MFGE8,MMP13,NAGLU,NGF,NOV,PINK1,PLAT,PLOD1,PRKN,PSAP,S1PR2,SAG,SDC4,SLC19A2,SLC6A6,SPARC,SREBF1,TGFB1,TNS1,TP53,TXN,TXNIP,WHRN
Development of digestive system	5.89963		-1.091	49	ACADM,ACVR1,ANTXR1,AQP1,AQP5,ARF6,ATP1B1,CBFB,CDX2,CEBPA,CHUK,CLMP,CST3,DCN,DHRS3,DMP1,DPH1,FGF1,FOXP4,GJA1,HDGF,HLX,ID2,ID3,IGF1R,ITGA5,ITGA6,MAP4K4,MMP14,MMP2,NOTCH1,PDGFRA,PKD1,PLXNA2,PRDM16,Ptprv,RELB,SEC63,SFRP2,SIX1,SIX4,SOCS3,SOX11,SOX4,TGFB1,TGFB2,TNFRSF11B,TWSG1,Zfp950
Quantity of connective tissue	6.03386		-1.086	65	ADIPOQ,AGT,AKR1A1,AQP1,ASPA,CBFB,CCDC80,CCNG1,CD34,CD44,CD9,CDH11,CEBPA,CEBPD,CHUK,CISD2,COL5A3,CTSV,DCN,DKK2,DOK1,DPH1,F13A1,FGF18,FOSL2,GATM,GHRH,GPNMB,HIPK1,Hmgb3,HSD11B1,ID1,ID2,IGHM,IL1RL1,IL33,KITLG,Ly6a (includes others),LYN,MFGE8,MMP14,MMP2,NEIL1,NOTCH1,NPR3,NT5E,PLVAP,RASSF2,RPS19,RUNX1T1,SCARB1,SCUBE2,SETD3,SIK3,SLC14A1,SLC19A2,SOCS3,SPARC,SPP1,SREBF1,STEAP3,TGFB1,TNFRSF11B,TP53,TWSG1
Cellular infiltration by mononuclear leukocytes	4.73755		-1.086	25	AGT,BSG,CBFB,CCL5,CD44,CD80,CXCL12,FLT1,HLA-A,IL11RA,IL33,KCNK2,Ly6a (includes others),MIF,MMP14,PF4,PIK3R2,PIP4K2C,SPARC,SPP1,STAT3,TGFB1,TIMP1,TNIP1,TP53
Quantity of myeloid cells	6.10624		-1.079	56	ADIPOQ,AGT,ARHGDIB,B2M,BCR,Ccl7,CD200,CD34,CD9,CEBPA,CHUK,CIB1,CTSV,CXCL12,DCN,DOK1,F3,GJA1,GREM1,HINT1,HSD11B1,ID1,IGF1R,IL1RL1,IL33,IL34,KITLG,LITAF,LSP1,Ly6a (includes others),LYN,MFAP5,MIF,MMP13,NFKBIB,NGF,NT5E,PLAT,PROS1,RASSF2,RELB,SCARB1,SERPINB1,SETD3,SLPI,SOAT1,SOCS3,SPP1,SREBF1,Srgn,STAT3,SWAP70,TGFB1,TIMP1,TP53,TWSG1
Nonhematologic malignant neoplasm	11.5498		-1.072	798	ABCE1,ABI3,ACADM,ACSL3,ACSS2,ACTR2,ACTR3,ACTR8,ACVR1,ADH1C,ADH7,ADIPOQ,AFF1,AGGF1,AGT,AIG1,AK3,AKAP12,AKR1A1,AKR1B1,AKR7A2,ALAS1,ALDH5A1,ALKBH8,AMOTL2,ANK3,ANKRD10,ANKRD46,ANTXR1,ANXA2,ANXA3,APEX1,APIP,APOD,APOL6,AQP1,AREL1,ARF5,ARF6,ARHGDIB,ARL16,ARL2,ARMCX2,ARMCX3,ARPC5L,ARPP19,ARPP21,ARRDC5,ASB17,ASPA,ASPSCR1,ATP10A,ATP1B1,ATP1B3,ATP2A2,ATP5F1B,ATP5MD,ATP5MPL,ATRAID,B2M,B3GALT4,B3GNT2,BASP1,BC…
Migration of vascular smooth muscle cells	4.35853		-1.072	16	AGT,CCL5,CD44,CYP1B1,FBLN5,FLT1,HAS2,IGFBP5,ITGB5,NOV,PAK1,PAPPA,SDC4,SPP1,TIMP1,TXN
Motor dysfunction or movement disorder	10.4202		-1.061	124	ABHD12,ACADM,ADH1C,AFF1,AIG1,ALAS1,ALDH5A1,ANK3,ANXA2,APOD,AQP1,ARHGDIB,ARMCX2,ARMCX3,ARPP19,ARPP21,ASPA,ATP1B1,ATP2A2,B2M,B3GALT4,B3GNT2,BASP1,BCR,C2orf40,CA13,CA9,CACNA1G,CASP6,CCL5,CD44,CDH11,COX7A2,CP,CREB3L1,CRIM1,CSRP2,CTSD,CTSV,CYTH1,DDB2,DHCR7,DIO2,DNAJA1,EIF4A2,F3,FAM3C,FDPS,FKBP4,FMOD,GJA1,GNAO1,GOSR2,GPER1,GPM6B,HADHB,HDAC5,HEXA,HFE,HIGD1A,HINT1,Hspa1b,HSPA8,ICAM5,ID3,IGF2,IGFBP5,KCNK2…
Proliferation of bone marrow cells	4.34008		-1.044	18	BCR,CBFB,CD44,CEBPA,CXCL12,IGF1R,IL33,KITLG,LYN,MAFG,OSTF1,PF4,RUNX1T1,SOCS3,SPP1,STAT3,TGFB1,TGFB2
Accumulation of phagocytes	4.29671		-1.033	20	AGT,CCL5,CD200,CD44,COL18A1,CXCL12,F3,FGF1,IL33,ITGA5,ITGA6,MIF,NT5E,OSMR,PLAT,RASA1,SLPI,SPP1,STAT3,TIMP1
Synthesis of hormone	5.09366		-1.024	22	AGT,COX7A2,CPQ,CYP1B1,DBI,DIO2,ELOVL7,FDXR,GHRH,GPER1,HFE,IGF1R,IGF2,ITGA6,KDM1A,KITLG,MMP2,POLG,SCARB1,SLC22A1,TNFRSF12A,TP53
Growth of epithelial tissue	10.3251		-1.015	87	ADIPOQ,AGGF1,AGT,APLN,C1GALT1C1,CCL5,CD34,CD44,CD9,CEBPA,CHUK,CNMD,COL18A1,COL4A1,COL4A2,CTSV,CXCL12,DMP1,DOK1,ECM1,EIF3H,F3,FAH,FBLN5,FGF1,FGF18,FLT1,GADD45G,GAS6,GJA1,GLUL,GPC1,GREM1,HAS2,HIPK1,HTRA1,ID1,ID2,IFT122,IGF1R,IGF2,ITGA6,KCNK2,KITLG,LMNB1,LRPAP1,LTBP4,MERTK,MFGE8,MMP14,NME2,NOTCH1,ODC1,OSMR,PAK1,PDGFRA,PF4,PKD1,PRKD3,PROS1,RBPJ,RELB,S1PR2,SCARB1,SCG2,SDC4,SEPT9,SERPINF1,SFRP2,SIX1,SI…
Differentiation of bone cells	10.2255		-1.015	59	ACVR1,ADIPOQ,AGT,ATP2A2,ATP5F1B,ATRAID,CBFB,CCDC47,CCL5,CD200,CD9,CEBPA,CEBPD,CHRD,CHUK,CREB3L1,CST3,CXXC5,DKK2,FGF18,FOSL2,GJA1,GPNMB,GREM1,HDAC5,HTRA1,ID1,ID2,ID3,IGF2,IGFBP5,IL1RL1,IL33,ITGA5,Ly6a (includes others),MMP14,MRC2,NOTCH1,NOV,PDGFRA,PKIG,Ptprv,RASSF2,RDH14,SCUBE2,SERPINF1,SFRP2,SMAD6,SOCS3,SOX11,SPP1,TGFB1,TGFB2,TNFRSF11B,TP53,TP53INP2,TWSG1,WWTR1,ZHX3
Cell movement of epithelial cells	4.30715		-1.009	21	ADIPOQ,AGT,CD9,CDH11,CXCL12,FBLN5,HAS2,ITGA5,MMP14,MMP2,PAK1,PKD1,PLXNA1,PMP22,SH3PXD2A,SOCS3,SPARC,STAT3,TGFB1,TIMP1,TP53
Amyloidosis	7.06048		-1	70	AGT,ALDH5A1,APOD,AQP1,ATP1B1,B2M,C1R,CASP6,CH25H,CLEC3B,CST3,CTSD,CTSV,CXCL12,DCN,DHCR7,DPYSL2,DYSF,F3,FAM3C,FDPS,FIS1,GPER1,GSTO1,HFE,HSD11B1,HTRA1,IGF2,IGFBP5,IGFBP6,IGHM,ITM2B,LRPAP1,MACROD1,MEGF10,MFGE8,MIF,MINOS1-NBL1/NBL1,MMP2,NAGLU,NDUFB8,NGF,NOTCH1,NPDC1,OSMR,PAK1,PLAT,PLK2,PRKN,PROS1,PSAP,PSMB2,PSMB5,RELB,RTN3,RTN4R,SCARB1,SELENBP1,SELENOP,SLC6A6,SLC7A2,SOAT1,SPARC,SREBF1,STAT3,TGFB1,TIM…
Phagocytosis of photoreceptor outer segments	5.62893		1	5	GAS6,ITGB5,MERTK,MFGE8,PROS1
Survival of organism	6.22841		1.022	79	AGT,ALDH5A1,APEX1,AQP1,ARF6,ARHGDIB,ASPA,B2M,BCR,CCNG1,CD44,CD80,CEBPA,CH25H,COL18A1,CRABP2,CXCL12,DIO2,DOK1,DPPA4,F3,F7,FBLN5,FCGRT,FLT1,GABARAP,GLUL,HFE,HLA-A,Hspa1b,ID1,ID2,IDH2,IGF1R,IGF2,IGHM,IL1RL1,IQGAP1,IRAK1,IRF3,ITGA5,KITLG,LAPTM4B,LITAF,LTBP3,MIF,MMP14,MMP2,MUM1,NFKBIB,NOTCH1,NOV,NT5E,ODC1,OSMR,PGAM5,PIK3R2,PINK1,PLAT,PNP,PRKN,RPL13A,S1PR2,SCARB1,SELENOP,SESN3,SLC14A1,SLC22A1,SLC29A1,S…
Necrosis	21.9914		1.029	287	ABCE1,ADIPOQ,AGGF1,AGT,AKAP12,AKR1B1,ALDH3B1,ANTXR1,ANXA2,APEX1,APIP,APLN,ARF6,ATP1B3,ATP2A2,B2M,BABAM2,BCR,BEX3,BSG,C10orf88,CA9,CACNA1G,CASP6,CBFB,CCAR1,CCDC47,CCDC80,CCL5,CCNG1,CCT3,CD200,CD44,CD80,CD9,CDC25C,CDH11,CDX2,CEBPA,CEBPD,CHUK,CIB1,CKS1B,CNPY2,COL18A1,COL4A1,COL4A2,COL5A3,COP1,COPG1,CRABP2,CREB3L1,CST3,CTSD,CTSV,CXCL12,CYB5A,CYP1B1,DAPK2,DCLRE1B,DCN,DDB2,DHCR7,DMP1,DPH1,DPPA4,DROSHA,…
Binding of bone cancer cell lines	5.00922		1.042	7	CD44,CXCL12,IGF1R,RAMP1,RASA1,TGFB1,TMBIM4
Cell proliferation of fibroblasts	13.5834		1.047	59	ADIPOQ,AGT,ANXA2,AQP1,BABAM2,CBX7,CCDC80,CCNG1,CD44,CTSD,DCN,DOK1,DPH1,EMD,FGF1,FLT1,FOSL2,FRMD6,GAS6,GEM,GJA1,GPER1,HDGF,HINT1,IDH2,IGF1R,IGF2,ITGA5,LMNB1,MIF,MMP2,NGF,NOV,NPR3,PCGF2,PDGFRA,PF4,PLAT,PLK2,PRKN,PTGES3,RASA1,Rpl29 (includes others),Rps3a1,S1PR2,SERPINF1,SOCS3,SPARC,STAT3,TGFB1,TGFB1I1,TGFB2,TIMP1,TNFRSF11B,TP53,TSC2,TXN,TXNIP,TXNRD2
Synthesis of polysaccharide	5.2652		1.048	24	ACADM,ADIPOQ,AGT,APLN,B3GNT2,BSG,CCL5,GBE1,GPC1,HAS2,HEXA,IGF1R,IGF2,PF4,PTGES3,SELENOS,SOCS3,SPP1,SREBF1,Srgn,STAT3,TGFB1,TGFB2,UGDH
Proliferation of cancer cells	7.25964		1.078	47	ADIPOQ,AGT,AKR1B1,BCR,BSG,CD44,CST3,CST6,CXCL12,DCN,DROSHA,FGF1,FGF18,GAS6,GJA1,GREM1,HDGF,ID1,ID2,ID3,IGF1R,IGF2,IGHM,KITLG,LITAF,LZTS2,MIF,NGF,NOTCH1,NOV,ODC1,PDGFRA,PLAT,PRKCI,SDC2,SFRP2,SIX1,SOCS3,SOX11,SOX4,SPP1,SREBF1,STAT3,TGFB1,TGFB2,TP53,TXNIP
B-cell neoplasm	5.24795		1.1	114	ADIPOQ,AIG1,ANTXR1,ANXA2,ARPP21,ATP10A,ATP1B1,B2M,BCAT1,BCR,BICC1,CARNS1,CBX7,CCL5,Ccl8,CCT3,CD200,CD44,CD63,CD80,CDC42EP2,CEBPA,CEBPD,CHD3,CHRD,CHUK,COL11A1,COL4A2,CXCL12,CXXC5,DOK1,ENAH,F7,FANCL,FDPS,FLT1,GRHPR,HDAC5,HIST1H1C,HLA-A,HVCN1,ID2,ID3,IDH2,IFT122,IGF2,IGFBP5,IGHM,ING2,IQGAP1,ITPR2,KIAA1551,KITLG,KTI12,LYN,MAP4K4,MEGF10,MGLL,MMP2,MRPL51,MUM1,NEIL1,NEK8,NOTCH1,OPN4,OSMR,PAPPA,PDGFRA,PD…
Adhesion of tumor cell lines	4.58503		1.113	35	AKAP12,ANXA2,BSG,CD44,CD9,CST6,CXCL12,CYTH1,DCN,DYSF,FBLN5,GPNMB,HLX,IGF1R,ITGA5,ITGA6,MMP14,MMP2,NEU1,NME3,NOTCH1,NOV,PAK1,PHLDA1,PRMT1,PTGES3,RASA1,S1PR2,SDC2,SPP1,STAT3,TGFB1,TGFB1I1,TMBIM4,WWTR1
Cell cycle progression	5.27084		1.126	100	AGT,ARPP19,BANF1,BCR,CASP6,CBX7,CCNG1,CD44,CDC16,CDC25C,CEBPA,CHUK,CKS1B,CXCL12,DBI,DMP1,DPH1,EIF4G2,FGF1,FLT1,FOSL2,FRMD6,GADD45B,GADD45G,GAS6,GEM,GJA1,HAS2,HEXIM1,HSPA8,HYPK,ID1,ID2,ID3,IGF1R,IGF2,IGFBP5,IGHM,ING2,INTS13,IQGAP1,KIF1C,KITLG,KPNB1,LTBP1,Ly6a (includes others),LYN,LZTS2,MGLL,MIF,NEDD1,NEK7,NGF,NOTCH1,ORC6,PAK1,PCGF2,PDGFRA,PF4,PIK3R2,PKD1,PLK2,PNN,PRDM4,PRKCI,PRKD3,PRKN,PRMT1,PROS…
Size of body	7.70115		1.15	92	ADH7,ADIPOQ,AFF1,AGT,ALDH5A1,ANXA2,AQP1,AQP5,ASPA,ATP2A2,BSG,CASP6,CBX7,CD9,CDX2,CEBPA,CFL2,CISD2,CKS1B,CLMP,COL5A3,CTSD,DBI,DCN,DDB2,DHRS3,DIO2,DKK2,DNAJA1,DNAJC10,DOK1,DPH1,EHD3,F3,FKBP4,FMOD,GATM,GHRH,GNAO1,GPER1,HFE,HINT1,HIST1H1C,Hist1h1e,HNRNPD,HSD11B1,ID1,ID2,IGF1R,IGF2,IGFBP5,ITPR2,KCNMA1,LTBP3,Marcks,MMP13,MMP14,MMP2,NGF,NPR3,PAPPA,PGAM5,PLAT,PLK2,PLVAP,PPIB,PRKN,PSAP,PTGES3,RANBP1,RASSF…
Metastasis	9.31069		1.163	103	ADIPOQ,AKAP12,ALDH5A1,ANK3,AQP1,ARF6,B2M,C1R,CA9,CCDC80,CCL5,CD200,CD44,CD80,CD9,CDX2,CEBPA,CEBPD,CEMIP,COL18A1,COL4A1,COL4A2,COLEC12,CRABP2,CRYBG1,CRYZ,CST3,CTSH,CXCL12,CYP1B1,DPYSL2,DROSHA,DYNLRB1,ENAH,ENPP2,F3,FDPS,FGF1,FLT1,GJA1,GLUL,GPNMB,GSTM3,HEXIM1,HLX,HTRA1,ID1,ID2,ID3,IDH2,IGF1R,IGF2,IGFBP5,IL1RL1,IL33,ISLR,ITGA6,ITGBL1,KCNK2,LYN,MERTK,MIF,MMP14,MMP2,NADK,NFKBIB,NOTCH1,NT5E,PAK1,PAPPA,P…
Genitourinary tumor	5.24185		1.167	464	ABCE1,ACADM,ACSL3,ACSS2,ACTR2,ACTR3,ACVR1,ADIPOQ,AFF1,AGGF1,AGT,AIG1,AKAP12,AKR1A1,AKR1B1,AKR7A2,ALAS1,ALDH5A1,ALKBH8,AMOTL2,ANK3,ANTXR1,ANXA2,ANXA3,APEX1,APIP,APOD,AQP1,ARF5,ARHGDIB,ARMCX2,ARPP21,ASB17,ASPA,ASPSCR1,ATP10A,ATP1B1,B2M,BABAM2,BASP1,BCAT1,BCR,BICC1,BSG,C1R,C1S,C2orf40,C3orf70,C8orf82,CA9,CACNA1G,CAPN9,CBFB,CBX7,CCAR1,CCDC47,CCDC80,CCL5,CCT3,CD34,CD44,CD80,CD9,CDC16,CDC25C,CDH11,CDX2…
Epithelial-mesenchymal transition of tumor cell lines	4.55752		1.174	19	B2M,CD44,CDH11,FBLN5,FGF1,HFE,ID1,IDH2,IRF3,PRKCI,PRMT1,RLIM,SEPT9,SIX1,SPP1,STAT3,TGFB1,TGFB2,TP53
Cell movement of tumor cell lines	10.3947		1.182	111	ACKR4,ADIPOQ,AGT,AKAP12,ANXA2,AQP5,ARF6,ARHGDIB,BCR,BSG,CA9,CCL5,CD44,CD9,CDH11,CDX2,CLCN4,COL11A1,COL18A1,CREB3L1,CST6,CTSH,CXCL12,DCN,DDB2,DOK1,DPAGT1,DPYSL2,DROSHA,ECM1,ENAH,ENPP2,F3,F7,FBLN5,FGF1,FLNB,FLT1,GAS6,GJA1,GPER1,HAS2,HDGF,HES6,HOMER3,HTRA1,HVCN1,ID1,ID2,IGF1R,IGF2,IGFBP6,IL34,IQGAP1,ITGA5,ITGA6,ITGB5,ITGBL1,KITLG,Klra7 (includes others),LRPAP1,LTBP2,LYN,MAP4K4,MERTK,MIF,MMP14,MMP2,N…
Tubulation of endothelial cells	5.56543		1.201	19	ADIPOQ,CD44,CD9,CXCL12,FLT1,GAS6,ID1,ID3,KCNMA1,MMP13,MMP2,NEU1,PLXDC1,RHOJ,SEMA3B,SERPINF1,STAT3,TGFB1,TGFB2
Phosphorylation of protein	4.34008		1.303	67	ACVR1,ADIPOQ,AGT,ANXA2,APLN,BCR,BSG,CCL5,CD34,CD44,CD9,CHUK,CIB1,COL5A3,CSNK1G1,DAPK2,DCN,DNAJC10,FGF1,FLT1,GAS6,GPER1,GPNMB,HIPK1,HSPA8,IGF1R,IGF2,IGHM,IL34,IQGAP1,IRAK1,ITGA6,KITLG,Klra7 (includes others),LYN,MAP4K4,MERTK,MIF,NEK7,NGF,NME2,ODC1,PAK1,PDGFRA,PINK1,PLK2,PLPP3,PRKCI,PRKN,PSAP,PTGES3,RALB,RASA1,RSPO1,RSRC1,SCARB1,SIK3,SOCS3,SPP1,STAT3,STK17B,STK19,STK39,TGFB1,TGFB2,TSC2,WWTR1
Adhesion of connective tissue cells	7.10846		1.305	26	AGT,AKAP12,ANXA2,BCR,CD44,CD80,CDH11,CXCL12,IGF2,IQGAP1,ITGA5,LRPAP1,LTBP2,MMP2,PLXND1,PMP22,RASA1,RHOD,RPL22,SDC2,SDC4,SPARC,SPP1,TGFB1,TNFRSF11B,WISP2
Advanced malignant tumor	8.98716		1.307	111	ADIPOQ,AKAP12,ALDH5A1,ANK3,AQP1,ARF6,B2M,BCR,C1R,CA9,CCDC80,CCL5,CD200,CD44,CD80,CD9,CDX2,CEBPA,CEBPD,CEMIP,COL15A1,COL18A1,COL4A1,COL4A2,COLEC12,CRABP2,CRYBG1,CRYZ,CST3,CTSH,CXCL12,CXXC5,CYP1B1,DPYSL2,DROSHA,DYNLRB1,ENAH,ENPP2,F3,FDPS,FGF1,FGF18,FLT1,GJA1,GLUL,GPNMB,GSTM3,HEXIM1,HLX,HSD11B1,HTRA1,ID1,ID2,ID3,IDH2,IGF1R,IGF2,IGFBP5,IL1RL1,IL33,ISLR,ITGA6,ITGBL1,KCNK2,KCNMA1,LYN,MERTK,MFAP5,MIF,MM…
Binding of connective tissue cells	7.30803		1.315	28	AGT,AKAP12,ANXA2,BCR,CD44,CD80,CDH11,CXCL12,DCN,IGF2,IQGAP1,ITGA5,LRPAP1,LTBP2,MMP2,MRC2,PLXND1,PMP22,RASA1,RHOD,RPL22,SDC2,SDC4,SPARC,SPP1,TGFB1,TNFRSF11B,WISP2
Biosynthesis of purine ribonucleotide	4.58503		1.325	16	AK3,ATP5F1B,ATP5MD,GJA1,MAP1LC3B,NT5E,PINK1,PRKN,PRPS1,SOCS3,STAT3,TGFB1,TP53,TXNIP,UQCC2,VDAC1
Biosynthesis of nucleoside triphosphate	4.27165		1.325	16	ATP5F1B,ATP5MD,GJA1,MAP1LC3B,NME2,NT5E,PINK1,PNP,PRKN,SOCS3,STAT3,TGFB1,TP53,TXNIP,UQCC2,VDAC1
Metabolism of nucleoside triphosphate	4.1512		1.325	19	AK3,ATP1B1,ATP5F1B,ATP5MD,GJA1,HSPA8,MAP1LC3B,NME2,NT5E,PINK1,PNP,PRKN,SOCS3,STAT3,TGFB1,TP53,TXNIP,UQCC2,VDAC1
Proliferation of tumor cells	9.06148		1.333	61	ADIPOQ,AGT,AKR1B1,ANXA2,BCR,BSG,CA9,CD44,CST3,CST6,CTSV,CXCL12,DCN,DROSHA,F3,FGF1,FGF18,GAS6,GJA1,GPC1,GREM1,HDGF,ID1,ID2,ID3,IGF1R,IGF2,IGFBP5,IGHM,IRF3,KITLG,LITAF,LZTS2,MIF,MMP14,NGF,NOTCH1,NOV,ODC1,PDGFRA,PLAT,PRKCI,SDC2,SEMA3B,SEPT9,SFRP2,SIX1,SLPI,SOCS3,SOX11,SOX4,SPP1,SREBF1,STAT3,TGFB1,TGFB2,TIMP1,TP53,TSC2,TXNIP,ZMAT3
Cell spreading	4.74232		1.414	33	AKAP12,ANTXR1,ARF6,CCL5,CD44,CD9,CDH11,CIB1,COL5A3,CXCL12,DOK1,FLNB,GEM,IGFBP5,IRAK1,ITGA5,ITGA6,KITLG,LYN,NGF,PAK1,PMP22,PRKD3,RHOD,SDC2,SDC4,SPARC,SPP1,STAT3,TGFB1I1,TMBIM4,TP53,TSC2
Cell viability of tumor cell lines	4.75945		1.465	87	AK3,ANTXR1,APEX1,ATP5MD,B2M,BCR,CA9,CCAR1,CCNG1,CD200,CD44,CEBPD,CKS1B,CLCN4,CTSD,CXCL12,DPH1,ECM1,FDXR,FLT1,GAS6,GPC1,HINT1,HIPK1,ID2,IGF1R,IGF2,IGFBP5,IGHM,IRAK1,ITGA6,KDM1A,KIFC3,KITLG,KPNB1,LMNB1,LYN,MAP1LC3B,MINPP1,NEK7,NEK8,NGF,NME3,NOTCH1,NOV,PAK1,PCGF2,PDGFRA,PIK3R2,PLAT,PLK2,PPP1R11,PRKCI,PRMT1,PSAP,RAB11A,RAD21,RAD9A,RASA1,RELB,RHOJ,RPF1,S1PR2,SEPT9,SF3B3,SLC25A23,SLC48A1,SLPI,SMARCC2,S…
Interaction of tumor cell lines	6.75696		1.467	50	AGT,AKAP12,ANXA2,BSG,CD44,CD80,CD9,CDH11,CST6,CXCL12,CYTH1,DCN,DYSF,F3,FBLN5,GAS6,GJA1,GPNMB,HAS2,HLA-A,HLX,IGF1R,IGF2,ITGA5,ITGA6,ITGB5,KITLG,MMP14,MMP2,NEU1,NME3,NOTCH1,NOV,PAK1,PHLDA1,PRMT1,PROS1,PTGES3,RAMP1,RASA1,S1PR2,SCARB1,SDC2,SERPINF1,SPP1,STAT3,TGFB1,TGFB1I1,TMBIM4,WWTR1
Binding of tumor cell lines	6.057		1.488	47	AGT,AKAP12,ANXA2,BSG,CD44,CD80,CD9,CST6,CXCL12,CYTH1,DCN,DYSF,F3,FBLN5,GAS6,GPNMB,HAS2,HLA-A,HLX,IGF1R,IGF2,ITGA5,ITGA6,ITGB5,MMP14,MMP2,NEU1,NME3,NOTCH1,NOV,PAK1,PHLDA1,PRMT1,PROS1,PTGES3,RAMP1,RASA1,S1PR2,SCARB1,SDC2,SERPINF1,SPP1,STAT3,TGFB1,TGFB1I1,TMBIM4,WWTR1
Migration of fibroblasts	5.451		1.491	22	ACTR3,ADIPOQ,AGT,FGF1,FLNB,FRMD6,GPER1,IL33,LRPAP1,MRC2,NOV,PAK1,RHOD,SDC4,SERPINF1,SPP1,STAT3,TGFB1,TNS1,TP53,TSC2,ZFAND5
Production of reactive oxygen species	4.51145		1.496	40	ADIPOQ,AGT,AKR1B1,ANXA2,APLN,ARHGDIB,BCR,CCL5,CD44,COL18A1,CST3,CXCL12,DBI,DCN,DUOXA1,F7,FBLN5,FDXR,HAS2,HVCN1,IL33,ITGA5,LTBP1,LYN,NGF,PGAM5,PINK1,POLG,PRSS23,SCARB1,SESN3,SMOX,SPP1,TGFB1,TNFRSF11B,TP53,TSC2,TXNIP,TXNRD2,VDAC1
Diabetes mellitus	4.25649		1.512	99	ADIPOQ,AGT,AKR1B1,ANXA2,APLN,APOD,AQP1,AQP5,ATP10A,ATP2A2,B2M,C1S,CA13,CA9,CCL5,Ccl8,CCNG1,CD200,CD34,CD44,CD80,CDKAL1,CEBPD,CHUK,CLEC3B,COL11A1,COL15A1,COL16A1,COL18A1,COL24A1,COL4A1,COL4A2,COL5A3,CP,CSN3,CTSH,CTSV,CUX2,CXCL12,ECM1,ENAH,F3,F7,FAH,FGF1,FLT1,GANC,GAS6,Gbp8,GPNMB,HACD2,HFE,HIPK1,HLA-A,HSD11B1,ID1,Ifi27l2a/Ifi27l2b,Ifi47,IGF1R,IGF2,IGHM,ITGB5,Ly6a (includes others),MERTK,MIF,NAGLU,N…
Adhesion of fibroblast cell lines	5.61083		1.702	14	AKAP12,CD44,CD80,CDH11,IQGAP1,ITGA5,PLXND1,PMP22,RASA1,RPL22,SDC2,SDC4,SPP1,TGFB1
Dispersion of cells	6.26841		1.706	7	ARF6,CD44,FGF1,NOTCH1,SPP1,TIMP1,TP53
Tubulation of vascular endothelial cells	5.53462		1.724	16	ADIPOQ,CD44,CD9,CXCL12,FLT1,GAS6,ID1,ID3,KCNMA1,MMP13,NEU1,PLXDC1,RHOJ,SEMA3B,SERPINF1,STAT3
Cytostasis	4.52143		1.76	32	BCR,CASP6,COL18A1,CRABP2,FGF1,FLT1,GJA1,HAS2,ID1,ID2,IGF1R,INO80B,LTBP1,LXN,MIF,NGF,NME3,NOTCH1,PAK1,PRMT1,RBPJ,RHOD,RLIM,SMARCE1,SOCS3,STAT3,TGFB1,TIMP1,TOP1,TP53,TSC2,UBE2I
Migration of cells	18.0429		1.761	221	ABI3,ACTR3,ACVR1,ADIPOQ,AGGF1,AGT,AKAP12,ANXA2,ANXA3,APLN,AQP1,AQP5,ARF6,ARHGDIB,ATP2A2,ATP5F1B,BCAT1,BCR,BSG,CA9,CBFB,CCAR1,CCL5,Ccl7,CD200,CD302,CD34,CD44,CD63,CD80,CD9,CDH11,CDX2,CEBPA,CEMIP,CHRD,CHST1,CHUK,CIB1,CLCN4,COL11A1,COL18A1,COL4A1,COL4A2,CREB3L1,CSPG5,CST3,CST6,CTSH,CTSV,CXCL12,CXXC5,CYP1B1,DAPK2,DCN,DIO2,DMP1,DOK1,DPAGT1,DPYSL2,DROSHA,ECM1,ENAH,ENPP2,F13A1,F3,F7,FBLN5,FGF1,FGF18,FKB…
Pelvic cancer	4.1986		1.77	432	ABCE1,ACADM,ACSL3,ACSS2,ACTR2,ACTR3,ACVR1,ADH7,ADIPOQ,AFF1,AGGF1,AGT,AKAP12,AKR1A1,AKR1B1,AKR7A2,ALAS1,ALDH5A1,AMOTL2,ANK3,ANTXR1,ANXA2,ANXA3,APEX1,APIP,APOD,AQP1,ARF5,ARHGDIB,ARMCX2,ARPP21,ASB17,ASPA,ASPSCR1,ATP10A,B2M,BABAM2,BCAT1,BCR,BICC1,BSG,C1R,C1S,C2orf40,C3orf70,C8orf82,CA9,CACNA1G,CAPN9,CARNS1,CBFB,CBX7,CCAR1,CCDC47,CCDC80,CCL5,CD34,CD44,CD80,CDC16,CDC25C,CDH11,CDX2,CEBPA,CEBPZ,CHD3,CHRD…
Pelvic tumor	4.25181		1.827	434	ABCE1,ACADM,ACSL3,ACSS2,ACTR2,ACTR3,ACVR1,ADH7,ADIPOQ,AFF1,AGGF1,AGT,AKAP12,AKR1A1,AKR1B1,AKR7A2,ALAS1,ALDH5A1,AMOTL2,ANK3,ANTXR1,ANXA2,ANXA3,APEX1,APIP,APOD,AQP1,ARF5,ARHGDIB,ARMCX2,ARPP21,ASB17,ASPA,ASPSCR1,ATP10A,B2M,BABAM2,BCAT1,BCR,BICC1,BSG,C1R,C1S,C2orf40,C3orf70,C8orf82,CA9,CACNA1G,CAPN9,CARNS1,CBFB,CBX7,CCAR1,CCDC47,CCDC80,CCL5,CD34,CD44,CD80,CDC16,CDC25C,CDH11,CDX2,CEBPA,CEBPZ,CHD3,CHRD…
Systemic autoimmune syndrome	4.36251		1.888	102	ADIPOQ,AGT,AKR1A1,ARHGDIB,ARL16,ATP1B1,B2M,B3GALT4,C1R,C1S,CCL5,Ccl7,Ccl8,CD44,CD80,CDH11,CEMIP,CHUK,COL4A1,COL4A2,CSN3,CST3,CTSH,CTSV,CUX2,CXCL12,DNAJC4,DPAGT1,ECM1,EEF1E1,ENAH,FCGRT,FDPS,FLT1,GADD45B,GANC,Gbp8,GLUL,GPNMB,HACD2,HEXA,HIPK1,HLA-A,HSD11B1,HSD17B8,HSPA8,Ifi27l2a/Ifi27l2b,Ifi47,IGFBP5,IGHM,IL33,ISG15,ITGA5,LMO4,Ly6a (includes others),LYN,MAP4K4,MERTK,MGLL,MIF,MIPEP,MMP13,MMP14,MMP2,N…
Cell death of breast cancer cell lines	5.25181		1.901	41	ADIPOQ,B2M,CASP6,CCAR1,CCDC80,CD44,CKS1B,CRABP2,CYB5A,DPH1,DROSHA,FRMD6,GPER1,HDAC5,HINT1,IGF1R,IGFBP5,KIFC3,LMO4,MIF,MMP14,NFKBIB,NGF,NOTCH1,ODC1,PINK1,PLK2,PPID,PRMT1,PSIP1,RASA1,SCARB1,SFRP2,SLC29A1,SMARCE1,STAT3,TGFB1,TGFB2,TP53,WWTR1,XPO1
Microtubule dynamics	6.6216		1.902	120	ACTR2,ACTR3,ADIPOQ,AGT,AKAP12,ANK3,AQP1,AQP5,ARF6,ARL2,BASP1,BCR,BSG,CASP6,CCDC28B,CCL5,CD44,CD9,CDC42EP2,CHUK,CIB1,CTSV,CUX2,CXCL12,DOK1,DPYSL2,EIF4G2,ENAH,F13A1,F7,FARP1,FGF1,FKBP4,FLT1,FNBP1,GABARAP,GAS6,GEM,GJA1,GNAO1,GPX4,HAS2,HDGF,ICAM5,ID1,IFT122,IGF1R,IL11RA,IQGAP1,ITGA6,ITGB5,KIF1C,KIF21A,KIFC3,KITLG,KPNB1,LMNB1,LRPAP1,LYN,MATN2,MGLL,MINOS1-NBL1/NBL1,NEDD1,NEK7,NGF,NINJ1,NOTCH1,NSMF,OLFM…
Organization of cytoplasm	8.37572		1.934	155	ACTR2,ACTR3,ADIPOQ,AGT,AKAP12,ANK3,ANTXR1,AQP1,AQP5,ARF6,ARL2,BASP1,BCR,BSG,CASP6,CCDC28B,CCDC47,CCL5,Ccl7,CD44,CD9,CDC42EP2,CEBPA,CFL2,CHCHD3,CHD3,CHUK,CIB1,CTSV,CUX2,CXCL12,DOK1,DPYSL2,EIF4G2,EMD,ENAH,F13A1,F3,F7,FARP1,FGF1,FIS1,FKBP4,FLNB,FLT1,FNBP1,GABARAP,GAS6,GEM,GJA1,GNAO1,GPM6B,GPX4,HAS2,HDGF,HEXA,ICAM5,ID1,IFT122,IGF1R,IL11RA,IL33,INTS13,IQGAP1,ITGA6,ITGB5,KIF1C,KIF21A,KIFC3,KITLG,KPNB1,…
Organization of cytoskeleton	7.04096		1.934	139	ACTR2,ACTR3,ADIPOQ,AGT,AKAP12,ANK3,ANTXR1,AQP1,AQP5,ARF6,ARL2,BASP1,BCR,BSG,CASP6,CCDC28B,CCL5,Ccl7,CD44,CD9,CDC42EP2,CFL2,CHD3,CHUK,CIB1,CTSV,CUX2,CXCL12,DOK1,DPYSL2,EIF4G2,ENAH,F13A1,F3,F7,FARP1,FGF1,FKBP4,FLNB,FLT1,FNBP1,GABARAP,GAS6,GEM,GJA1,GNAO1,GPM6B,GPX4,HAS2,HDGF,ICAM5,ID1,IFT122,IGF1R,IL11RA,IL33,INTS13,IQGAP1,ITGA6,ITGB5,KIF1C,KIF21A,KIFC3,KITLG,KPNB1,LMNB1,LRPAP1,LSP1,LYN,MATN2,MERTK,…
Urogenital cancer	4.86646		1.955	453	ABCE1,ACADM,ACSL3,ACSS2,ACTR2,ACTR3,ACVR1,ADIPOQ,AFF1,AGGF1,AGT,AKAP12,AKR1A1,AKR1B1,AKR7A2,ALAS1,ALDH5A1,ALKBH8,AMOTL2,ANK3,ANTXR1,ANXA2,ANXA3,APEX1,APIP,APOD,AQP1,ARF5,ARHGDIB,ARMCX2,ARPP21,ASB17,ASPA,ASPSCR1,ATP10A,ATP1B1,B2M,BABAM2,BASP1,BCAT1,BCR,BICC1,BSG,C1R,C1S,C2orf40,C3orf70,C8orf82,CA9,CACNA1G,CAPN9,CBFB,CBX7,CCAR1,CCDC47,CCDC80,CCL5,CCT3,CD34,CD44,CD80,CD9,CDC16,CDC25C,CDH11,CDX2,CEBP…
Cell movement	22.1811		1.971	254	ABI3,ACKR4,ACTR2,ACTR3,ACVR1,ADIPOQ,AGGF1,AGT,AKAP12,AKR1B1,ANTXR1,ANXA2,ANXA3,APLN,AQP1,AQP5,ARF6,ARHGDIB,ATP2A2,ATP5F1B,BCAT1,BCR,BSG,CA9,CBFB,CCAR1,CCL5,Ccl7,CD200,CD302,CD34,CD44,CD63,CD80,CD9,CDH11,CDX2,CEBPA,CEBPD,CEMIP,CHRD,CHST1,CHUK,CIB1,CLCN4,COL11A1,COL18A1,COL4A1,COL4A2,COL5A3,CREB3L1,CSPG5,CST3,CST6,CTSH,CTSV,CXCL12,CXXC5,CYP1B1,DAPK2,DCN,DDB2,DIO2,DMP1,DNAJA1,DOK1,DPAGT1,DPYSL2,DROS…
Cell survival	12.1838	Increased	2.171	161	ADIPOQ,AK3,ALKBH8,ANTXR1,APEX1,APLN,APOD,ATP5MD,B2M,BABAM2,BANF1,BCR,BEX3,CA9,CASP6,CBFB,CCAR1,CCL5,CCNG1,CD200,CD44,CD80,CD9,CEBPD,CHUK,CKS1B,CLCN4,COL18A1,CST3,CTSD,CXCL12,DPH1,ECM1,F7,FDXR,FGF1,FGF18,FKBP1B,FLT1,GADD45B,GAS6,GHRH,GJA1,GPC1,GPNMB,HDAC5,HDGF,HINT1,HIPK1,HLA-A,HLX,Hspa1b,ID2,IGF1R,IGF2,IGFBP5,IGHM,IL11RA,IL1RL1,IL33,IQGAP1,IRAK1,ITGA5,ITGA6,KDM1A,KIF1C,KIFC3,KITLG,KPNB1,LAPTM4B,L…
Cell movement of fibroblasts	7.91009	Increased	2.225	31	ACTR3,ADIPOQ,AGT,CD44,CHUK,ENAH,ENPP2,F7,FGF1,FLNB,FRMD6,GPER1,IL33,LRPAP1,MRC2,NOV,PAK1,PF4,RELB,RHOD,SDC4,SERPINF1,SPARC,SPP1,STAT3,TGFB1,TGFB1I1,TNS1,TP53,TSC2,ZFAND5
Cell viability	8.93554	Increased	2.319	143	ADIPOQ,AK3,ALKBH8,ANTXR1,APEX1,APLN,APOD,ATP5MD,B2M,BCR,CA9,CASP6,CBFB,CCAR1,CCL5,CCNG1,CD200,CD44,CD80,CD9,CEBPD,CHUK,CKS1B,CLCN4,CST3,CTSD,CXCL12,DPH1,ECM1,F7,FDXR,FGF1,FGF18,FKBP1B,FLT1,GADD45B,GAS6,GHRH,GJA1,GPC1,GPNMB,HDAC5,HDGF,HINT1,HIPK1,HLA-A,Hspa1b,ID2,IGF1R,IGF2,IGFBP5,IGHM,IL11RA,IL33,IQGAP1,IRAK1,ITGA6,KDM1A,KIF1C,KIFC3,KITLG,KPNB1,LMNB1,LYN,MAP1LC3B,MED21,MFAP5,MIF,MINPP1,MMP13,NEIL…
