# Supplementary material for: Transcriptomic characterization of signaling pathways associated with osteoblastic differentiation of MC-3T3E1 cells
Source: PLoS One. 2019 Jan 4;14(1):e0204197. doi: 10.1371/journal.pone.0204197 (PMC6319725; doi:10.1371/journal.pone.0204197)
Supplement: S4 Table — Gene symbol and activation z-score are shown for all upstream regulators with activation z-score >2 or <-2 in the D2 vs D5, D5 vs D10, and D10 vs D28 pairwise comparisons. (XLSX) [file pone.0204197.s008.xlsx]

## Sheet: Table S4
S4 TABLE - OPERON - IPA - UPSTREAM REGULATORS
	Activation Z-Score (≥2 or ≤-2 any interval)
Symbol	D2 vs D5	D5 vs D10	D10 vs D28
ABCB4	-0.813	-2.801	-2.259
ACVRL1	-1.58	-2.39	-0.039
ADCY	-1	-2	-1
ADM	-2.117	0	0
AGER	2.543	1.608	0.536
AHR	-2.75	-2.479	-2.14
Akt	1.074	2.286	0.785
Alpha catenin	-1.373	-0.939	-2.023
AMPK	2.169	0	0
ANXA7	0	0	-2
Ap1	1.673	2.4	0.218
APP	1.631	1.452	2.988
BCL2	1.155	2.133	0.365
BCL3	-1.203	-2.607	1.404
BID	1	2	2
BMP2	-3.067	-0.942	2.419
BMP7	0.077	-2.251	0.149
Brd4	1	2	1
BRD4	1.214	1.214	2.562
CBX5	0.302	-0.905	-2.111
CCR5	1.863	0.105	-2.074
CD38	-2.094	-0.565	0.964
CD44	0.163	2.116	1.546
CDH1	-2.215	0	0
CDKN1B	0	-2.2	-2.2
Cg	1.217	2.5	2.732
Collagen(s)	0	2	2
CR1L	-2.236	-2.236	-1.342
CXCL8	0	0	-2.385
CYP1B1	0	-2	0
DICER1	-2.043	0.813	1.34
DNMT3A	-2.121	0	0
DPP4	-1.789	0.179	2.147
E2F1	1.589	1.681	2.788
EBI3	0	2	0
EGLN	0	0	-2.383
EGR1	2.592	0.749	0.443
EHF	0	0	2
EPAS1	-0.193	1.966	2.12
EPO	-0.373	0.913	2.173
ERK	0	2.421	0
estrogen receptor	-1.457	-2.539	-1.79
F2	0.988	2.562	2.289
FLT1	-0.707	-2.121	-1.414
FOXA1	0	2.176	0
FOXL2	0	2.216	0
FOXO1	-0.801	-2.207	-0.45
GATA1	2.158	0	0
GATA3	0	0	-2.18
GDF2	-0.691	-0.432	2.529
GLI1	0.731	2.646	2.433
GLIS2	0	-2	-1
HLX	-0.128	1.664	2.433
HMGA1	-1.283	-2.158	-0.729
HTT	1.987	2.782	0.662
Ifn	2.156	0.539	1.534
Ifn gamma	-2.182	-0.613	0.833
IFNAR1	-0.46	2.184	1.596
IFNB1	0	0	2.032
IFNG	1.143	1.175	3.002
IFNL1	2	0	0
IgG	-1.285	0.026	-2.23
IKBKB	1.455	2.573	2.36
IKBKB	1.455	2.573	2.36
IL10RA	0.189	0.063	2.075
IL11	-2.386	0.306	1.554
IL12 (complex)	-0.75	-0.611	2.001
IL5	-1.44	0.689	2.317
IL6	0.782	1.022	2.048
IL6R	0.422	2.179	2.179
Interferon alpha	0	2.138	0
ITGAV	-0.391	2.213	1.172
Jnk	2.831	2.246	-0.331
KDM5A	0.577	1.155	-2.309
KITLG	-2.525	-0.194	0.971
KRAS	-0.955	-0.74	-2.338
let-7	1.137	2.249	-0.183
LIF	0	0	3.033
LMNA	1	2	0
LMNB1	-1	2	2
MAP3K1	1.633	2.449	1.633
MAP4K4	0.711	-1.929	-3.148
MAPK8	0	2.969	1.82
MAPK9	-0.249	3.073	2.076
MDM2	0	2.417	2.417
MTPN	1.289	2.578	3.13
MYC	-1.247	-1.735	-2.212
MYCN	-0.876	-2.025	-3.254
MYD88	0.991	2.37	1.126
NFkB (complex)	1.854	2.568	0.757
NME1	-2	-1	1
NRF1	-1.161	-0.539	2.156
PAX3	-1.452	-0.714	2.19
PAX7	-0.455	0.312	2.181
PDGF-DD	1	2	2
PDGFC	1.503	2.189	1.274
PDLIM2	-1	-1.667	-2.333
POR	-2.804	1.294	1.294
PRKCB	0	2.19	0
PRL	1.043	1.172	2.161
PTGS2	0.688	-0.072	-2.294
RAPGEF3	-2	0	0
Ras	0	2.183	0
RBL2	0	2	2
RELA	1.165	2.734	2.182
RGS2	-1	0	2
SEMA7A	-1.342	0.447	2.236
SHH	1.609	2.607	1.941
SMAD3	0	0	2.058
SMAD7	-2.457	-2.878	-1.053
SMARCA4	2.456	2.78	2.681
SOCS6	-2	-2	0
SPDEF	-3	-0.333	-0.333
STAT4	1.134	0.81	2.624
TAB1	-1	-2	-1
TCF7L2	1.209	3.187	1.506
TET2	0	1.897	2.53
TFEB	1.663	2.446	1.663
Tgf beta	0.168	0.211	2.906
TGFB1	1.046	2.265	3.349
TGFB3	1.845	1.325	2.105
THRB	2.005	0.902	0.802
TICAM1	0.656	2.185	1.722
Tnf (family)	0.051	2.239	0.926
TNFSF12	-0.599	2.205	1.364
TP53	1.967	1.646	2.972
TP63	0.019	0.836	2.832
TRAF6	1.455	2.425	1.698
TWIST1	1.604	2.138	1.069
USF1	1.579	2.399	1.292
VCAN	-0.077	-2.708	-1.315
WNT1	0.971	2.407	1.9
WNT3A	2.495	2.867	1.843
WT1	0.816	2.064	0.521
ZBED6	-0.49	-2.233	-1.362
ZBTB20	0	-1.633	-2.449
