# Supplementary material for: Transcriptomic characterization of signaling pathways associated with osteoblastic differentiation of MC-3T3E1 cells
Source: PLoS One. 2019 Jan 4;14(1):e0204197. doi: 10.1371/journal.pone.0204197 (PMC6319725; doi:10.1371/journal.pone.0204197)
Supplement: S5 Table — Canonical Pathway name, -log(pvalue), activation z-score, and observed pathway molecules are shown for predicted regulated pathways in the D2 vs D5, D5 vs D10, and D10 vs D28 pairwise comparisons. (XLSX) [file pone.0204197.s009.xlsx]

## Sheet: Table S5
S5 TABLE - OPERON - IPA - CANONICAL PATHWAYS				Activation Z-Score
IPA Canonical Pathways	-log(p-value)	Ratio	D2 vs D5	D2 vs D5	D2 vs D5	Molecules
VDR/RXR Activation	4.09	0.154	0	0	-1	IGFBP6,SERPINB1,SPP1,PRKCI,IL1RL1,CEBPA,TGFB2,IGFBP5,SEMA3B,CCL5,CST6,PRKD3
Osteoarthritis Pathway	3.27	0.0943	-0.728	-0.728	-0.243	SIK3,SPP1,S1PR2,IL1RL1,DCN,ADIPOQ,SMAD6,ITGA5,GREM1,MMP13,ANXA2,SDC4,CASP6,FGF18,CNMD,TGFB1,RBPJ,CHUK,HTRA1,NOTCH1
Sirtuin Signaling Pathway	2.94	0.0822	0	0	0.447	PPID,TP53,HIST1H1C,GADD45B,POLR1B,GADD45G,LDHD,NDUFB8,STAT3,NDUFAF2,SOD3,Hist1h1e,NDUFA5,ATP5F1B,SREBF1,XPC,ACSS2,NDUFS2,NDUFA12,IDH2,MAP1LC3B,GABARAP,VDAC1,APEX1
Acute Phase Response Signaling	2.72	0.0941	-0.577	-0.577	-0.577	SOCS3,C1S,SERPINF1,CP,STAT3,IRAK1,IL33,C1R,SOCS2,OSMR,PIK3R2,CHUK,NFKBIB,CRABP2,AGT,TNFRSF11B
Integrin Signaling	2.71	0.0868	-0.728	-0.728	-1.213	RND2,ACTR2,RALA,ARPC5L,RALB,ITGA6,ITGA5,RHOJ,TSPAN3,ARF6,PAK1,ARF5,ACTR3,RHOD,CAPN9,PIK3R2,TSPAN4,FNBP1,ITGB5
Actin Nucleation by ARP-WASP Complex	2.69	0.143	-0.707	-0.707	-1.414	RND2,ACTR2,ACTR3,ARPC5L,RHOD,ITGA5,RHOJ,FNBP1
Glioma Invasiveness Signaling	2.64	0.129	0.333	0.333	-0.333	RND2,TIMP1,RHOD,CD44,RHOJ,MMP2,PIK3R2,FNBP1,ITGB5
RhoGDI Signaling	2.54	0.0904	1.069	1.069	2.138	RND2,ACTR2,ARPC5L,GNG2,ITGA5,RHOJ,CDH11,ARHGDIB,PAK1,ACTR3,CFL2,RHOD,GNAO1,CD44,FNBP1,PIP4K2C
Extrinsic Prothrombin Activation Pathway	2.45	0.25	0	0	-1	PROS1,F13A1,F7,F3
Regulation of Actin-based Motility by Rho	2.4	0.111	-0.632	-0.632	-1.897	RND2,ACTR2,PAK1,ACTR3,ARPC5L,RHOD,ITGA5,RHOJ,FNBP1,PIP4K2C
Fcγ Receptor-mediated Phagocytosis in Macrophages and Monocytes	2.29	0.108	-1.897	-1.897	-0.632	ACTR2,ARF6,PAK1,ACTR3,PRKCI,ARPC5L,LYN,RAB11A,PIK3R2,PRKD3
Ephrin Receptor Signaling	2.21	0.0857	-1.155	-1.155	-1.155	ACTR2,ARPC5L,GNG2,CXCL12,ITGA5,STAT3,FGF1,PAK1,ACTR3,CFL2,SDC2,GNAO1,DOK1,RASA1,MAP4K4
NRF2-mediated Oxidative Stress Response	2.18	0.0829	-0.707	-0.707	0	AKR7A2,PPIB,GSTM3,DNAJC10,DNAJA1,SOD3,GSTO1,MAFG,AKR1A1,PRKCI,SCARB1,DNAJC4,GCLM,TXN,PIK3R2,PRKD3
IL-8 Signaling	2.1	0.0812	-0.258	-0.258	-0.258	RND2,FLT1,GNG2,MMP2,RHOJ,IQGAP1,IRAK1,PRKCI,RHOD,CHUK,PIK3R2,NFKBIB,MAP4K4,PRKD3,FNBP1,ITGB5
Huntington's Disease Signaling	2.09	0.076	-1	-1	-1	TP53,Hspa1b,GNG2,POLR2K,RCOR2,NGF,HDAC5,HSPA8,CTSD,CASP6,PRKCI,ATP5F1B,HDAC11,IGF1R,CAPN9,PIK3R2,GOSR2,PRKD3,RASA1
Growth Hormone Signaling	2.07	0.106	-1.134	-1.134	-0.378	SOCS3,IGF2,PRKCI,CEBPA,IGF1R,SOCS2,PIK3R2,STAT3,PRKD3
Signaling by Rho Family GTPases	2.05	0.0754	-0.775	-0.775	-1.807	RND2,ACTR2,SEPT9,ARPC5L,GNG2,ITGA5,RHOJ,CDC42EP2,IQGAP1,CDH11,PAK1,PRKCI,ACTR3,CFL2,RHOD,GNAO1,PIK3R2,FNBP1,PIP4K2C
Rac Signaling	2.03	0.094	-0.632	-0.632	-1.897	ACTR2,PAK1,ACTR3,PRKCI,CFL2,ARPC5L,CD44,ITGA5,PIK3R2,IQGAP1,PIP4K2C
GP6 Signaling Pathway	2.01	0.0896	1.155	1.155	1.732	COL16A1,COL5A3,PRKCI,COL4A1,LYN,COL24A1,COL4A2,PIK3R2,COL11A1,COL18A1,PRKD3,COL15A1
IGF-1 Signaling	1.9	0.0943	-1.134	-1.134	-1.134	IGFBP6,SOCS3,NOV,PRKCI,IGF1R,SOCS2,IGFBP5,PIK3R2,STAT3,RASA1
Coagulation System	1.86	0.143	1.342	1.342	0.447	PROS1,F13A1,F7,F3,PLAT
Aryl Hydrocarbon Receptor Signaling	1.85	0.0851	0	0	-0.816	TP53,CTSD,TGFB1,GSTM3,HSPB2,TGFB2,ALDH3B1,NRIP1,CYP1B1,ALDH5A1,PTGES3,GSTO1
Sumoylation Pathway	1.75	0.0938	0.707	0.707	-0.707	RND2,TP53,KDM1A,RHOD,CEBPA,RHOJ,FNBP1,ARHGDIB,UBE2I
Macropinocytosis Signaling	1.73	0.0988	-1.633	-1.633	-0.816	ARF6,PAK1,PRKCI,ITGA5,PIK3R2,NGF,PRKD3,ITGB5
CXCR4 Signaling	1.7	0.0788	-1.155	-1.155	-0.577	RND2,PAK1,PRKCI,RHOD,ITPR2,GNG2,GNAO1,LYN,CXCL12,RHOJ,PIK3R2,PRKD3,FNBP1
mTOR Signaling	1.69	0.0746	0	0	0	RND2,RPS19,EIF3H,RPS8,EIF4A2,RHOJ,RPS7,PRKCI,EIF4G2,RHOD,TSC2,PIK3R2,RPS12,PRKD3,FNBP1
Inhibition of Matrix Metalloproteases	1.67	0.128	-1	-1	1	TIMP1,SDC2,MMP14,MMP13,MMP2
Cdc42 Signaling	1.66	0.0778	-1.667	-1.667	-1.667	B2M,ACTR2,PAK1,PRKCI,RALA,ACTR3,CFL2,HLA-A,ARPC5L,ITGA5,CDC42EP2,IQGAP1,RASA1
LPS/IL-1 Mediated Inhibition of RXR Function	1.65	0.0721	-0.447	-0.447	-0.447	ACSL3,IL1RL1,GSTM3,ALAS1,SOD3,GSTO1,IRAK1,IL33,CHST1,SCARB1,SMOX,SREBF1,XPO1,ALDH3B1,ALDH5A1,TNFRSF11B
Tec Kinase Signaling	1.61	0.0765	-1.508	-1.508	-0.302	RND2,PAK1,PRKCI,RHOD,GNG2,GNAO1,LYN,ITGA5,RHOJ,PIK3R2,STAT3,PRKD3,FNBP1
NF-κB Activation by Viruses	1.56	0.092	-0.707	-0.707	-0.707	PRKCI,ITGA6,ITGA5,PIK3R2,CHUK,NFKBIB,PRKD3,ITGB5
Gαq Signaling	1.45	0.0745	-0.905	-0.905	-0.905	RND2,RGS2,PRKCI,RHOD,ITPR2,GNG2,RHOJ,PIK3R2,CHUK,NFKBIB,PRKD3,FNBP1
NF-κB Signaling	1.42	0.0718	-0.277	-0.277	0.277	IL33,TNIP1,FLT1,RELB,IGF1R,PDGFRA,PIK3R2,CHUK,NGF,NFKBIB,MAP4K4,TNFRSF11B,IRAK1
Death Receptor Signaling	1.41	0.086	-2.828	-2.828	-0.707	CASP6,HSPB2,PARP8,TNKS2,CHUK,NFKBIB,MAP4K4,ARHGDIB
IL-6 Signaling	1.4	0.0781	-0.632	-0.632	1.265	IL33,SOCS3,IL1RL1,HSPB2,PIK3R2,CHUK,STAT3,NFKBIB,MAP4K4,TNFRSF11B
EIF2 Signaling	1.38	0.0679	-0.378	-0.378	-1.89	RPS19,RPL22,EIF3H,RPS8,EIF4A2,RPL26,RPS7,RPL8,EIF4G2,SREBF1,IGF1R,PIK3R2,RPS12,RPL13A,EIF1AY
PPAR Signaling	1.37	0.0842	0.707	0.707	-1.414	IL33,IL1RL1,PDGFRA,NRIP1,CHUK,NFKBIB,MAP4K4,TNFRSF11B
CD28 Signaling in T Helper Cells	1.32	0.0758	0	0	-2.121	ACTR2,PAK1,ACTR3,CD80,ARPC5L,HLA-A,ITPR2,PIK3R2,CHUK,NFKBIB
STAT3 Pathway	1.32	0.0825	0.707	0.707	0.707	SOCS3,FLT1,TGFB1,TGFB2,PDGFRA,IGF1R,SOCS2,STAT3
Wnt/β-catenin Signaling	1.27	0.0698	-2.111	-2.111	-2.714	TP53,SOX4,GJA1,SFRP2,CSNK1G1,TGFB1,GNAO1,CD44,ACVR1,TGFB2,DKK2,SOX11
Type II Diabetes Mellitus Signaling	1.26	0.0714	-1.134	-1.134	-0.378	CACNA1G,SOCS3,ACSL3,PRKCI,ADIPOQ,SOCS2,PIK3R2,CHUK,NFKBIB,PRKD3,TNFRSF11B
TWEAK Signaling	1.26	0.114	-1	-1	0	CASP6,CHUK,NFKBIB,TNFRSF12A
Cholecystokinin/Gastrin-mediated Signaling	1.24	0.0792	0	0	-0.707	RND2,IL33,PRKCI,RHOD,ITPR2,RHOJ,PRKD3,FNBP1
LXR/RXR Activation	1.19	0.0744	1.134	1.134	-0.378	IL33,SREBF1,IL1RL1,MYLIP,SERPINF1,IRF3,APOD,TNFRSF11B,AGT
Remodeling of Epithelial Adherens Junctions	1.18	0.087	-1.342	-1.342	-1.342	ACTR2,ARF6,ACTR3,RALA,ARPC5L,IQGAP1
fMLP Signaling in Neutrophils	1.16	0.0732	-1	-1	-1.667	ACTR2,ACTR3,PRKCI,ARPC5L,ITPR2,GNG2,PIK3R2,NFKBIB,PRKD3
RhoA Signaling	1.14	0.0726	0	0	-2.121	ACTR2,PLXNA1,ACTR3,CFL2,SEPT9,ARPC5L,IGF1R,CDC42EP2,PIP4K2C
Glioblastoma Multiforme Signaling	1.13	0.0679	1.508	1.508	0.905	RND2,TP53,IGF2,RHOD,ITPR2,TSC2,PDGFRA,IGF1R,RHOJ,PIK3R2,FNBP1
Type I Diabetes Mellitus Signaling	1.05	0.0721	0	0	-0.816	SOCS3,CD80,HLA-A,SOCS2,CHUK,NFKBIB,IRAK1,TNFRSF11B
Intrinsic Prothrombin Activation Pathway	1.02	0.0952	1	1	1	COL5A3,PROS1,F13A1,COL18A1
Leukocyte Extravasation Signaling	1	0.0616	-0.905	-0.905	-2.111	PRKCI,CLDN8,TIMP1,CLDN1,MMP14,CD44,ITGA6,CXCL12,ITGA5,MMP13,MMP2,PIK3R2,PRKD3
Glioma Signaling	0.998	0.0702	0	0	0	TP53,IGF2,PRKCI,PDGFRA,IGF1R,IDH2,PIK3R2,PRKD3
HMGB1 Signaling	0.997	0.0677	1	1	1.667	RND2,RHOD,TGFB1,TGFB2,RHOJ,PIK3R2,FNBP1,PLAT,TNFRSF11B
Angiopoietin Signaling	0.984	0.0769	-1.342	-1.342	-1.342	TNIP1,PAK1,PIK3R2,CHUK,NFKBIB,RASA1
Production of Nitric Oxide and Reactive Oxygen Species in Macrophages	0.965	0.0619	-0.577	-0.577	0	RND2,PRKCI,RHOD,PPP1R11,RHOJ,PIK3R2,CHUK,NFKBIB,PRKD3,FNBP1,APOD,TNFRSF11B
Activation of IRF by Cytosolic Pattern Recognition Receptors	0.924	0.0794	0.447	0.447	-0.447	PPIB,IRF3,CHUK,NFKBIB,ISG15
Prolactin Signaling	0.889	0.0723	-0.816	-0.816	-0.816	SOCS3,PRKCI,SOCS2,PIK3R2,STAT3,PRKD3
Phospholipase C Signaling	0.884	0.0579	-0.905	-0.905	-0.302	RND2,PRKCI,RALA,RHOD,ITPR2,HDAC11,GNG2,RALB,LYN,ITGA5,RHOJ,PRKD3,FNBP1,HDAC5
Renin-Angiotensin Signaling	0.875	0.0656	0.378	0.378	-1.89	PAK1,PRKCI,ITPR2,PIK3R2,CCL5,STAT3,PRKD3,AGT
Mitotic Roles of Polo-Like Kinase	0.862	0.0758	-1	-1	-1	CDC25C,TGFB1,PLK2,CDC16,RAD21
Calcium-induced T Lymphocyte Apoptosis	0.862	0.0758	0.447	0.447	-1.342	PRKCI,HLA-A,ITPR2,ATP2A2,PRKD3
Sphingosine-1-phosphate Signaling	0.833	0.064	0.707	0.707	0	RND2,CASP6,S1PR2,RHOD,PDGFRA,RHOJ,PIK3R2,FNBP1
Neuroinflammation Signaling Pathway	0.827	0.0547	1.5	1.5	0.5	B2M,CD200,HLA-A,ACVR1,CXCL12,MFGE8,CCL5,IRF3,NGF,IRAK1,CD80,TGFB1,IL34,TGFB2,GLUL,PIK3R2,CHUK
Role of NFAT in Regulation of the Immune Response	0.825	0.0591	0.378	0.378	-0.378	CSNK1G1,CD80,HLA-A,ITPR2,GNG2,GNAO1,LYN,XPO1,PIK3R2,CHUK,NFKBIB
LPS-stimulated MAPK Signaling	0.82	0.069	-0.816	-0.816	-0.816	PAK1,PRKCI,PIK3R2,CHUK,NFKBIB,PRKD3
PEDF Signaling	0.82	0.069	-0.447	-0.447	-0.447	TP53,SERPINF1,PIK3R2,CHUK,NGF,NFKBIB
TGF-β Signaling	0.82	0.069	1.342	1.342	0.447	ZNF423,TGFB1,ACVR1,SMAD6,TGFB2,PMEPA1
TNFR1 Signaling	0.819	0.08	-1	-1	0	CASP6,PAK1,CHUK,NFKBIB
Aldosterone Signaling in Epithelial Cells	0.798	0.0595	0.447	0.447	-1.342	HSPA8,PRKCI,DNAJC4,ITPR2,HSPB2,DNAJC10,PIK3R2,DNAJA1,PRKD3,PIP4K2C
Apoptosis Signaling	0.772	0.0667	0.447	0.447	1.342	TP53,CASP6,CAPN9,CHUK,NFKBIB,MAP4K4
Th2 Pathway	0.77	0.06	0	0	-0.816	IL33,SOCS3,CD80,TGFB1,HLA-A,IL1RL1,ACVR1,PIK3R2,NOTCH1
Dendritic Cell Maturation	0.741	0.0567	2.111	2.111	2.111	IL33,B2M,COL5A3,CD80,HLA-A,RELB,PIK3R2,CHUK,COL18A1,NFKBIB,TNFRSF11B
Toll-like Receptor Signaling	0.686	0.0658	-0.447	-0.447	-0.447	IL33,IL1RL1,CHUK,MAP4K4,IRAK1
PTEN Signaling	0.652	0.0588	0	0	0	FLT1,PDGFRA,IGF1R,ITGA5,MAGIX,PIK3R2,CHUK
Pancreatic Adenocarcinoma Signaling	0.64	0.0583	-1	-1	1	TP53,RALA,TGFB1,TGFB2,PIK3R2,STAT3,NOTCH1
Colorectal Cancer Metastasis Signaling	0.64	0.0524	0.277	0.277	0.277	RND2,TP53,RHOD,TGFB1,MMP14,GNG2,TGFB2,MMP13,RHOJ,MMP2,PIK3R2,STAT3,FNBP1
p38 MAPK Signaling	0.64	0.0583	1.134	1.134	0.378	IL33,TP53,TGFB1,IL1RL1,HSPB2,TGFB2,IRAK1
Induction of Apoptosis by HIV1	0.611	0.0656	-2	-2	-1	TP53,CHUK,NFKBIB,TNFRSF11B
iCOS-iCOSL Signaling in T Helper Cells	0.606	0.0569	1	1	0	CD80,HLA-A,ITPR2,PLEKHA2,PIK3R2,CHUK,NFKBIB
IL-3 Signaling	0.586	0.0602	-1.342	-1.342	-0.447	PAK1,PRKCI,PIK3R2,STAT3,PRKD3
Mouse Embryonic Stem Cell Pluripotency	0.56	0.0566	-0.816	-0.816	2.449	TP53,ID1,ID2,PIK3R2,STAT3,ID3
Thrombopoietin Signaling	0.55	0.0615	-1	-1	0	PRKCI,PIK3R2,STAT3,PRKD3
eNOS Signaling	0.548	0.0523	0	0	-0.816	HSPA8,AQP5,PRKCI,FLT1,ITPR2,Hspa1b,AQP1,PIK3R2,PRKD3
UVB-Induced MAPK Signaling	0.536	0.0606	-1	-1	-1	TP53,PRKCI,PIK3R2,PRKD3
CCR3 Signaling in Eosinophils	0.534	0.0538	-1	-1	-1	PAK1,PRKCI,CFL2,ITPR2,GNG2,PIK3R2,PRKD3
PI3K Signaling in B Lymphocytes	0.534	0.0538	0	0	0	PRKCI,ITPR2,LYN,PLEKHA2,PIK3R2,CHUK,NFKBIB
Synaptic Long Term Depression	0.531	0.0517	-1	-1	-1	CACNA1G,PRKCI,NPR3,ITPR2,GNAO1,LYN,IGF1R,PLA2G7,PRKD3
Role of NFAT in Cardiac Hypertrophy	0.525	0.0502	0.333	0.333	0.333	CACNA1G,PRKCI,TGFB1,ITPR2,HDAC11,GNG2,TGFB2,IGF1R,PIK3R2,PRKD3,HDAC5
Neuregulin Signaling	0.523	0.0568	0	0	-1	PRKCI,DCN,ITGA5,PIK3R2,PRKD3
EGF Signaling	0.509	0.0588	0	0	0	ITPR2,PIK3R2,STAT3,RASA1
Paxillin Signaling	0.487	0.0531	-1	-1	0	ARF6,PAK1,ITGA6,ITGA5,PIK3R2,ITGB5
Nitric Oxide Signaling in the Cardiovascular System	0.487	0.0531	0	0	0	PRKCI,FLT1,ITPR2,PIK3R2,ATP2A2,PRKD3
PPARα/RXRα Activation	0.483	0.05	-0.707	-0.707	-1.414	TGFB1,IL1RL1,ADIPOQ,ACVR1,TGFB2,CHUK,NFKBIB,MAP4K4,ITGB5
IL-1 Signaling	0.478	0.0543	1	1	-1	GNG2,GNAO1,CHUK,NFKBIB,IRAK1
G Beta Gamma Signaling	0.477	0.0526	-0.816	-0.816	-0.816	CACNA1G,PAK1,PRKCI,GNG2,GNAO1,PRKD3
Thrombin Signaling	0.472	0.049	0	0	-0.707	RND2,PRKCI,RHOD,ITPR2,GNG2,GNAO1,RHOJ,PIK3R2,PRKD3,FNBP1
Actin Cytoskeleton Signaling	0.469	0.0485	-0.333	-0.333	-1.667	ACTR2,PAK1,ACTR3,CFL2,FGF18,ARPC5L,ITGA5,PIK3R2,IQGAP1,PIP4K2C,FGF1
Role of Pattern Recognition Receptors in Recognition of Bacteria and Viruses	0.469	0.0511	0.447	0.447	-0.447	PRKCI,TGFB1,TGFB2,IRF3,PIK3R2,CCL5,PRKD3
HGF Signaling	0.468	0.0522	-1.633	-1.633	-0.816	PAK1,PRKCI,ITGA5,PIK3R2,STAT3,PRKD3
Acute Myeloid Leukemia Signaling	0.468	0.0538	0	0	0	KITLG,CEBPA,IDH2,PIK3R2,STAT3
Cardiac β-adrenergic Signaling	0.436	0.0496	-0.447	-0.447	-1.342	AKAP12,GDE1,GNG2,PPP1R11,APEX1,ATP2A2,PKIG
Neuroprotective Role of THOP1 in Alzheimer's Disease	0.431	0.0504	2	2	2	C1R,PRSS23,HLA-A,F7,HTRA1,AGT
TREM1 Signaling	0.424	0.0533	-1	-1	-1	IL1RL1,ITGA5,STAT3,IRAK1
IL-17A Signaling in Airway Cells	0.393	0.0513	-1	-1	0	PIK3R2,CHUK,STAT3,NFKBIB
PAK Signaling	0.391	0.0495	0	0	0	PAK1,CFL2,PDGFRA,ITGA5,PIK3R2
CD40 Signaling	0.383	0.0506	-1	-1	0	PIK3R2,CHUK,STAT3,NFKBIB
Role of PI3K/AKT Signaling in the Pathogenesis of Influenza	0.383	0.0506	1	1	0	IRF3,PIK3R2,CCL5,NFKBIB
PI3K/AKT Signaling	0.382	0.048	-0.447	-0.447	-0.447	TP53,TSC2,ITGA5,PIK3R2,CHUK,NFKBIB
ILK Signaling	0.368	0.0457	1	1	1	RND2,FLNB,TGFB1I1,CFL2,RHOD,RHOJ,PIK3R2,FNBP1,ITGB5
JAK/Stat Signaling	0.346	0.0482	0	0	0	SOCS3,SOCS2,PIK3R2,STAT3
Relaxin Signaling	0.318	0.0443	-1	-1	1	NPR3,GDE1,GNG2,GNAO1,PIK3R2,NFKBIB,APEX1
Amyotrophic Lateral Sclerosis Signaling	0.312	0.045	0	0	0	TP53,PAK1,GLUL,CAPN9,PIK3R2
Th1 Pathway	0.312	0.0444	0	0	0	SOCS3,CD80,HLA-A,PIK3R2,STAT3,NOTCH1
Protein Kinase A Signaling	0.306	0.0424	0.535	0.535	0.535	AKAP12,FLNB,HIST1H1C,CDC25C,ITPR2,GNG2,PPP1R11,Hist1h1e,PRKCI,TGFB1,GDE1,TGFB2,CHUK,CDC16,NFKBIB,APEX1,PRKD3
GPCR-Mediated Nutrient Sensing in Enteroendocrine Cells	0.305	0.0446	-0.447	-0.447	-0.447	CACNA1G,PRKCI,ITPR2,GNG2,PRKD3
VEGF Family Ligand-Receptor Interactions	0.304	0.0455	0	0	0	PRKCI,FLT1,PIK3R2,PRKD3
Cardiac Hypertrophy Signaling	0.293	0.0426	0.333	0.333	1	RND2,RHOD,TGFB1,GNG2,GNAO1,TGFB2,IGF1R,RHOJ,PIK3R2,FNBP1
PDGF Signaling	0.289	0.0444	0	0	1	PDGFRA,PIK3R2,STAT3,RASA1
Corticotropin Releasing Hormone Signaling	0.287	0.0432	-1.342	-1.342	-1.342	CACNA1G,PRKCI,NPR3,ITPR2,GNAO1,PRKD3
FGF Signaling	0.282	0.044	1	1	1	FGF18,PIK3R2,STAT3,FGF1
GNRH Signaling	0.278	0.0424	-0.816	-0.816	-1.633	CACNA1G,PAK1,PRKCI,ITPR2,GNG2,MMP2,PRKD3
Ceramide Signaling	0.267	0.043	-1	-1	0	CTSD,S1PR2,PIK3R2,TNFRSF11B
Gαi Signaling	0.254	0.0417	-2.236	-2.236	1.342	RALA,NPR3,GNG2,RALB,STAT3
