# Supplementary material for: Transcriptomic characterization of signaling pathways associated with osteoblastic differentiation of MC-3T3E1 cells
Source: PLoS One. 2019 Jan 4;14(1):e0204197. doi: 10.1371/journal.pone.0204197 (PMC6319725; doi:10.1371/journal.pone.0204197)
Supplement: S6 Table — Gene symbol and activation z-score are shown for all upstream regulators with activation z-score >2 or <-2 in the D2 vs D5, D5 vs D10, and D10 vs D28 pairwise comparisons. (XLSX) [file pone.0204197.s010.xlsx]

## Sheet: Table S6
S6 TABLE - NANOSTRING - IPA - UPSTREAM REGULATORS
	Activation Z-Score (≥2 or ≤-2 any interval)
Symbol	D2 vs D5	D5 vs D10	D10 vs D28
ACTL6A	0.447	0.447	-2.236
ADM	-0.392	-2.267	0.859
AGT	-1.37	-2.076	2.248
AKT1	-2.451	-1.408	3.416
ALOX12	-2.2	0.44	0.44
ANGPT2	-1.158	-2.248	1.158
ANXA7	-0.447	2.236	0.447
Ap1	-2.741	0.422	2.746
APCS	-2.236	-0.447	2.236
APP	-2.044	1.725	1.718
AR	-0.185	-0.828	2.55
ARHGAP21	0.333	1.667	2.333
ARNT	-2.29	-0.736	2.29
ASXL1	1	0	-2
ASXL2	-1	0	2
ATF4	-0.235	0.738	2.585
AVPR1A	-0.728	0.243	-2.425
BCL6	2.536	0.577	-1.083
BCR (complex)	-2.071	-1.776	2.301
BDNF	-1.797	-0.006	2.44
BGN	0.885	2.003	0.605
BHLHE40	-1.284	-1.284	2.2
BMP2	-0.259	0.745	4.079
BMP7	-1.48	-1.047	2.795
BNIP3L	1.342	2.236	0.447
BTC	-2	-1	0
BTK	-2.059	0.269	0.604
BTLA	-2.373	-1.673	-1.673
Bvht	-2	-1	1
C1q	-1	-2	1
C5	-2.283	0.274	0.719
CALCA	-0.235	-2.105	-0.601
CAMK4	-2.417	-0.544	0.179
CBX5	-2	2	-1
CCL19	-0.233	-1.071	2.934
CCL2	-2.839	-0.055	-0.728
CD1D	-2.171	-1.048	-0.449
CD40	-2.334	1.4	2.795
CD40LG	-1.936	-0.987	2.982
CD69	0.464	-0.587	2.392
CD70	0.246	2.216	0.492
CDC42	0.447	-2.236	-1.342
CDH4	2	1	-1
CDKN1A	-0.854	-2.322	-0.387
CEBPB	-2.045	0.093	1.117
Cg	-2.874	-0.803	0.936
CHADL	1.265	2.53	0
CHUK	-2.224	0.255	1.714
CLEC4E	0.284	1.308	2.219
CLEC4G	1.387	-1.387	-2.219
CNR1	0.794	-2.292	0.769
CNTF	-1.715	-2.401	1.715
COL18A1	2.123	1.516	-2.274
Creb	-3.286	-0.872	0.494
CREB3L1	-0.277	0.277	2.219
CSF1	-2.084	-1.812	3.036
CSF1R	-2.178	-0.792	2.376
CSF2	-2.597	-0.551	2.741
CTBP1	1.558	1.34	-2.211
CTNNB1	-2.37	-0.602	2.125
CX3CL1	-0.116	0.32	2.764
CXCR1	-1	-1	2
cyclooxygenase	-0.765	-1.182	2.351
CYP2J2	0.336	-1.075	2.15
cytokine	-3.361	-2.112	2.713
DACH1	2.621	1.937	-1.026
DDR1	-2.234	-0.137	-0.228
DNASE2	0.115	-0.577	-2.194
DNMT3B	2.013	-1.129	0.245
DUSP1	1.133	0.85	-2.091
EDN1	-2.537	-0.63	0.609
EGF	-2.036	-1.429	2.588
EGR2	-1.697	-2.783	3.191
EGR3	2.433	-0.896	0.896
EIF4E	-2.337	-0.539	1.139
ELK1	-1.806	-1.578	2.148
ENG	0.827	0.526	2.029
ENTPD1	0.447	-0.447	-2.236
EPHB4	-1.155	-1.155	2.309
EPHB6	1.667	1.667	-2.333
EPO	-2.226	-0.087	1.241
ERBB2	-2.289	-1.782	3.066
ERK	-2.592	-0.005	2.547
ERK1/2	-2.757	-1.464	2.163
ESR1	-0.27	-0.395	2.289
ETS2	-2.744	-0.042	3.251
F2R	-2.151	-1.1	0.119
F2RL1	-2.294	-0.503	1.192
FABP5	-1.192	2.202	-0.111
FAS	-2.186	-0.572	-0.147
Fgf	-2.189	-1.852	1.628
FGF10	-1.572	-0.761	2.789
FGF2	-2.044	0.095	1.553
FGF21	-2.413	-0.839	-0.649
Fgfr	-0.728	-0.243	2.425
FKBP8	0	1	-2
FLT1	0.128	-0.64	2.433
FN1	-2.239	-0.136	1.977
FNDC5	1.151	0.164	2.137
FOS	-0.978	0.377	2.156
FSH	-1.637	-2.873	3.272
FYB1	-0.659	-1.518	2.205
GADD45B	-1.021	-2.164	1.333
GATA2	-2.584	1.153	-1.153
GATA3	-2.649	-0.491	-0.764
GATA6	-0.224	-1.852	-2.123
GCG	-3.071	-1.342	1.823
GH1	-1.163	-2.697	1.674
GJA1	2.377	-0.088	-1.673
GLI1	0.278	-0.859	2.686
GLI2	0.11	-3.08	2.411
GMNN	1.026	2.891	-2.891
GNAS	-2.401	1.478	-0.785
GSK3B	-1.634	2.041	-0.558
HAS2	-1.172	-2.213	-1.432
HBEGF	-1.238	-2.138	0.563
HGF	-2.358	-0.409	2.066
HIC1	-2	1	0
HIF1A	-3.575	-0.611	1.169
HMGA1	-0.904	-1.927	2.678
HOXC9	2	2	-2
HRAS	-1.488	-0.807	2.16
HSF1	-0.335	-2.787	-0.061
HTATIP2	2.236	-0.447	-0.447
ICAM1	-0.635	-0.077	2.494
ICOS	-2.299	-0.238	1.75
IFNA1/IFNA13	-0.553	-1.077	2.027
IFNG	-1.639	0.325	2.036
IGF1	-1.526	-1.291	2.774
IGF2	-2.14	0.519	1.167
IHH	0.087	0.173	2.683
Ikb	-1.316	0.263	2.158
IKBKB	-1.801	-0.004	2.221
IKBKE	-2.163	-0.089	1.57
IKBKG	-2.626	-0.187	1.392
IL-1R	-0.779	0.819	2.136
IL1	-3.135	-0.238	1.873
IL12 (family)	-0.902	-2.101	2.887
IL12B	0.086	-0.557	3.039
IL15	-3.527	0.034	3.257
IL16	-0.83	-1.802	2.41
IL17A	-2.035	0.079	1.616
IL17F	-1.076	1.332	2.329
IL18	-2.676	1.067	1.532
IL1B	-2.886	0.982	3.438
IL1RN	1.043	-1.221	-2.631
IL2	-2.48	-0.386	3.738
IL25	-2.574	-0.095	0.03
IL2RA	-1.484	-2.648	-0.611
IL2RB	-2.39	-0.956	1.673
IL2RG	-1.02	-0.697	2.149
IL3	-3.127	-0.08	0.206
IL5	-1.732	0.864	2.2
IL6	-2.288	0.638	1.33
IL7	-2.27	0.336	2.336
INS	-2.397	-0.276	1.477
Ins1	-2.221	-0.568	1.916
INSIG1	0.194	-1.36	-2.72
Insulin	-0.877	-0.491	2.958
Integrin	-2.426	0.176	2.426
IRF3	-0.521	0.097	3.034
IRF4	0.761	2.202	-2.034
IRS1	-0.817	-1.291	2.696
ITGA5	-1.054	-0.759	2.085
ITGAV	-0.834	-1.824	2.531
ITGB1	-2.361	1.626	1.385
ITK	-2.118	1.296	1.639
Jnk	-1.059	0.383	2.085
JUN	-2.638	0.959	2.23
KAT2B	1.593	-2.401	1.795
KDM8	-0.447	-2.236	-0.447
KDR	-2.121	0	1.414
KITLG	-2.408	0.192	1.01
KLF10	2.211	-0.234	-0.553
KLF4	-2.369	-1.067	3.259
KLRC4-KLRK1/KLRK1	2.045	-0.94	0.94
KRT17	-0.535	0.535	2.673
LAMA5	-1.656	1.104	2.54
LDL	-0.878	-0.823	2.482
LECT2	-0.23	0.782	2.253
LEF1	0.148	-1.807	2.354
LEP	-2.098	0.214	2.545
let-7	1.413	2.794	-0.946
let-7a-5p (and other miRNAs w/seed GAGGUAG)	0.081	1.63	-2.176
Lh	-1.262	-1.867	2.148
LIF	-2.894	-1.319	0.423
LTB4R2	-2.196	0.271	-0.734
LTBP4	1.195	2.219	0.398
MAC	-0.246	0.492	2.216
MAF	-2.173	0.453	-0.63
MAP2K1	-1.808	-1.629	2.367
MAP2K4	-1.436	0.17	2.069
Map3k7	-2.66	-1.72	0.558
MAP3K7	-0.674	0.96	2.548
Mapk	-1.919	-0.248	3.421
MAPK1	-2.634	0.104	0.993
MAPK11	-2.425	-0.808	0.808
MAPK3	-2.825	0.003	0.395
MAPK8	-1.531	-1.433	2.19
MAPKAPK2	-2.324	-0.409	0.229
MBD2	-0.351	-2.224	0.585
MDK	-2.213	-1.172	0.391
Mek	-2.324	-1.557	2.008
MGEA5	-0.977	-0.122	2.077
MIF	-1.727	0.431	2.405
miR-141-3p (and other miRNAs w/seed AACACUG)	-0.362	2.465	-1.792
miR-146a-5p (and other miRNAs w/seed GAGAACU)	-0.538	0.538	-2.061
miR-16-5p (and other miRNAs w/seed AGCAGCA)	2.546	1.098	-1.989
miR-17-5p (and other miRNAs w/seed AAAGUGC)	-0.276	1.118	-2.677
miR-199a-5p (and other miRNAs w/seed CCAGUGU)	-0.425	0.868	-2.347
mir-21	-0.253	-2.178	-3.124
mir-21	-0.253	-2.178	-3.124
miR-21-5p (and other miRNAs w/seed AGCUUAU)	1.608	2.021	-1.49
miR-27a-3p (and other miRNAs w/seed UCACAGU)	0.08	2.195	-1.172
mir-29	0.647	0.647	-2.804
mir-8	1.534	0.767	-2.301
mir-9	-0.555	1.387	-2.219
MIR124	-0.054	-0.704	2.653
MKL1	-0.829	-2.144	0.435
MMP1	-2.368	-0.267	1.201
MMP12	-2.425	-0.728	0.728
MMP14	-0.891	0.25	2.388
MNT	-1	0	-2
MTOR	-2.077	1.452	0.651
MTORC1	-2.093	0.603	2.234
MTPN	-1.689	-2.111	1.689
MYC	-0.554	-1.615	2.194
MYCN	-0.864	-2.073	0.173
MYD88	-1.955	1.665	3.167
NADPH oxidase	-1.387	-0.555	2.219
NCSTN	2	-1	-2
NEDD9	-2.63	-0.478	1.195
NF1	-0.277	2.219	-1.387
Nfat (family)	-0.987	0.285	2.219
NFATC2	0.435	-0.741	2.417
NFkB (complex)	-3.153	-0.377	3.105
NfkB-RelA	-1.536	-0.207	2.079
NFKB1	-2.737	-0.855	1.345
NFKBIA	-2.265	-1.526	1.135
NFKBID	0.005	0.005	2.18
NFKBIZ	-2.023	-1.558	0.463
NGF	-1.895	-0.197	2.121
NLRC4	0.49	2.233	1.253
NME1	2	0	-1
NOG	0.568	-2.765	-1.174
NOS2	-2.556	0.767	1.03
Notch	-2.127	-0.071	1.701
NOX1	-1.482	0.278	2.16
NQO1	0	-2.121	0.707
NR5A2	-1.23	-0.229	2.591
NUPR1	-2.646		1.89
OSM	-2.657	-0.298	1.342
OXTR	0.555	0.277	2.219
P38 MAPK	-2.476	-0.027	2.991
PAX9	0	-2	1
PCGEM1	-1	-2	1
PDGF BB	-1.558	0.283	2.009
PDPK1	-2.389	-0.363	0.517
PELI1	2.049	1.042	-0.804
PI3K (complex)	-3.132	-1.05	1.979
PI3K (family)	-2.633	-0.457	1.228
PI3Kγ	1	1	-2
PIK3R1	-1.588	-0.455	2.076
PIM3	-2.407	-0.464	0.685
Pka	-2.071	-1.474	0.765
Pkc(s)	-1.383	-1.542	2.707
PLAUR	-2.075	0.11	-0.353
POMC	-2.221	-0.419	0.853
POU5F1	-2.072	-1.816	1.939
PPP1R1B	-0.498	-2.22	1.263
PPRC1	-2	0	2
PRKCA	-2.199	0.51	3.078
PRKCB	-2.31	-1.925	1.719
PRKCE	-2.001	-0.465	2.546
PTEN	1.62	1.108	-2.392
PTGER4	0.284	-2.44	-0.541
PTGS2	-1.514	0.797	2.221
PTHLH	-2.423	-2.108	0.348
PTPRC	-0.815	-2.506	0.634
PTX3	3.127	1.8	-0.668
RAC1	-0.57	-0.935	2.086
Ras	-1.914	0.805	2.358
RBPJ	2.239	0.122	-0.863
REL	-0.704	-0.318	2.46
RELA	-2.597	1.793	2.418
RGS1	0	2	1
RHO	-2.121	0.707	0.707
RHOA	-2.112	-0.504	1.018
RNASE2	-2.094	-0.61	0.874
RORA	0.427	2.009	-0.839
RPS6KB1	-1.698	0	2.425
RUNX2	-1.068	1.747	2.37
S1PR3	-1.491	-2.207	0.537
Saa3	-1.109	2.219	-0.277
SAFB	2.219	-0.555	-1.109
SCD	2.001	-0.036	0.304
SCGB1A1	2.583	0.315	-0.315
SENP1	0.063	-2.2	0.314
SERPINE1	0	0.792	-2.376
SERPINF1	-1.395	-0.698	2.267
SGPL1	0.492	2.216	-1.231
SH3RF1	0	0	-2
SHH	-1.811	-1.221	2.551
SIRT1	-0.258	0.271	-3.375
SIRT6	0.575	-0.192	2.364
SMAD1	0.926	-1.633	2.845
SMAD3	0.41	-2.368	1.97
SMARCB1	-0.99	-0.472	2.201
SOX1	1.667	2.333	-3
SOX3	1.667	2.333	-3
SOX4	-1.706	-1.353	2.412
SP1	-0.505	-1.629	3.188
SP3	-2.102	1.664	-1.113
SPDEF	-0.447	1.342	-2.236
SPHK1	-2.15	-1.526	-1.259
SPI1	0.991	2.351	1.406
SRC	-3.179	-0.354	2.568
SREBF1	-0.107	2.937	1.454
STAT4	-1.151	1.343	3.293
STAT5A	-2.702	-1.374	1.743
STAT5a/b	-2.005	-1.461	0.508
STAT5B	-1.445	-1.034	2.814
STAT6	-1.177	-2.013	0.765
STK17B	1	2	-1
SUZ12	2.189	-0.327	-0.588
TBK1	-1.455	0.835	2.357
TCF3	2.13	-1.586	1.586
TCF4	-1.275	0.673	2.028
TCR	-0.853	0.419	2.009
TFAP2A	0.886	0.332	-2.658
TGFA	-1.905	-1.799	2.019
TGFB1	-0.515	-1.008	2.478
TGFB3	-2.832	-0.636	1.348
TGFBR2	-0.929	-2.197	-0.573
TICAM1	-1.656	-0.315	2.611
TIMP1	-1	-2	0
Tlr	-1.138	-0.45	2.77
TLR2	-3.785	0.088	2.3
TLR3	-2.207	0.595	2.967
TLR4	-2.579	0.826	1.19
TLR7	-0.81	-0.614	2.385
TLR9	-1.825	0.389	3.231
TMSB4	0	1.6	2.2
TNF	-2.803	-0.077	3.214
Tnf (family)	-2.004	-0.05	1.966
TNFRSF21	2.433	-0.128	0.128
TNFSF10	1.376	0.761	-2.01
TNFSF11	-1.617	0.48	2.232
TNFSF15	-2.094	-0.452	1.602
TP73	-0.655	-2.925	1.368
TRAF3IP2	-2.284	0.152	0.843
TRAF6	-0.222	0.804	2.164
TRB	-1.143	-2.601	1.094
TREM1	-2.107	-1.075	3.085
TRIM24	0.128	0.64	-2.177
TRPM2	-1.5	0.875	2.125
TRPS1	2.216	0.492	1.477
TSH	-0.6	-2	0.2
TSLP	-2.029	-0.523	0.246
TXN	-1.569	0.421	2.306
UCP1	-2
Vegf	-2.373	-1.728	2.035
VEGFA	-2.425	-0.847	2.583
VGLL3	1	-1	2
VIPR1	-2.072	-0.255	1.2
VTN	-1.822	-2.525	1.119
WT1	-2.706	-2.475	2.77
WWOX	0.539	0.705	-2.778
XBP1	-2.25	0.336	0.492
YWHAZ	1	-2	1
ZFP36	0.73	-0.256	-2.285
