# Supplementary material for: Transcriptomic characterization of signaling pathways associated with osteoblastic differentiation of MC-3T3E1 cells
Source: PLoS One. 2019 Jan 4;14(1):e0204197. doi: 10.1371/journal.pone.0204197 (PMC6319725; doi:10.1371/journal.pone.0204197)
Supplement: S7 Table — Canonical Pathway name, -log(pvalue), activation z-score, and observed pathway molecules are shown for predicted regulated pathways in the D2 vs D5, D5 vs D10, and D10 vs D28 pairwise comparisons. (XLSX) [file pone.0204197.s011.xlsx]

## Sheet: Table S7
S7 TABLE- NANOSTRING - IPA - CANONICAL PATHWAYS
			Activation Z-Score
Ingenuity Canonical Pathways	-log(p-value)	Ratio	D2 vs D5	D5 vs D10	D10 vs D28	Molecules
Osteoarthritis Pathway	43.3	0.208	-0.316	0.316	1.897	BGLAP,TGFBR1,FGF2,IL1RL1,BMP2,SMAD3,PTHLH,FGF8,BMPR2,ACVRL1,COL10A1,SP7,NFKB1,TGFBR2,VEGFA,RUNX2,BMPR1A,TGFB1,GDF2,SPHK1,ATF4,NOS2,CTNNB1,ALPL,MMP1,PPARG,SPP1,DCN,PTCH1,COL2A1,GREM1,CEBPB,PTH1R,IL1B,IHH,SOX9,LEF1,PTGS2,DKK1,GLI1,TNF,Tcf7,MMP9,PPARGC1A
Th2 Pathway	23.4	0.173	-1.225	0	-0.408	CCR5,TNFRSF4,IL12A,TGFBR1,IL1RL1,TGFBR3,BMPR2,TBX21,NFKB1,TGFBR2,TGFB1,IL2,ACVR1C,IL2RB,IL4,IFNG,IL2RG,IL4R,IL10,ACVR1,IL13,ACVR1B,CD86,IL2RA,GATA3,ACVR2A
Neuroinflammation Signaling Pathway	22.6	0.106	-2.263	-1.915	2.611	TGFBR1,IL12A,TGFBR3,CXCL12,BMPR2,IL6,NGF,NFKB1,NFATC1,BCL2,TGFBR2,CXCL10,HMOX1,TGFB1,TGFB2,ATF4,NOS2,STAT1,CTNNB1,ACVR1C,IL4,IFNG,IL10,ACVR1,ACVR1B,FOS,TGFB3,CD86,IL1B,PTGS2,TNF,ACVR2A,MMP9
Colorectal Cancer Metastasis Signaling	22.2	0.121	-0.73	0	2.191	TGFBR1,BAD,MMP14,MMP16,SMAD3,EGF,IL6,NFKB1,VEGFA,TGFBR2,WNT7A,TGFB1,TGFB2,STAT1,CTNNB1,NOS2,MMP1,IFNG,MMP2,BAX,BCL2L1,FOS,CDH1,TGFB3,LEF1,PTGS2,TNF,Tcf7,MMP9,WNT5A
TGF-β Signaling	22.2	0.241	-1.807	-1.807	2.324	TGFBR1,BMP4,SMAD3,BMP2,ACVR1,BMPR2,BMPR1B,INHBB,ACVR1B,BCL2,TGFBR2,FOS,AMH,RUNX2,TGFB1,BMPR1A,TGFB3,TGFB2,ACVR1C,AMHR2,ACVR2A
Wnt/β-catenin Signaling	16.9	0.128	1.789	0.894	-1.789	AXIN2,TGFBR1,TGFBR3,ACVR1,BMPR2,ACVR1B,TGFBR2,CDH1,WNT7A,TGFB1,TGFB3,TGFB2,CD44,SOX9,LEF1,DKK1,CTNNB1,ACVR1C,Tcf7,ACVR2A,POU5F1,WNT5A
STAT3 Pathway	15.5	0.175	-0.728	-0.728	3.153	SOCS1,IL4R,IL2RG,TGFBR1,FGF2,TGFBR3,EGF,BMPR2,BMPR1B,TNFRSF11A,BCL2,VEGFA,TGFBR2,TGFB1,BMPR1A,TGFB2,IL1B
Role of Pattern Recognition Receptors in Recognition of Bacteria and Viruses	15.3	0.139	-0.333	-0.333	0.333	IFNG,C5AR1,IL12A,IL10,C1QA,IL6,C1QB,NFKB1,IL13,IL17A,IL2,TGFB1,TGFB3,TGFB2,IL1B,CSF2,TNF,C3AR1,IL4
Th1 Pathway	14.2	0.133	-0.775	0.775	0.258	SOCS1,IFNG,TNFSF11,CCR5,CD40LG,IL12A,IL10,HAVCR2,IL6,TBX21,NFKB1,NFATC1,IL18R1,IL2,CD86,STAT1,GATA3,IL4
VDR/RXR Activation	13	0.179	-1.134	0.378	1.89	IFNG,BGLAP,TNFSF11,IL12A,SPP1,IL1RL1,PDGFA,CEBPB,CXCL10,FOXO1,RUNX2,IL2,TGFB2,CSF2
Pancreatic Adenocarcinoma Signaling	12.7	0.133	-1.265	-1.265	3.162	TGFBR1,BAD,SMAD3,EGF,NFKB1,BCL2,VEGFA,TGFBR2,BCL2L1,HMOX1,TGFB1,TGFB3,TGFB2,PTGS2,STAT1,MMP9
Dendritic Cell Maturation	12.5	0.0979	-0.471	-0.471	1.886	CD40LG,IL12A,IL10,FCGR2A,IL15,COL2A1,COL10A1,IL6,FCGR2B,NFKB1,COL1A2,COL1A1,CD86,ATF4,IL1B,STAT1,CSF2,TNF,TNFRSF11B
HMGB1 Signaling	12	0.12	-1	0.5	1	CD40LG,TNFSF11,TGFBR1,BMP4,TGFBR3,BMP2,EGF,BMPR2,BMPR1B,NGF,TNFRSF11A,NFKB1,TGFBR2,BMPR1A,IL1B,TNF,TNFSF13B,TNFRSF11B
IL-7 Signaling Pathway	12	0.154	-0.905	-0.905	1.508	IFNG,SOCS1,IL2RG,SLC2A1,BAD,BAX,BCL6,IL7,NFATC1,BCL2,IL7R,FOXO1,CXCR5,STAT1
NF-κB Signaling	12	0.0994	-0.471	-0.471	2.357	IFNG,IL12A,IL6,NFKB1,IL13,IL17A,FOS,IL2,TGFB1,TGFB3,TGFB2,IL1B,CSF2,TNF,TNFRSF11B,IL4
PPARα/RXRα Activation	11	0.0944	1.213	2.183	-1.698	TGFBR1,IL1RL1,SMAD3,TGFBR3,ACVR1,BMPR2,IL6,NFKB1,ACVR1B,TGFBR2,TGFB1,TGFB3,TGFB2,IL1B,ACVR1C,ACVR2A,PPARGC1A
BMP signaling pathway	10.5	0.158	-0.905	-1.508	0.905	FST,BMP4,RUNX2,BMPR1A,BMP2,GREM1,BMPR2,BMPR1B,NFKB1,NOG,BMP1,CHRD
Bladder Cancer Signaling	9.76	0.136	-1	-1	2	VEGFA,FGF4,CDH1,FGF2,MMP14,MMP16,FGF23,FGF8,EGF,MMP2,MMP1,MMP9
Type I Diabetes Mellitus Signaling	9.68	0.117	0	0.707	0	IFNG,SOCS1,IL12A,NFKB1,BCL2,PRF1,IL2,CD86,IL1B,NOS2,STAT1,TNF,TNFRSF11B
Basal Cell Carcinoma Signaling	9.54	0.153	1.342	-0.447	1.342	SHH,WNT7A,BMP4,BMP2,PTCH1,LEF1,CTNNB1,GLI1,Tcf7,BMP1,WNT5A
PTEN Signaling	9.3	0.109	0.832	2.496	-3.051	TGFBR1,BAD,TGFBR3,BMPR2,BMPR1B,NFKB1,TNFRSF11A,BCL2,TGFBR2,BCL2L1,FOXO1,BMPR1A,BCL2L11
Complement System	8.34	0.216	-0.816	-0.816	0	CD55,C5AR1,ITGAM,CFB,C1QA,CD46,C1QB,C3AR1
TREM1 Signaling	8.13	0.133	-1.897	0	1.265	CXCL3,IL10,IL1RL1,CD86,IL1B,IL6,FCGR2B,CSF2,NFKB1,TNF
Ovarian Cancer Signaling	7.29	0.0833	-1	0	1	VEGFA,WNT7A,CD44,EGF,LEF1,MMP2,PTGS2,CTNNB1,Tcf7,MMP9,BCL2,WNT5A
PPAR Signaling	7.13	0.105	0.632	-0.632	0	PPARG,FOS,PDGFA,IL1RL1,IL1B,PTGS2,NFKB1,TNF,PPARGC1A,TNFRSF11B
IL-6 Signaling	6.87	0.0859	-1.508	0.302	0.302	VEGFA,COL1A1,SOCS1,FOS,IL1RL1,IL1B,IL6,CEBPB,NFKB1,TNF,TNFRSF11B
IL-8 Signaling	6.65	0.066	-2.714	-0.302	2.111	VEGFA,FOS,CDH1,ACTA2,BMP2,ATF4,LEF1,PTGS2,NOS2,CTNNB1,NFKB1,TNF,MMP9
ILK Signaling	6.65	0.066	-1	-1	2.333	VEGFA,BCL2L1,FOS,HMOX1,CDH1,ITGAM,EGF,MMP2,BAX,PTGS2,NFKB1,MMP9,BCL2
Protein Kinase A Signaling	6.44	0.0449	-0.832	-2.496	1.941	SHH,TGFBR1,BAD,SMAD3,PTCH1,NFKB1,NFATC1,PTPRC,TGFBR2,TGFB1,TGFB3,TGFB2,ATF4,IHH,LEF1,PTGS2,CTNNB1,Tcf7
p38 MAPK Signaling	6.17	0.0833	0.632	0	1.265	TGFBR2,TGFBR1,TGFB1,IL1RL1,TGFB2,TGFB3,IL1B,ATF4,STAT1,TNF
Inhibition of Angiogenesis by TSP1	5.83	0.176	0	1	1	VEGFA,TGFBR2,CD47,TGFBR1,TGFB1,MMP9
Acute Phase Response Signaling	5.63	0.0647	-0.632	0.632	0.632	PLG,HMOX1,SOCS1,FOS,CFB,IL1B,IL6,CEBPB,NFKB1,TNF,TNFRSF11B
Inhibition of Matrix Metalloproteases	5.46	0.154	0.816	0.816	-1.633	ADAM17,MMP14,MMP16,MMP2,MMP1,MMP9
Sirtuin Signaling Pathway	5.46	0.0479	-1.265	0	-0.632	PPARG,NDUFB4,CPT1A,SLC2A1,BAX,NFKB1,CDH1,FOXO1,PGAM1,NOS2,LDHA,TNF,BCL2L11,PPARGC1A
LXR/RXR Activation	5.2	0.0744	1.667	-0.333	-0.333	IL1RL1,IL1B,IL6,PTGS2,NOS2,NFKB1,TNF,MMP9,TNFRSF11B
iCOS-iCOSL Signaling in T Helper Cells	5.14	0.0732	-2.121	0	2.121	PTPRC,IL2RG,CD40LG,BAD,IL2,IL2RA,NFKB1,NFATC1,IL2RB
B Cell Receptor Signaling	5.12	0.0573	0	-0.707	1.414	ETS1,PTPRC,BCL2L1,BAD,FOXO1,FCGR2A,ATF4,FCGR2B,NFKB1,BCL6,NFATC1
PI3K/AKT Signaling	5.08	0.072	-0.816	-2.449	2.449	BCL2L1,NANOG,BAD,FOXO1,GDF15,PTGS2,CTNNB1,NFKB1,BCL2
Role of IL-17F in Allergic Inflammatory Airway Diseases	5.03	0.13	-1.342	-0.447	0.447	CXCL10,IL1B,ATF4,IL6,CSF2,NFKB1
Mouse Embryonic Stem Cell Pluripotency	4.73	0.0755	0.707	0.707	0	BMP4,NANOG,BMPR1A,BMPR2,LEF1,CTNNB1,Tcf7,POU5F1
Aryl Hydrocarbon Receptor Signaling	4.66	0.0638	-0.333	0.333	0.333	FOS,TGFB1,TGFB2,TGFB3,IL1B,IL6,BAX,NFKB1,TNF
JAK/Stat Signaling	4.51	0.0843	-1.89	-1.89	1.134	BCL2L1,SOCS1,FOS,IL6,CEBPB,STAT1,NFKB1
Interferon Signaling	4.41	0.139	0.447	-0.447	-0.447	SOCS1,IFNG,BAX,STAT1,BCL2
Adrenomedullin signaling pathway	4.32	0.0515	0.632	0	0.632	BCL2L1,BAX,NFKB1,TNF,BCL2,TNFRSF11B
Induction of Apoptosis by HIV1	4.32	0.0984	0.816	0.816	-0.816	PPARG,FOS,BAD,IL1B,MMP2,BAX,CEBPB,NFKB1,TNF,BCL2
Apoptosis Signaling	4.29	0.0778	1.89	1.134	-1.134	BCL2L1,BAD,BAX,NFKB1,TNF,BCL2L11,BCL2
IL-2 Signaling	4.2	0.0938	-1.633	0.816	1.633	SOCS1,FOS,IL2RG,IL2,IL2RA,IL2RB
Ceramide Signaling	4.19	0.0753	-0.378	1.134	-0.378	FOS,BAD,SPHK1,NFKB1,TNF,BCL2,TNFRSF11B
PI3K Signaling in B Lymphocytes	4.09	0.0615	-1.414	-0.707	0.707	PTPRC,FOS,IL4R,ATF4,FCGR2B,NFKB1,NFATC1,IL4
Leukocyte Extravasation Signaling	4.01	0.0474	-1.265	-1.265	0	ITGAM,ACTA2,MMP14,MMP16,CD44,CXCL12,MMP2,CTNNB1,MMP1,MMP9
IL-9 Signaling	3.93	0.111	0.447	0.447	2.236	IL2RG,IL9R,STAT1,NFKB1,TNF
iNOS Signaling	3.93	0.111	-1.342	-1.342	2.236	IFNG,FOS,STAT1,NOS2,NFKB1
Corticotropin Releasing Hormone Signaling	3.89	0.0576	-1.633	0.816	1.633	VEGFA,SHH,FOS,PTCH1,ATF4,PTGS2,NOS2,GLI1
GDNF Family Ligand-Receptor Interactions	3.78	0.0789	-1.342	-0.447	1.342	FOS,GFRA4,PDLIM7,GFRA3,GFRA1,GFRA2
Acute Myeloid Leukemia Signaling	3.3	0.0645	0	-0.816	1.633	KITLG,BAD,FLT3LG,LEF1,NFKB1,Tcf7
CD28 Signaling in T Helper Cells	3.25	0.053	-0.378	-1.134	1.89	PTPRC,FOS,IL2,CD86,NFKB1,CTLA4,NFATC1
Activation of IRF by Cytosolic Pattern Recognition Receptors	3.24	0.0794	0.447	-0.447	0.447	IL10,IL6,STAT1,NFKB1,TNF
ERK5 Signaling	3.15	0.0758	-0.447	-0.447	2.236	FOS,BAD,ATF4,EGF,NGF
April Mediated Signaling	3.1	0.103	-2	-1	2	FOS,TNFSF13,NFKB1,NFATC1
VEGF Signaling	3.07	0.0583	-1.342	-1.342	1.342	VEGFA,BCL2L1,BAD,FOXO1,ACTA2,BCL2
Intrinsic Prothrombin Activation Pathway	2.98	0.0952	1	-2	2	COL1A2,COL1A1,COL2A1,COL10A1
Antioxidant Action of Vitamin C	2.96	0.0556	1	0	-2	HMOX1,SLC2A1,CSF2,NFKB1,SLC2A4,TNF
MIF Regulation of Innate Immunity	2.94	0.093	-2	-1	2	FOS,PTGS2,NOS2,NFKB1
Production of Nitric Oxide and Reactive Oxygen Species in Macrophages	2.92	0.0412	-1.134	-0.378	1.89	IFNG,FOS,STAT1,NOS2,NFKB1,TNF,IL4,TNFRSF11B
Hypoxia Signaling in the Cardiovascular System	2.9	0.0667	-0.447	0.447	0.447	VEGFA,ATF4,LDHA,SLC2A4,VHL
Telomerase Signaling	2.9	0.0541	-0.816	0.816	2.449	ETS1,IL2RG,IL2,EGF,IL2RA,IL2RB
Type II Diabetes Mellitus Signaling	2.86	0.0455	0	0.816	-0.816	PPARG,SOCS1,CEBPB,NFKB1,SLC2A4,TNF,TNFRSF11B
Role of Oct4 in Mammalian Embryonic Stem Cell Pluripotency	2.83	0.087	-2	2	1	FGF4,SPP1,NANOG,POU5F1
Glioblastoma Multiforme Signaling	2.73	0.0432	1.89	0.378	1.134	WNT7A,FOXO1,PDGFA,EGF,LEF1,CTNNB1,WNT5A
PEDF Signaling	2.61	0.0575	0.447	-0.447	0.447	PPARG,BCL2L1,NGF,NFKB1,BCL2
Neuregulin Signaling	2.59	0.0568	2	0	1	ADAM17,BAD,ERBIN,DCN,EGF
FGF Signaling	2.53	0.0549	-1.342	-0.447	2.236	BCL2L1,TNFRSF4,IL2,NFKB1,BCL2
OX40 Signaling Pathway	2.53	0.0549	-0.447	-1.342	2.236	FGF4,FGF2,FGF23,FGF8,ATF4
Wnt/Ca+ pathway	2.33	0.0635	-2	-1	2	ATF4,NFKB1,NFATC1,WNT5A
RANK Signaling in Osteoclasts	2.31	0.049	-1.342	-1.342	1.342	FOS,TNFSF11,TNFRSF11A,NFKB1,NFATC1
ERK/MAPK Signaling	2.23	0.035	-0.816	-1.633	2.449	PPARG,ETS1,FOS,BAD,ATF4,STAT1,NFATC1
Glioma Invasiveness Signaling	2.17	0.0571	0	-1	0	PLG,CD44,MMP2,MMP9
GM-CSF Signaling	2.11	0.0548	0	-1	1	ETS1,BCL2L1,STAT1,CSF2
AMPK Signaling	2.05	0.0324	-2.449	0	0.816	CPT1A,FOXO1,SLC2A1,ATF4,PFKL,SLC2A4,PPARGC1A
Neurotrophin/TRK Signaling	2.03	0.0519	-1	0	1	FOS,SPRY2,ATF4,NGF
IL-3 Signaling	1.91	0.0482	1	-1	1	FOS,BAD,FOXO1,STAT1
Small Cell Lung Cancer Signaling	1.88	0.0471	-2	-2	2	BCL2L1,PTGS2,NFKB1,BCL2
14-3-3-mediated Signaling	1.87	0.0382	0.447	0.447	1.342	FOS,BAD,FOXO1,BAX,TNF
FLT3 Signaling in Hematopoietic Progenitor Cells	1.85	0.046	0	0	2	BAD,FLT3LG,ATF4,STAT1
Role of NFAT in Regulation of the Immune Response	1.82	0.0323	-2.449	-0.816	2.449	FOS,FCGR2A,CD86,FCGR2B,NFKB1,NFATC1
PDGF Signaling	1.8	0.0444	1	0	0	FOS,PDGFA,SPHK1,STAT1
Death Receptor Signaling	1.75	0.043	0	0	0	ACTA2,NFKB1,TNF,BCL2
Fcγ Receptor-mediated Phagocytosis in Macrophages and Monocytes	1.75	0.043	-2	0	1	HMOX1,ACTA2,FCGR2A,CSF2
Cholecystokinin/Gastrin-mediated Signaling	1.63	0.0396	0	0	1	FOS,IL1B,PTGS2,TNF
Relaxin Signaling	1.56	0.0316	-2.236	-0.447	2.236	VEGFA,FOS,NOS2,NFKB1,MMP9
PKCθ Signaling in T Lymphocytes	1.55	0.0314	-1.342	-1.342	2.236	FOS,IL2,CD86,NFKB1,NFATC1
Role of NFAT in Cardiac Hypertrophy	1.51	0.0274	0	-1.633	0.816	TGFBR2,TGFBR1,TGFB1,TGFB2,TGFB3,IL6
Amyotrophic Lateral Sclerosis Signaling	1.5	0.036	1	1	-1	VEGFA,BCL2L1,BAX,BCL2
p53 Signaling	1.5	0.036	1	1	-2	BCL2L1,BAX,CTNNB1,BCL2
LPS/IL-1 Mediated Inhibition of RXR Function	1.49	0.027	0.816	1.633	0	CPT1A,IL1RL1,IL1B,TNF,PPARGC1A,TNFRSF11B
Tec Kinase Signaling	1.44	0.0294	-1	-2	1	FOS,ACTA2,STAT1,NFKB1,TNF
Neuroprotective Role of THOP1 in Alzheimer's Disease	1.41	0.0336	0	1	1	PLG,IFNG,Gzmb,MMP9
Cardiac Hypertrophy Signaling	1.38	0.0255	0	-1.633	0.816	TGFBR2,TGFBR1,TGFB1,TGFB2,TGFB3,IL6
NGF Signaling	1.38	0.0331	-1	-1	1	ATF4,BAX,NGF,NFKB1
Phospholipase C Signaling	1.33	0.0248	-2.236	0.447	2.236	HMOX1,FCGR2A,ATF4,FCGR2B,NFKB1,NFATC1
p70S6K Signaling	1.27	0.0303	-1	0	1	IL2RG,IL4R,BAD,IL4
GP6 Signaling Pathway	1.25	0.0299	1	-2	2	COL1A2,COL1A1,COL2A1,COL10A1
Gαq Signaling	1.02	0.0248	-2	0	2	HMOX1,CALCR,NFKB1,NFATC1
GNRH Signaling	0.993	0.0242	-1	0	0	FOS,ATF4,MMP2,NFKB1
Opioid Signaling Pathway	0.918	0.0206	-0.447	-1.342	2.236	FOS,BAD,ATF4,CTNNB1,NFKB1
Huntington's Disease Signaling	0.881	0.02	-1	0	2	BCL2L1,ATF4,EGF,BAX,NGF
Endothelin-1 Signaling	0.831	0.0211	-2	0	2	HMOX1,FOS,PTGS2,NOS2
3-phosphoinositide Biosynthesis	0.77	0.0199	0	1	1	PTPRC,PDCD1,CD86,ALPL
Superpathway of Inositol Phosphate Compounds	0.607	0.0169	0	1	1	PTPRC,PDCD1,CD86,ALPL
Signaling by Rho Family GTPases	0.545	0.0159	-2	-2	1	FOS,CDH1,ACTA2,NFKB1
